# Supplementary material for: Analysis of key genes in Mycobacterium ulcerans reveals conserved RNA structural motifs and regions with apparent pressure to remain unstructured
Source: Front Trop Dis. Author manuscript; Available in PMC 2023 Mar 30. (PMC10062443; doi:10.3389/fitd.2022.1009362)
Supplement: All Zipped Supplemental Material — SUPPLEMENTARY FIGURE 1 All Mul_RS04200 ScanFold results. Figure showing ScanFold results for Mul_RS04200 including z-score, MFE, ED, base pair diagram, gene cartoon, and 2D model of the structure with a z-score <−2. SUPPLEMENTARY FIGURE 2 All Mul_RS09540 ScanFold results. Figure showing ScanFold results for Mul_RS09540 including z-score, MFE, ED, base pair diagram, gene cartoon, and 2D model of the structure with a z-score <−2. SUPPLEMENTARY FILE S1 M. ulcerans genomic data used in IGV-ScanFold. This file contains the M. ulcerans bacterial genome fasta, virulence plasmid fasta, and their associated gff3 genome annotations. SUPPLEMENTARY FILE S2 All cm-builder covariation data. This file contains all the data required to run cm-builder, all the output files generated by INFERNAL and R-Scape, and results of power analysis. SUPPLEMENTARY FILE S3 OligoWalk and 18-mer ScanFold bar charts. This file contains the OligoWalk and 18-mer partitioned ScanFold data as bar charts overlaid against the gene cartoon for all six genes studied. SUPPLEMENTARY FILE S4 OligoWalk and 18-mer ScanFold raw data. This file contains the raw output data from OligoWalk and in-house script for portioning 18-mer ScanFold data for all six genes of interest. SUPPLEMENTARY FILE S5 All ScanFold-Scan data. This file contains two folders with results from mono- and dinucleotide shuffling for each gene studied. These folders contain the raw ScanFold-Scan output data such as per nucleotide MFE, ED, z-score, input, and output fasta files, and out file. SUPPLEMENTARY FILE S6 All ScanFold-Fold data. This file contains two folders with results from mono- and dinucleotide shuffling for each gene studied. These folders contain the raw ScanFold-Fold output data such as the log file, base pair track, final partners data, all dot bracket files, all CT files, extracted structures gff3 file, and the global VARNA 2D model. [file NIHMS1880345-supplement-All_Zipped_Supplemental_Material.zip › Supplementary Data/Supplementary File S4.xlsx]

## Sheet: ReadMe
Data within this document
This file contains the output of OligoWalk and the ScanFold_Oigo_Metrics.py script. It reports the overall dG and duplex dG of oligo binding, melting temp of the duplex, dG of opening intramolecular target base pairs for oligonucleotide binding, intra-oligo MFE, inter-oligo MFE, average of average z-scores, average MFEs, and average EDs for the tiled 18mer window, the total number of base pairs i…
The columns of data in the output file are as follows for each user defined window:
Overall (kcal/mol)
Duplex (kcal/mol)
Tm-Dup (degC)
Break-Target (kcal/mol)
Intra-oligo (kcal/mol)
Inter-oligo (kcal/mol)
avgZscore
avgMFE
avgED
#ofBPs
pos1BP/nt
pos2BP/nt
pos3BP/nt
pos4BP/nt
pos5BP/nt
pos6BP/nt
pos7BP/nt
pos8BP/nt
pos9BP/nt
pos10BP/nt
pos11BP/nt
pos12BP/nt
pos13BP/nt
pos14BP/nt
pos15BP/nt
pos16BP/nt
pos17BP/nt
pos18BP/nt
Reverse Complement
ntRange
TranscriptID
Below are the definition of each value type.
Overall dG: Overall change in Gibbs free energy of binding the oligo to the target and breaking oligo self structure.
Duplex dG: Change in Gibbs free energy of hybridized duplex between oligo and target
Tm-Dup: Melting temperature in degrees for the duplex formation of oligonucleotide and target
Break-Target dG: The Gibbs free energy cost to open the intramolecular target base pairs for oligonucleotide binding
Intra-oligo dG: The Gibbs free energy change of intramolecular oligonucleotide structure
Inter-oligo dG: The Gibbs free energy change of intermolecular oligonucleotide structure
avgzscore: Average of the average z-scores across the tile user defined window.
avgMFE: Average of the average minimum free energies across the tiled user defined window.
avgED: Average of the average ensemble diversities across the tiled user defined window.
#ofBP: The number of total base pairs in the tiled user defined window according the to final ScanFold predicted model.
pos#BP/nt: The number of possible base pairs each nucleotide in the user defined window was predicted to make according to ScanFold-Scan.
Reverse Complement: The reverse complement of the sequence in the tiled user defined window. Included for ease of identifying siRNA seed sequences.
ntRange: The range of nucleotides being analyzed in each window
SequenceID: Transcript ID associated with each data window. This is included for ease of analysis when multiple files are concatenated into one larger file.

## Sheet: Target 1
Overall (kcal/mol)	Duplex (kcal/mol)	Tm-Dup (degC)	Break-Target (kcal/mol)	Intra-oligo (kcal/mol)	Inter-oligo (kcal/mol)	zavg	avgMFE	avgED	#ofBPs	pos1BP/nt	pos2BP/nt	pos3BP/nt	pos4BP/nt	pos5BP/nt	pos6BP/nt	pos7BP/nt	pos8BP/nt	pos9BP/nt	pos10BP/nt	pos11BP/nt	pos12BP/nt	pos13BP/nt	pos14BP/nt	pos15BP/nt	pos16BP/nt	pos17BP/nt	pos18BP/nt	Reverse Complement	ntRange	Sequence ID
-14.4	-18.8	60.7	-4.4	0	-7.2	0.14	-34.45	28.96	3	0	0	0	0	0	0	0	0	1	1	1	1	1	0	0	0	0	1	GGAUAUAUCGGAGUAGCU	2021-01-18	Mul_RS01615
-10.8	-18.5	60	-7.7	0	-6.8	0.12	-34.63	29.06	4	0	0	0	0	0	0	0	1	1	1	1	1	0	0	0	0	1	1	GAUAUAUCGGAGUAGCUC	2021-02-19	Mul_RS01615
-12.3	-18.7	60.4	-5.9	-0.2	-4.9	0.1	-34.82	29.17	5	0	0	0	0	0	0	1	1	1	1	1	0	0	0	0	1	1	1	AUAUAUCGGAGUAGCUCA	2021-03-20	Mul_RS01615
-13.3	-19.7	62.4	-5.9	-0.2	-4.9	0.09	-35.05	29.26	5	0	0	0	0	0	1	1	1	1	1	0	0	0	0	1	1	1	0	UAUAUCGGAGUAGCUCAC	2021-04-21	Mul_RS01615
-13.7	-20.1	64	-5.9	-0.2	-5.8	0.08	-35.28	29.35	5	0	0	0	0	1	1	1	1	1	0	0	0	0	1	1	1	0	0	AUAUCGGAGUAGCUCACU	2021-05-22	Mul_RS01615
-10.7	-21.3	66.8	-9	-1.6	-8.8	0.07	-35.46	29.46	6	0	0	0	1	1	1	1	1	0	0	0	0	1	1	1	0	0	1	UAUCGGAGUAGCUCACUC	2021-06-23	Mul_RS01615
-9.3	-21.5	67.4	-10	-2.2	-10	0.05	-35.65	29.56	7	0	0	1	1	1	1	1	0	0	0	0	1	1	1	0	0	1	1	AUCGGAGUAGCUCACUCA	2021-07-24	Mul_RS01615
-8	-22.4	69.6	-12.2	-2.2	-10	0.03	-35.84	29.67	8	0	1	1	1	1	1	0	0	0	0	1	1	1	0	0	1	1	1	UCGGAGUAGCUCACUCAG	2021-08-25	Mul_RS01615
-11.6	-22.3	67.6	-8.5	-2.2	-10	0.01	-36.02	29.77	9	1	1	1	1	1	0	0	0	0	1	1	1	0	0	1	1	1	1	CGGAGUAGCUCACUCAGC	2021-09-26	Mul_RS01615
-3.3	-20.7	63.8	-15.2	-2.2	-10	0	-36.25	29.86	8	1	1	1	1	0	0	0	0	1	1	1	0	0	1	1	1	1	0	GGAGUAGCUCACUCAGCA	2021-10-27	Mul_RS01615
-5.3	-19.2	60.5	-11.8	-2.1	-9.8	-0.01	-36.48	29.96	7	1	1	1	0	0	0	0	1	1	1	0	0	1	1	1	1	0	0	GAGUAGCUCACUCAGCAU	2021-11-28	Mul_RS01615
-6.1	-19.2	60.2	-11.8	-1.2	-5.8	0.02	-36.34	29.84	7	1	1	0	0	0	0	1	1	1	0	0	1	1	1	1	0	0	0	AGUAGCUCACUCAGCAUA	2021-12-29	Mul_RS01615
-4.1	-19.2	60.2	-13.8	-1.2	-6	0.04	-36.2	29.72	7	1	0	0	0	0	1	1	1	0	0	1	1	1	1	0	0	0	0	GUAGCUCACUCAGCAUAG	13-30	Mul_RS01615
-7.9	-19.2	60.2	-10	-1.2	-6	0.07	-36.08	29.63	7	0	0	0	0	1	1	1	0	0	1	1	1	1	0	0	0	0	0	UAGCUCACUCAGCAUAGU	14-31	Mul_RS01615
-9.1	-20.4	63.5	-10	-1.2	-8	0.08	-36.14	29.63	7	0	0	0	1	1	1	0	0	1	1	1	1	0	0	0	0	0	0	AGCUCACUCAGCAUAGUG	15-32	Mul_RS01615
-9.7	-21	64.9	-10	-1.2	-8.6	0.09	-36.21	29.64	7	0	0	1	1	1	0	0	1	1	1	1	0	0	0	0	0	0	0	GCUCACUCAGCAUAGUGG	16-33	Mul_RS01615
-6.7	-20.2	64.4	-12.2	-1.2	-8.2	0.1	-36.28	29.64	7	0	1	1	1	0	0	1	1	1	1	0	0	0	0	0	0	0	0	CUCACUCAGCAUAGUGGU	17-34	Mul_RS01615
-9.8	-21	66.3	-9.9	-1.2	-8.2	0.1	-36.34	29.65	7	1	1	1	0	0	1	1	1	1	0	0	0	0	0	0	0	0	0	UCACUCAGCAUAGUGGUG	18-35	Mul_RS01615
-8.1	-21.3	67	-12	-1.1	-8	0.1	-36.34	29.65	7	1	1	0	0	1	1	1	1	0	0	0	0	0	0	0	0	0	2	CACUCAGCAUAGUGGUGG	19-36	Mul_RS01615
-12.7	-21.9	66.6	-9.2	0	-4.6	0.1	-36.34	29.65	7	1	0	0	1	1	1	1	0	0	0	0	0	0	0	0	0	2	2	ACUCAGCAUAGUGGUGGC	20-37	Mul_RS01615
-14.4	-21.6	67	-6.5	-0.4	-4.1	0.1	-36.34	29.65	7	0	0	1	1	1	1	0	0	0	0	0	0	0	0	0	2	2	1	CUCAGCAUAGUGGUGGCU	21-38	Mul_RS01615
-13.5	-22.4	68.8	-6.5	-2.4	-7.3	0.1	-36.3	29.66	8	0	1	1	1	1	0	0	0	0	0	0	0	0	0	2	2	1	2	UCAGCAUAGUGGUGGCUG	22-39	Mul_RS01615
-13.8	-22.7	69.5	-6.5	-2.4	-7.3	0.1	-36.3	29.69	8	1	1	1	1	0	0	0	0	0	0	0	0	0	2	2	1	2	1	CAGCAUAGUGGUGGCUGG	23-40	Mul_RS01615
-15.1	-22.5	68.8	-6.5	-0.7	-4.9	0.12	-36.43	29.66	8	1	1	1	0	0	0	0	0	0	0	0	0	2	2	1	2	1	1	AGCAUAGUGGUGGCUGGU	24-41	Mul_RS01615
-12.8	-22	67.7	-9.2	0	-4	0.12	-36.43	29.66	8	1	1	0	0	0	0	0	0	0	0	0	2	2	1	2	1	1	1	GCAUAGUGGUGGCUGGUU	25-42	Mul_RS01615
-10.4	-22.4	71.3	-12	0	-3.1	0.12	-36.43	29.66	8	1	0	0	0	0	0	0	0	0	0	2	2	1	2	1	1	1	1	CAUAGUGGUGGCUGGUUG	26-43	Mul_RS01615
-12.3	-22.2	71	-9.9	0	-2.8	0.12	-36.43	29.66	8	0	0	0	0	0	0	0	0	0	2	2	1	2	1	1	1	1	2	AUAGUGGUGGCUGGUUGA	27-44	Mul_RS01615
-13.3	-23.2	73	-9.9	0	-2.8	0.13	-36.2	29.56	9	0	0	0	0	0	0	0	0	2	2	1	2	1	1	1	1	2	2	UAGUGGUGGCUGGUUGAC	28-45	Mul_RS01615
-12.8	-25	78.1	-12.2	0	-3.4	0.14	-35.97	29.47	10	0	0	0	0	0	0	0	2	2	1	2	1	1	1	1	2	2	2	AGUGGUGGCUGGUUGACG	29-46	Mul_RS01615
-15.2	-25.2	76.2	-10	0	-3.4	0.15	-35.74	29.38	11	0	0	0	0	0	0	2	2	1	2	1	1	1	1	2	2	2	2	GUGGUGGCUGGUUGACGC	30-47	Mul_RS01615
-15.8	-27	81.4	-10	-1.1	-7.8	0.16	-35.52	29.28	11	0	0	0	0	0	2	2	1	2	1	1	1	1	2	2	2	2	1	UGGUGGCUGGUUGACGCG	31-48	Mul_RS01615
-11.6	-26.6	77.1	-13.8	-1.1	-7.8	0.17	-35.26	29.17	11	0	0	0	0	2	2	1	2	1	1	1	1	2	2	2	2	1	1	GGUGGCUGGUUGACGCGC	32-49	Mul_RS01615
-12.8	-25.8	76.2	-11.8	-1.1	-7.8	0.17	-35.32	29.21	11	0	0	0	2	2	1	2	1	1	1	1	2	2	2	2	1	1	0	GUGGCUGGUUGACGCGCU	33-50	Mul_RS01615
-14	-27	80.2	-11.8	-1.1	-7.8	0.16	-35.64	29.18	11	0	0	2	2	1	2	1	1	1	1	2	2	2	2	1	1	0	2	UGGCUGGUUGACGCGCUG	34-51	Mul_RS01615
-10.2	-26.6	76.1	-15.2	-1.1	-7.8	0.14	-35.96	29.15	12	0	2	2	1	2	1	1	1	1	2	2	2	2	1	1	0	2	3	GGCUGGUUGACGCGCUGC	35-52	Mul_RS01615
-16.6	-27.2	77.9	-8.5	-2.1	-10.8	0.13	-36.28	29.12	13	2	2	1	2	1	1	1	1	2	2	2	2	1	1	0	2	3	2	GCUGGUUGACGCGCUGCG	36-53	Mul_RS01615
-13.3	-27.6	81.2	-12.2	-2.1	-10.8	0.13	-36.66	29.09	13	2	1	2	1	1	1	1	2	2	2	2	1	1	0	2	3	2	1	CUGGUUGACGCGCUGCGG	37-54	Mul_RS01615
-10.4	-28	78.8	-15.5	-2.1	-11	0.12	-37.05	29.06	13	1	2	1	1	1	1	2	2	2	2	1	1	0	2	3	2	1	2	UGGUUGACGCGCUGCGGC	38-55	Mul_RS01615
-13	-27	75.9	-11.3	-2.5	-12.8	0.12	-37.44	29.04	13	2	1	1	1	1	2	2	2	2	1	1	0	2	3	2	1	2	2	GGUUGACGCGCUGCGGCA	39-56	Mul_RS01615
-14	-26.4	74.6	-8.2	-2.9	-16.5	0.12	-37.82	29.01	13	1	1	1	1	2	2	2	2	1	1	0	2	3	2	1	2	2	2	GUUGACGCGCUGCGGCAG	40-57	Mul_RS01615
-14.7	-27.6	77.4	-8.2	-2.9	-17.6	0.11	-38.16	28.96	13	1	1	1	2	2	2	2	1	1	0	2	3	2	1	2	2	2	1	UUGACGCGCUGCGGCAGG	41-58	Mul_RS01615
-14.6	-27.5	77.3	-8.2	-2.9	-17.6	0.08	-38.42	28.97	13	1	1	2	2	2	2	1	1	0	2	3	2	1	2	2	2	1	2	UGACGCGCUGCGGCAGGA	42-59	Mul_RS01615
-10.8	-27	75	-13.5	-2.1	-13.2	0.08	-38.8	28.94	13	1	2	2	2	2	1	1	0	2	3	2	1	2	2	2	1	2	1	GACGCGCUGCGGCAGGAC	43-60	Mul_RS01615
-12.9	-29	78.1	-13.4	-2.1	-13.2	0.09	-39.22	28.85	13	2	2	2	2	1	1	0	2	3	2	1	2	2	2	1	2	1	1	ACGCGCUGCGGCAGGACC	44-61	Mul_RS01615
-15.8	-28.7	78.8	-10.3	-1.8	-13.2	0.11	-39.63	28.76	13	2	2	2	1	1	0	2	3	2	1	2	2	2	1	2	1	1	1	CGCGCUGCGGCAGGACCU	45-62	Mul_RS01615
-15.3	-28.1	77.9	-10.3	-1.1	-13.2	0.09	-40.2	28.84	13	2	2	1	1	0	2	3	2	1	2	2	2	1	2	1	1	1	1	GCGCUGCGGCAGGACCUG	46-63	Mul_RS01615
-14.5	-28.1	77.9	-10.7	-2.1	-13.9	0.07	-40.78	28.91	13	2	1	1	0	2	3	2	1	2	2	2	1	2	1	1	1	1	2	CGCUGCGGCAGGACCUGC	47-64	Mul_RS01615
-12.9	-26.7	75.3	-11.1	-2.3	-13.2	0.04	-41.35	28.99	13	1	1	0	2	3	2	1	2	2	2	1	2	1	1	1	1	2	3	GCUGCGGCAGGACCUGCU	48-65	Mul_RS01615
-9.5	-26.8	77.6	-14.6	-2.3	-13.1	0.02	-41.92	29.07	14	1	0	2	3	2	1	2	2	2	1	2	1	1	1	1	2	3	3	CUGCGGCAGGACCUGCUC	49-66	Mul_RS01615
-6.6	-28.4	79.4	-19.1	-2.3	-13.1	0	-42.49	29.15	15	0	2	3	2	1	2	2	2	1	2	1	1	1	1	2	3	3	2	UGCGGCAGGACCUGCUCC	50-67	Mul_RS01615
-12.7	-27.6	77.7	-12.2	-2.3	-13.1	-0.01	-42.76	29.08	16	2	3	2	1	2	2	2	1	2	1	1	1	1	2	3	3	2	2	GCGGCAGGACCUGCUCCU	51-68	Mul_RS01615
-9.8	-28	81.8	-14.6	-3.6	-13.1	-0.01	-42.76	29.08	17	3	2	1	2	2	2	1	2	1	1	1	1	2	3	3	2	2	2	CGGCAGGACCUGCUCCUG	52-69	Mul_RS01615
-5	-26.2	77.4	-17.6	-3.6	-13.1	-0.01	-42.76	29.08	17	2	1	2	2	2	1	2	1	1	1	1	2	3	3	2	2	2	1	GGCAGGACCUGCUCCUGA	53-70	Mul_RS01615
-4.6	-25.6	76.1	-17.4	-3.6	-12.7	-0.01	-42.76	29.08	17	1	2	2	2	1	2	1	1	1	1	2	3	3	2	2	2	1	2	GCAGGACCUGCUCCUGAG	54-71	Mul_RS01615
-9.3	-24.8	76.7	-12.2	-3.3	-9.4	-0.01	-42.76	29.08	17	2	2	2	1	2	1	1	1	1	2	3	3	2	2	2	1	2	2	CAGGACCUGCUCCUGAGA	55-72	Mul_RS01615
-3.8	-23.9	73.2	-18.5	-1.6	-6.3	0.01	-42.78	29.01	17	2	2	1	2	1	1	1	1	2	3	3	2	2	2	1	2	2	1	AGGACCUGCUCCUGAGAA	56-73	Mul_RS01615
-4.6	-22.6	69.2	-17.3	-0.4	-5.2	0.03	-42.81	28.95	17	2	1	2	1	1	1	1	2	3	3	2	2	2	1	2	2	1	1	GGACCUGCUCCUGAGAAA	57-74	Mul_RS01615
-4.7	-22	67.8	-17.3	0	-4.7	0.04	-42.84	28.88	17	1	2	1	1	1	1	2	3	3	2	2	2	1	2	2	1	1	1	GACCUGCUCCUGAGAAAG	58-75	Mul_RS01615
-4.7	-22	67.4	-17.3	0	-4.7	0.04	-42.84	28.88	18	2	1	1	1	1	2	3	3	2	2	2	1	2	2	1	1	1	1	ACCUGCUCCUGAGAAAGU	59-76	Mul_RS01615
-4	-21.3	66.1	-17.3	0	-4.7	0.04	-42.84	28.88	18	1	1	1	1	2	3	3	2	2	2	1	2	2	1	1	1	1	2	CCUGCUCCUGAGAAAGUA	60-77	Mul_RS01615
-2.2	-19.9	63.4	-17.7	0	-4.7	0.04	-42.84	28.88	18	1	1	1	2	3	3	2	2	2	1	2	2	1	1	1	1	2	2	CUGCUCCUGAGAAAGUAG	61-78	Mul_RS01615
-3.9	-19.5	61.7	-15.6	0	-4.7	0.04	-42.94	28.72	18	1	1	2	3	3	2	2	2	1	2	2	1	1	1	1	2	2	2	UGCUCCUGAGAAAGUAGU	62-79	Mul_RS01615
-1.2	-19.2	60.5	-18	0	-4.7	0.03	-43.04	28.55	18	1	2	3	3	2	2	2	1	2	2	1	1	1	1	2	2	2	2	GCUCCUGAGAAAGUAGUC	63-80	Mul_RS01615
-2.3	-20.2	64.6	-17.9	0	-4.1	0.05	-43.17	28.32	18	2	3	3	2	2	2	1	2	2	1	1	1	1	2	2	2	2	2	CUCCUGAGAAAGUAGUCG	64-81	Mul_RS01615
-1.9	-19.8	63.2	-17.9	0	-4.2	0.06	-43.1	28.22	17	3	3	2	2	2	1	2	2	1	1	1	1	2	2	2	2	2	0	UCCUGAGAAAGUAGUCGA	65-82	Mul_RS01615
2.5	-19.6	62.4	-21.6	0	-7.6	0.07	-43.23	27.99	16	3	2	2	2	1	2	2	1	1	1	1	2	2	2	2	2	0	2	CCUGAGAAAGUAGUCGAC	66-83	Mul_RS01615
2.7	-19.6	62.4	-21.8	0	-8.2	0.09	-43.36	27.76	16	2	2	2	1	2	2	1	1	1	1	2	2	2	2	2	0	2	3	CUGAGAAAGUAGUCGACC	67-84	Mul_RS01615
-4.3	-21.2	64.9	-16.4	0	-8.2	0.1	-43.48	27.53	16	2	2	1	2	2	1	1	1	1	2	2	2	2	2	0	2	3	3	UGAGAAAGUAGUCGACCC	68-85	Mul_RS01615
-6.2	-20.4	63.1	-13.7	0	-8.2	0.11	-43.61	27.3	16	2	1	2	2	1	1	1	1	2	2	2	2	2	0	2	3	3	1	GAGAAAGUAGUCGACCCU	69-86	Mul_RS01615
-4.3	-20.4	62.9	-15.6	0	-8.2	0.13	-43.74	27.07	16	1	2	2	1	1	1	1	2	2	2	2	2	0	2	3	3	1	1	AGAAAGUAGUCGACCCUA	70-87	Mul_RS01615
-4.7	-19.5	60.9	-14.3	0	-8.2	0.14	-43.67	26.97	15	2	2	1	1	1	1	2	2	2	2	2	0	2	3	3	1	1	0	GAAAGUAGUCGACCCUAU	71-88	Mul_RS01615
-9.2	-20.7	63.9	-11	0	-8.2	0.15	-43.8	26.74	15	2	1	1	1	1	2	2	2	2	2	0	2	3	3	1	1	0	1	AAAGUAGUCGACCCUAUG	72-89	Mul_RS01615
-12.8	-22.2	66.5	-8.9	0	-8.2	0.17	-43.93	26.51	15	1	1	1	1	2	2	2	2	2	0	2	3	3	1	1	0	1	1	AAGUAGUCGACCCUAUGC	73-90	Mul_RS01615
-15.3	-24.7	73.4	-8.9	0	-8.2	0.16	-44.03	26.35	15	1	1	1	2	2	2	2	2	0	2	3	3	1	1	0	1	1	2	AGUAGUCGACCCUAUGCG	74-91	Mul_RS01615
-15.7	-25.3	74.8	-8.9	0	-8.8	0.13	-44.79	25.39	15	1	1	2	2	2	2	2	0	2	3	3	1	1	0	1	1	2	3	GUAGUCGACCCUAUGCGG	75-92	Mul_RS01615
-15.7	-26.5	77.7	-8.9	-1.9	-8.8	0.09	-45.56	24.44	15	1	2	2	2	2	2	0	2	3	3	1	1	0	1	1	2	3	3	UAGUCGACCCUAUGCGGG	76-93	Mul_RS01615
-16.9	-27.7	80.6	-8.9	-1.9	-9	0.08	-46.35	23.42	15	2	2	2	2	2	0	2	3	3	1	1	0	1	1	2	3	3	3	AGUCGACCCUAUGCGGGG	77-94	Mul_RS01615
-17.5	-28.3	81.9	-8.9	-1.9	-9	0.09	-46.48	23.19	15	2	2	2	2	0	2	3	3	1	1	0	1	1	2	3	3	3	2	GUCGACCCUAUGCGGGGG	78-95	Mul_RS01615
-18.3	-29.1	81.6	-8.9	-1.9	-8.8	0.08	-47.28	22.17	15	2	2	2	0	2	3	3	1	1	0	1	1	2	3	3	3	2	3	UCGACCCUAUGCGGGGGC	79-96	Mul_RS01615
-13.3	-30	84.2	-14.3	-2.4	-9.2	0.05	-47.94	21.38	15	2	2	0	2	3	3	1	1	0	1	1	2	3	3	3	2	3	3	CGACCCUAUGCGGGGGCG	80-97	Mul_RS01615
-17.4	-28.2	79.9	-8.9	-1.9	-9	0.05	-48.19	21.02	14	2	0	2	3	3	1	1	0	1	1	2	3	3	3	2	3	3	1	GACCCUAUGCGGGGGCGA	81-98	Mul_RS01615
-15	-27.9	79	-11	-1.9	-9	0.04	-48.08	21.06	13	0	2	3	3	1	1	0	1	1	2	3	3	3	2	3	3	1	0	ACCCUAUGCGGGGGCGAU	82-99	Mul_RS01615
-12.2	-28.1	79.9	-14.3	-1.6	-9	0.05	-47.58	21.08	14	2	3	3	1	1	0	1	1	2	3	3	3	2	3	3	1	0	1	CCCUAUGCGGGGGCGAUC	83-100	Mul_RS01615
-9.9	-26.5	78.1	-15.6	-0.9	-6.3	0.04	-47.86	20.69	14	3	3	1	1	0	1	1	2	3	3	3	2	3	3	1	0	1	2	CCUAUGCGGGGGCGAUCU	84-101	Mul_RS01615
-10.7	-25.4	76.3	-13.7	-0.9	-6.3	0.02	-48.13	20.41	13	3	1	1	0	1	1	2	3	3	3	2	3	3	1	0	1	2	3	CUAUGCGGGGGCGAUCUC	85-102	Mul_RS01615
-10.4	-27	78.3	-15.6	-0.9	-6.3	-0.01	-48.8	19.62	13	1	1	0	1	1	2	3	3	3	2	3	3	1	0	1	2	3	4	UAUGCGGGGGCGAUCUCC	86-103	Mul_RS01615
-8.9	-27.2	79	-17.3	-0.9	-6.2	-0.04	-49.47	18.83	13	1	0	1	1	2	3	3	3	2	3	3	1	0	1	2	3	4	2	AUGCGGGGGCGAUCUCCA	87-104	Mul_RS01615
-6.5	-28.1	81	-20.7	-0.8	-6.2	-0.04	-49.96	18.12	13	0	1	1	2	3	3	3	2	3	3	1	0	1	2	3	4	2	2	UGCGGGGGCGAUCUCCAG	88-105	Mul_RS01615
-3.2	-28.1	80	-24	-0.8	-6	-0.06	-50.03	18.22	13	1	1	2	3	3	3	2	3	3	1	0	1	2	3	4	2	2	2	GCGGGGGCGAUCUCCAGG	89-106	Mul_RS01615
-1.1	-28.5	83.3	-26.7	-0.5	-5.8	-0.07	-49.9	18.45	12	1	2	3	3	3	2	3	3	1	0	1	2	3	4	2	2	2	2	CGGGGGCGAUCUCCAGGG	90-107	Mul_RS01615
1.2	-27.5	78.1	-28.1	-0.3	-5.8	-0.08	-49.77	18.68	12	2	3	3	3	2	3	3	1	0	1	2	3	4	2	2	2	2	3	GGGGGCGAUCUCCAGGGC	91-108	Mul_RS01615
3.5	-26.7	77.3	-29.7	-0.1	-5.8	-0.1	-49.65	18.91	12	3	3	3	2	3	3	1	0	1	2	3	4	2	2	2	2	3	2	GGGGCGAUCUCCAGGGCU	92-109	Mul_RS01615
7.1	-25.5	74.5	-32.6	0	-5.8	-0.08	-48.85	19.93	12	3	3	2	3	3	1	0	1	2	3	4	2	2	2	2	3	2	2	GGGCGAUCUCCAGGGCUA	93-110	Mul_RS01615
3.4	-24	71.2	-27.4	0	-5.6	-0.06	-48.68	20.01	12	3	2	3	3	1	0	1	2	3	4	2	2	2	2	3	2	2	1	GGCGAUCUCCAGGGCUAU	94-111	Mul_RS01615
1.4	-22.8	68.5	-24.2	0	-4.1	-0.08	-48.9	20.53	12	2	3	3	1	0	1	2	3	4	2	2	2	2	3	2	2	1	1	GCGAUCUCCAGGGCUAUA	95-112	Mul_RS01615
3.1	-22.6	69.8	-25.7	0	-6.2	-0.14	-49.78	20.25	12	3	3	1	0	1	2	3	4	2	2	2	2	3	2	2	1	1	3	CGAUCUCCAGGGCUAUAG	96-113	Mul_RS01615
6.2	-21.6	65.5	-27	0	-9.2	-0.16	-50	20.76	12	3	1	0	1	2	3	4	2	2	2	2	3	2	2	1	1	3	4	GAUCUCCAGGGCUAUAGC	97-114	Mul_RS01615
2.2	-23.6	69	-23.5	-1	-12.8	-0.18	-50.21	21.27	12	1	0	1	2	3	4	2	2	2	2	3	2	2	1	1	3	4	3	AUCUCCAGGGCUAUAGCC	98-115	Mul_RS01615
0.6	-24.3	71.2	-22.2	-1.4	-13.6	-0.23	-50.85	21.34	13	0	1	2	3	4	2	2	2	2	3	2	2	1	1	3	4	3	2	UCUCCAGGGCUAUAGCCU	99-116	Mul_RS01615
9.1	-24.3	71.2	-30.7	-1.4	-13.6	-0.25	-51.05	21.25	13	1	2	3	4	2	2	2	2	3	2	2	1	1	3	4	3	2	3	CUCCAGGGCUAUAGCCUC	100-117	Mul_RS01615
6.3	-24.1	70.2	-27.7	-1.4	-13.6	-0.27	-51.62	21.33	13	2	3	4	2	2	2	2	3	2	2	1	1	3	4	3	2	3	2	UCCAGGGCUAUAGCCUCA	101-118	Mul_RS01615
8.2	-23.8	69.5	-29.3	-1.4	-13.6	-0.29	-51.42	21.66	13	3	4	2	2	2	2	3	2	2	1	1	3	4	3	2	3	2	3	CCAGGGCUAUAGCCUCAG	102-119	Mul_RS01615
9.5	-23	68.4	-29.8	-1.4	-13.6	-0.29	-51.25	21.88	13	4	2	2	2	2	3	2	2	1	1	3	4	3	2	3	2	3	3	CAGGGCUAUAGCCUCAGG	103-120	Mul_RS01615
9.8	-22.8	68.1	-29.9	-1.4	-13.6	-0.3	-51.38	22.83	12	2	2	2	2	3	2	2	1	1	3	4	3	2	3	2	3	3	3	AGGGCUAUAGCCUCAGGA	104-121	Mul_RS01615
8.9	-21.9	66.1	-28.1	-1.4	-13.6	-0.3	-51.44	24.24	12	2	2	2	3	2	2	1	1	3	4	3	2	3	2	3	3	3	1	GGGCUAUAGCCUCAGGAU	105-122	Mul_RS01615
8.9	-21.9	66.8	-28.3	-1.2	-13.2	-0.33	-51.75	25.11	12	2	2	3	2	2	1	1	3	4	3	2	3	2	3	3	3	1	5	GGCUAUAGCCUCAGGAUG	106-123	Mul_RS01615
7.7	-21.5	64.4	-28.4	0	-9.4	-0.36	-52.68	25.05	13	2	3	2	2	1	1	3	4	3	2	3	2	3	3	3	1	5	6	GCUAUAGCCUCAGGAUGC	107-124	Mul_RS01615
1.7	-22.5	68.5	-24.2	0	-5.1	-0.39	-53.61	24.98	14	3	2	2	1	1	3	4	3	2	3	2	3	3	3	1	5	6	5	CUAUAGCCUCAGGAUGCG	108-125	Mul_RS01615
0.6	-22.9	67.1	-23.5	0	-6.2	-0.42	-54.54	24.92	14	2	2	1	1	3	4	3	2	3	2	3	3	3	1	5	6	5	3	UAUAGCCUCAGGAUGCGC	109-126	Mul_RS01615
1.5	-24.7	71.4	-25.6	0	-8.6	-0.42	-55.07	24.78	13	2	1	1	3	4	3	2	3	2	3	3	3	1	5	6	5	3	4	AUAGCCUCAGGAUGCGCG	110-127	Mul_RS01615
-1.3	-25.8	71.9	-23.2	0	-10.6	-0.45	-56	24.71	13	1	1	3	4	3	2	3	2	3	3	3	1	5	6	5	3	4	6	UAGCCUCAGGAUGCGCGC	111-128	Mul_RS01615
-3.1	-27.6	76.2	-22.1	0	-13	-0.48	-56.31	25.59	13	1	3	4	3	2	3	2	3	3	3	1	5	6	5	3	4	6	4	AGCCUCAGGAUGCGCGCG	112-129	Mul_RS01615
-2.3	-27.8	74.7	-22.1	0	-15	-0.47	-55.85	26.1	12	3	4	3	2	3	2	3	3	3	1	5	6	5	3	4	6	4	5	GCCUCAGGAUGCGCGCGC	113-130	Mul_RS01615
-1.1	-27.4	76.5	-22.3	0	-16.2	-0.43	-55.27	26.38	11	4	3	2	3	2	3	3	3	1	5	6	5	3	4	6	4	5	3	CCUCAGGAUGCGCGCGCU	114-131	Mul_RS01615
-0.8	-25.4	72.9	-20.6	0	-16.2	-0.39	-54.64	26.9	10	3	2	3	2	3	3	3	1	5	6	5	3	4	6	4	5	3	4	CUCAGGAUGCGCGCGCUA	115-132	Mul_RS01615
-4	-25.6	72.6	-17.6	0	-16.2	-0.36	-53.95	27.43	9	2	3	2	3	3	3	1	5	6	5	3	4	6	4	5	3	4	3	UCAGGAUGCGCGCGCUAG	116-133	Mul_RS01615
-3.1	-24.7	70.9	-17.6	0	-16.2	-0.32	-53.4	27.71	8	3	2	3	3	3	1	5	6	5	3	4	6	4	5	3	4	3	3	CAGGAUGCGCGCGCUAGA	117-134	Mul_RS01615
-3.1	-25.2	71.5	-18.1	0	-16.2	-0.34	-54.11	27.92	9	2	3	3	3	1	5	6	5	3	4	6	4	5	3	4	3	3	5	AGGAUGCGCGCGCUAGAC	118-135	Mul_RS01615
-3.5	-26.6	73.7	-19.1	0	-16.2	-0.37	-55.04	27.86	9	3	3	3	1	5	6	5	3	4	6	4	5	3	4	3	3	5	7	GGAUGCGCGCGCUAGACC	119-136	Mul_RS01615
-3	-27.2	75.4	-20.2	0	-16.2	-0.39	-55.75	28.09	10	3	3	1	5	6	5	3	4	6	4	5	3	4	3	3	5	7	6	GAUGCGCGCGCUAGACCG	120-137	Mul_RS01615
-5.1	-28.4	77.6	-19.3	0	-16.2	-0.41	-56.46	28.32	11	3	1	5	6	5	3	4	6	4	5	3	4	3	3	5	7	6	4	AUGCGCGCGCUAGACCGG	121-138	Mul_RS01615
-5.3	-29.5	77.8	-20.2	0	-16.2	-0.41	-56.46	28.32	12	1	5	6	5	3	4	6	4	5	3	4	3	3	5	7	6	4	4	UGCGCGCGCUAGACCGGC	122-139	Mul_RS01615
-9.9	-28.7	76.2	-15.1	-0.3	-15.6	-0.39	-55.93	27.95	11	5	6	5	3	4	6	4	5	3	4	3	3	5	7	6	4	4	1	GCGCGCGCUAGACCGGCU	123-140	Mul_RS01615
-8.1	-29.1	79.9	-18.3	-0.3	-13.6	-0.39	-55.93	27.95	11	6	5	3	4	6	4	5	3	4	3	3	5	7	6	4	4	1	2	CGCGCGCUAGACCGGCUG	124-141	Mul_RS01615
-6.6	-28.1	75.4	-18.8	-0.5	-13.6	-0.39	-55.93	27.95	11	5	3	4	6	4	5	3	4	3	3	5	7	6	4	4	1	2	4	GCGCGCUAGACCGGCUGC	125-142	Mul_RS01615
-10	-27.5	76.2	-16.1	-1.3	-9.4	-0.41	-56.01	27.5	11	3	4	6	4	5	3	4	3	3	5	7	6	4	4	1	2	4	5	CGCGCUAGACCGGCUGCA	126-143	Mul_RS01615
-8.7	-26.3	73.3	-16.3	-1.2	-9.4	-0.42	-56.09	27.06	11	4	6	4	5	3	4	3	3	5	7	6	4	4	1	2	4	5	4	GCGCUAGACCGGCUGCAG	127-144	Mul_RS01615
-4.8	-26.7	76	-20.8	-0.5	-9.9	-0.45	-56.57	26.69	12	6	4	5	3	4	3	3	5	7	6	4	4	1	2	4	5	4	5	CGCUAGACCGGCUGCAGG	128-145	Mul_RS01615
-7.4	-25.7	71.6	-17.3	-0.4	-9.9	-0.46	-56.65	26.25	12	4	5	3	4	3	3	5	7	6	4	4	1	2	4	5	4	5	5	GCUAGACCGGCUGCAGGC	129-146	Mul_RS01615
-7	-25.3	73.3	-17.3	-0.3	-9.9	-0.47	-56.73	25.8	12	5	3	4	3	3	5	7	6	4	4	1	2	4	5	4	5	5	3	CUAGACCGGCUGCAGGCU	130-147	Mul_RS01615
-4	-25.8	73.6	-20.8	-0.3	-9.9	-0.48	-57.15	25.64	13	3	4	3	3	5	7	6	4	4	1	2	4	5	4	5	5	3	4	UAGACCGGCUGCAGGCUC	131-148	Mul_RS01615
-2.2	-27.6	78.1	-24.1	-1	-9.9	-0.5	-57.68	25.7	14	4	3	3	5	7	6	4	4	1	2	4	5	4	5	5	3	4	4	AGACCGGCUGCAGGCUCG	132-149	Mul_RS01615
6.6	-28.2	79.4	-31.3	-3.5	-14	-0.52	-58.27	25.53	15	3	3	5	7	6	4	4	1	2	4	5	4	5	5	3	4	4	4	GACCGGCUGCAGGCUCGG	133-150	Mul_RS01615
-2	-29	78.6	-23.5	-3.5	-14	-0.55	-58.9	25.37	16	3	5	7	6	4	4	1	2	4	5	4	5	5	3	4	4	4	3	ACCGGCUGCAGGCUCGGC	134-151	Mul_RS01615
-3.7	-30.1	81.9	-23.5	-2.9	-12.8	-0.57	-59.39	25.45	17	5	7	6	4	4	1	2	4	5	4	5	5	3	4	4	4	3	3	CCGGCUGCAGGCUCGGCG	135-152	Mul_RS01615
-4.3	-29.3	81	-23.5	-1.4	-9.8	-0.56	-59.43	25.4	17	7	6	4	4	1	2	4	5	4	5	5	3	4	4	4	3	3	3	CGGCUGCAGGCUCGGCGG	136-153	Mul_RS01615
1.1	-27.5	76.5	-27.6	-0.6	-9.5	-0.56	-59.45	25.32	17	6	4	4	1	2	4	5	4	5	5	3	4	4	4	3	3	3	1	GGCUGCAGGCUCGGCGGU	137-154	Mul_RS01615
-2.3	-27.5	77.4	-24.2	-0.6	-9.5	-0.56	-59.48	25.24	17	4	4	1	2	4	5	4	5	5	3	4	4	4	3	3	3	1	1	GCUGCAGGCUCGGCGGUG	138-155	Mul_RS01615
-6.9	-27.9	80.5	-20.3	-0.4	-8.4	-0.56	-59.5	25.16	17	4	1	2	4	5	4	5	5	3	4	4	4	3	3	3	1	1	3	CUGCAGGCUCGGCGGUGG	139-156	Mul_RS01615
-9.9	-28.3	78.2	-17.9	-0.2	-7.8	-0.56	-59.53	25.08	17	1	2	4	5	4	5	5	3	4	4	4	3	3	3	1	1	3	4	UGCAGGCUCGGCGGUGGC	140-157	Mul_RS01615
-10.5	-29.1	78.2	-16.8	-1.8	-9.3	-0.58	-60.16	24.93	17	2	4	5	4	5	5	3	4	4	4	3	3	3	1	1	3	4	3	GCAGGCUCGGCGGUGGCC	141-158	Mul_RS01615
-7	-30.1	83	-18.5	-4.6	-14.9	-0.58	-60.19	24.85	17	4	5	4	5	5	3	4	4	4	3	3	3	1	1	3	4	3	4	CAGGCUCGGCGGUGGCCG	142-159	Mul_RS01615
-10	-31.1	85	-16.4	-4.7	-15.6	-0.58	-60.21	24.77	17	5	4	5	5	3	4	4	4	3	3	3	1	1	3	4	3	4	3	AGGCUCGGCGGUGGCCGG	143-160	Mul_RS01615
-11	-31.3	83	-15	-5.3	-16.3	-0.55	-60.07	25.17	17	4	5	5	3	4	4	4	3	3	3	1	1	3	4	3	4	3	3	GGCUCGGCGGUGGCCGGC	144-161	Mul_RS01615
-12.6	-30.3	81.1	-11.9	-5.8	-17.3	-0.52	-59.93	25.58	17	5	5	3	4	4	4	3	3	3	1	1	3	4	3	4	3	3	2	GCUCGGCGGUGGCCGGCA	145-162	Mul_RS01615
-10.5	-30.2	82.7	-15	-4.7	-15.1	-0.49	-59.78	25.98	17	5	3	4	4	4	3	3	3	1	1	3	4	3	4	3	3	2	2	CUCGGCGGUGGCCGGCAC	146-163	Mul_RS01615
-9.1	-30.2	82.7	-16.4	-4.7	-15.1	-0.45	-59.64	26.38	17	3	4	4	4	3	3	3	1	1	3	4	3	4	3	3	2	2	3	UCGGCGGUGGCCGGCACU	147-164	Mul_RS01615
-7.4	-30.5	84.4	-18.5	-4.6	-14.9	-0.42	-59.5	26.78	17	4	4	4	3	3	3	1	1	3	4	3	4	3	3	2	2	3	3	CGGCGGUGGCCGGCACUG	148-165	Mul_RS01615
-8.6	-29.5	79.4	-16.8	-3.4	-16.2	-0.4	-59.4	26.84	16	4	4	3	3	3	1	1	3	4	3	4	3	3	2	2	3	3	2	GGCGGUGGCCGGCACUGC	149-166	Mul_RS01615
-7.6	-28.7	78.7	-16.8	-3.6	-16.6	-0.38	-59.08	26.8	15	4	3	3	3	1	1	3	4	3	4	3	3	2	2	3	3	2	0	GCGGUGGCCGGCACUGCU	150-167	Mul_RS01615
-9.2	-28	79.5	-16.8	-1.4	-12	-0.35	-58.77	26.75	14	3	3	3	1	1	3	4	3	4	3	3	2	2	3	3	2	0	0	CGGUGGCCGGCACUGCUU	151-168	Mul_RS01615
-6.5	-26.2	74.9	-17.9	-1.1	-11.6	-0.34	-58.68	26.79	14	3	3	1	1	3	4	3	4	3	3	2	2	3	3	2	0	0	3	GGUGGCCGGCACUGCUUA	152-169	Mul_RS01615
-3.5	-25.6	73.7	-20.3	-0.9	-11.7	-0.32	-58.59	26.82	14	3	1	1	3	4	3	4	3	3	2	2	3	3	2	0	0	3	3	GUGGCCGGCACUGCUUAG	153-170	Mul_RS01615
-0.3	-26.4	73.7	-24.2	0	-12	-0.3	-58.51	26.99	14	1	1	3	4	3	4	3	3	2	2	3	3	2	0	0	3	3	3	UGGCCGGCACUGCUUAGC	154-171	Mul_RS01615
2.4	-27.2	73.9	-27.6	-1	-12	-0.28	-58.43	27.15	14	1	3	4	3	4	3	3	2	2	3	3	2	0	0	3	3	3	4	GGCCGGCACUGCUUAGCC	155-172	Mul_RS01615
-0.6	-26.2	72	-23.5	-1.8	-11.8	-0.26	-58.35	27.32	14	3	4	3	4	3	3	2	2	3	3	2	0	0	3	3	3	4	4	GCCGGCACUGCUUAGCCA	156-173	Mul_RS01615
3.3	-26.1	73.2	-27.6	-1.8	-7.2	-0.24	-58.26	27.48	14	4	3	4	3	3	2	2	3	3	2	0	0	3	3	3	4	4	2	CCGGCACUGCUUAGCCAC	157-174	Mul_RS01615
1	-25.9	73.9	-25.1	-1.8	-7.4	-0.22	-58.18	27.64	14	3	4	3	3	2	2	3	3	2	0	0	3	3	3	4	4	2	3	CGGCACUGCUUAGCCACG	158-175	Mul_RS01615
-0.6	-24.1	69.8	-21.8	-1.7	-9	-0.2	-58.1	27.81	15	4	3	3	2	2	3	3	2	0	0	3	3	3	4	4	2	3	3	GGCACUGCUUAGCCACGA	159-176	Mul_RS01615
-1.5	-23.6	68.4	-22.1	0	-5.8	-0.18	-58.02	27.97	14	3	3	2	2	3	3	2	0	0	3	3	3	4	4	2	3	3	4	GCACUGCUUAGCCACGAC	160-177	Mul_RS01615
-4.9	-23.2	69.9	-18.3	0	-5.8	-0.15	-57.95	28.17	13	3	2	2	3	3	2	0	0	3	3	3	4	4	2	3	3	4	3	CACUGCUUAGCCACGACU	161-178	Mul_RS01615
-8.3	-24.2	72.9	-15.9	0	-5.8	-0.15	-57.96	28.3	13	2	2	3	3	2	0	0	3	3	3	4	4	2	3	3	4	3	4	ACUGCUUAGCCACGACUG	162-179	Mul_RS01615
-5.2	-24.7	74.5	-18.3	-1.1	-5.8	-0.15	-57.96	28.42	13	2	3	3	2	0	0	3	3	3	4	4	2	3	3	4	3	4	4	CUGCUUAGCCACGACUGG	163-180	Mul_RS01615
-6.4	-25.1	72.6	-16.1	-2.6	-8.2	-0.15	-57.96	28.55	13	3	3	2	0	0	3	3	3	4	4	2	3	3	4	3	4	4	4	UGCUUAGCCACGACUGGC	164-181	Mul_RS01615
-4.2	-25.9	72.9	-18.8	-2.9	-8.8	-0.15	-57.97	28.68	13	3	2	0	0	3	3	3	4	4	2	3	3	4	3	4	4	4	4	GCUUAGCCACGACUGGCC	165-182	Mul_RS01615
-5.7	-26.9	77.5	-18.3	-2.9	-9.6	-0.15	-57.97	28.81	13	2	0	0	3	3	3	4	4	2	3	3	4	3	4	4	4	4	4	CUUAGCCACGACUGGCCG	166-183	Mul_RS01615
-9.3	-27.3	75.4	-15.1	-2.9	-9.7	-0.15	-57.98	28.94	14	0	0	3	3	3	4	4	2	3	3	4	3	4	4	4	4	4	3	UUAGCCACGACUGGCCGC	167-184	Mul_RS01615
-7.4	-27.6	76.8	-17.3	-2.9	-11.2	-0.15	-58.15	29.15	14	0	3	3	3	4	4	2	3	3	4	3	4	4	4	4	4	3	2	UAGCCACGACUGGCCGCU	168-185	Mul_RS01615
-4.9	-28.5	78.7	-20.7	-2.9	-11.2	-0.16	-58.37	29.38	15	3	3	3	4	4	2	3	3	4	3	4	4	4	4	4	3	2	3	AGCCACGACUGGCCGCUC	169-186	Mul_RS01615
0.8	-29.9	80.9	-28	-2.7	-11.2	-0.16	-58.32	29.48	14	3	3	4	4	2	3	3	4	3	4	4	4	4	4	3	2	3	2	GCCACGACUGGCCGCUCC	170-187	Mul_RS01615
-3.7	-31.1	84.8	-26.7	-0.5	-6.6	-0.15	-58.32	29.61	13	3	4	4	2	3	3	4	3	4	4	4	4	4	3	2	3	2	3	CCACGACUGGCCGCUCCC	171-188	Mul_RS01615
-7.1	-30.9	85.9	-23.8	0	-6.6	-0.15	-58.34	29.64	12	4	4	2	3	3	4	3	4	4	4	4	4	3	2	3	2	3	2	CACGACUGGCCGCUCCCG	172-189	Mul_RS01615
-9.2	-31.9	88	-20.5	-2.2	-7.7	-0.15	-58.3	29.45	11	4	2	3	3	4	3	4	4	4	4	4	3	2	3	2	3	2	1	ACGACUGGCCGCUCCCGG	173-190	Mul_RS01615
-10.7	-32	86.2	-17.6	-3.7	-10.2	-0.22	-58.46	28.8	11	2	3	3	4	3	4	4	4	4	4	3	2	3	2	3	2	1	2	CGACUGGCCGCUCCCGGC	174-191	Mul_RS01615
-6.6	-32	86.2	-21.1	-4.3	-10.2	-0.29	-58.62	28.15	11	3	3	4	3	4	4	4	4	4	3	2	3	2	3	2	1	2	4	GACUGGCCGCUCCCGGCG	175-192	Mul_RS01615
-7.6	-32.8	85.1	-20.9	-4.3	-11.8	-0.29	-58.65	28.11	10	3	4	3	4	4	4	4	4	3	2	3	2	3	2	1	2	4	2	ACUGGCCGCUCCCGGCGC	176-193	Mul_RS01615
-6.1	-32.3	84.8	-21.9	-4.3	-11.8	-0.31	-58.75	28.06	9	4	3	4	4	4	4	4	3	2	3	2	3	2	1	2	4	2	2	CUGGCCGCUCCCGGCGCA	177-194	Mul_RS01615
-1.9	-32.6	83.9	-26.4	-4.3	-11.8	-0.38	-58.91	27.41	10	3	4	4	4	4	4	3	2	3	2	3	2	1	2	4	2	2	5	UGGCCGCUCCCGGCGCAC	178-195	Mul_RS01615
-1.3	-31.6	81.2	-26	-4.3	-11.8	-0.45	-59.05	26.72	11	4	4	4	4	4	3	2	3	2	3	2	1	2	4	2	2	5	5	GGCCGCUCCCGGCGCACA	179-196	Mul_RS01615
1	-29.7	76.5	-26.7	-4	-11.8	-0.52	-59.21	26.07	11	4	4	4	4	3	2	3	2	3	2	1	2	4	2	2	5	5	6	GCCGCUCCCGGCGCACAA	180-197	Mul_RS01615
3.6	-29.6	77.8	-31	-2.2	-9.6	-0.59	-59.37	25.42	11	4	4	4	3	2	3	2	3	2	1	2	4	2	2	5	5	6	5	CCGCUCCCGGCGCACAAC	181-198	Mul_RS01615
3.5	-29.6	77.8	-30.9	-2.2	-8.2	-0.66	-59.53	24.77	11	4	4	3	2	3	2	3	2	1	2	4	2	2	5	5	6	5	6	CGCUCCCGGCGCACAACC	182-199	Mul_RS01615
4.7	-29.8	77	-34	-0.2	-7.6	-0.73	-59.69	24.12	11	4	3	2	3	2	3	2	1	2	4	2	2	5	5	6	5	6	3	GCUCCCGGCGCACAACCC	183-200	Mul_RS01615
1.9	-31	80.6	-32.4	0	-7.6	-0.8	-59.85	23.47	11	3	2	3	2	3	2	1	2	4	2	2	5	5	6	5	6	3	7	CUCCCGGCGCACAACCCC	184-201	Mul_RS01615
-3.8	-32.4	82.9	-27.8	-0.6	-7.6	-0.86	-60.01	22.82	11	2	3	2	3	2	1	2	4	2	2	5	5	6	5	6	3	7	7	UCCCGGCGCACAACCCCG	185-202	Mul_RS01615
2.4	-32.3	80.7	-33.5	-1.1	-7.6	-0.94	-60.23	22.19	12	3	2	3	2	1	2	4	2	2	5	5	6	5	6	3	7	7	7	CCCGGCGCACAACCCCGC	186-203	Mul_RS01615
3.5	-32.1	81.6	-33.3	-2.3	-11.2	-1.01	-60.39	21.54	12	2	3	2	1	2	4	2	2	5	5	6	5	6	3	7	7	7	6	CCGGCGCACAACCCCGCG	187-204	Mul_RS01615
3.2	-31.3	80.8	-32.2	-2.3	-10.2	-1.04	-60.56	21.3	13	3	2	1	2	4	2	2	5	5	6	5	6	3	7	7	7	6	5	CGGCGCACAACCCCGCGG	188-205	Mul_RS01615
8.1	-30.3	76.5	-36.1	-2.3	-10.3	-1.06	-60.67	21.04	14	2	1	2	4	2	2	5	5	6	5	6	3	7	7	7	6	5	6	GGCGCACAACCCCGCGGC	189-206	Mul_RS01615
0.2	-31.1	77.4	-29	-2.3	-10.2	-1.09	-60.73	21.04	15	1	2	4	2	2	5	5	6	5	6	3	7	7	7	6	5	6	5	GCGCACAACCCCGCGGCC	190-207	Mul_RS01615
-1.3	-32.3	80.7	-29	-2	-10.2	-1.11	-60.85	21.27	16	2	4	2	2	5	5	6	5	6	3	7	7	7	6	5	6	5	4	CGCACAACCCCGCGGCCC	191-208	Mul_RS01615
0.7	-30.7	77.5	-30.3	-0.1	-10.2	-1.06	-60.77	21.96	16	4	2	2	5	5	6	5	6	3	7	7	7	6	5	6	5	4	4	GCACAACCCCGCGGCCCA	192-209	Mul_RS01615
1.9	-30.5	79	-31.3	-0.1	-10.2	-1.01	-60.7	22.65	16	2	2	5	5	6	5	6	3	7	7	7	6	5	6	5	4	4	4	CACAACCCCGCGGCCCAG	193-210	Mul_RS01615
3.9	-31.1	78.1	-33.9	-0.1	-10.2	-1.07	-60.89	21.58	17	2	5	5	6	5	6	3	7	7	7	6	5	6	5	4	4	4	5	ACAACCCCGCGGCCCAGC	194-211	Mul_RS01615
7.1	-32.2	81	-37.7	-1.4	-10.2	-1.14	-61.02	20.52	18	5	5	6	5	6	3	7	7	7	6	5	6	5	4	4	4	5	5	CAACCCCGCGGCCCAGCG	195-212	Mul_RS01615
9.7	-32.8	80.1	-40.9	-1.5	-10.2	-1.09	-60.94	21.01	18	5	6	5	6	3	7	7	7	6	5	6	5	4	4	4	5	5	5	AACCCCGCGGCCCAGCGC	196-213	Mul_RS01615
5.3	-35.5	85.2	-39.1	-1.7	-10.2	-1.04	-60.86	21.49	18	6	5	6	3	7	7	7	6	5	6	5	4	4	4	5	5	5	5	ACCCCGCGGCCCAGCGCC	197-214	Mul_RS01615
4.7	-35	84.9	-37.6	-2.1	-10.2	-0.99	-60.78	21.98	18	5	6	3	7	7	7	6	5	6	5	4	4	4	5	5	5	5	4	CCCCGCGGCCCAGCGCCA	198-215	Mul_RS01615
6.5	-33.7	82.8	-38.1	-2.1	-10.2	-0.94	-60.7	22.47	18	6	3	7	7	7	6	5	6	5	4	4	4	5	5	5	5	4	4	CCCGCGGCCCAGCGCCAC	199-216	Mul_RS01615
6.6	-33.7	82.8	-38.2	-2.1	-10.2	-0.89	-60.63	22.95	18	3	7	7	7	6	5	6	5	4	4	4	5	5	5	5	4	4	3	CCGCGGCCCAGCGCCACC	200-217	Mul_RS01615
4.9	-31.9	80.4	-34.7	-2.1	-10	-0.84	-60.55	23.44	18	7	7	7	6	5	6	5	4	4	4	5	5	5	5	4	4	3	4	CGCGGCCCAGCGCCACCA	201-218	Mul_RS01615
8.7	-30.8	77.5	-37.4	-2.1	-7.4	-0.79	-60.47	23.92	18	7	7	6	5	6	5	4	4	4	5	5	5	5	4	4	3	4	4	GCGGCCCAGCGCCACCAC	202-219	Mul_RS01615
7.6	-32	80.9	-37.5	-2.1	-7	-0.74	-60.39	24.41	18	7	6	5	6	5	4	4	4	5	5	5	5	4	4	3	4	4	4	CGGCCCAGCGCCACCACC	203-220	Mul_RS01615
12.7	-32	80.9	-42.7	-2	-7	-0.69	-60.32	24.9	18	6	5	6	5	4	4	4	5	5	5	5	4	4	3	4	4	4	4	GGCCCAGCGCCACCACCG	204-221	Mul_RS01615
7.8	-31.6	78.3	-38.2	-1.1	-7	-0.67	-60.3	24.69	18	5	6	5	4	4	4	5	5	5	5	4	4	3	4	4	4	4	6	GCCCAGCGCCACCACCGC	205-222	Mul_RS01615
5.6	-31	79.1	-34.9	-1.7	-7	-0.69	-60.34	24.1	18	6	5	4	4	4	5	5	5	5	4	4	3	4	4	4	4	6	4	CCCAGCGCCACCACCGCA	206-223	Mul_RS01615
7.9	-29.7	76.9	-35.9	-1.7	-7	-0.71	-60.38	23.5	18	5	4	4	4	5	5	5	5	4	4	3	4	4	4	4	6	4	4	CCAGCGCCACCACCGCAC	207-224	Mul_RS01615
6.2	-29.5	77.7	-34	-1.7	-7.9	-0.74	-60.45	22.6	18	4	4	4	5	5	5	5	4	4	3	4	4	4	4	6	4	4	4	CAGCGCCACCACCGCACG	208-225	Mul_RS01615
8.7	-30.1	76.8	-37.1	-1.7	-8.6	-0.77	-60.52	21.71	18	4	4	5	5	5	5	4	4	3	4	4	4	4	6	4	4	4	3	AGCGCCACCACCGCACGC	209-226	Mul_RS01615
10.2	-29.9	77.2	-38.5	-1.6	-8.4	-0.77	-60.49	21.28	17	4	5	5	5	5	4	4	3	4	4	4	4	6	4	4	4	3	2	GCGCCACCACCGCACGCU	210-227	Mul_RS01615
5.4	-29.2	77.9	-34.6	0	-4.4	-0.77	-60.46	20.86	16	5	5	5	5	4	4	3	4	4	4	4	6	4	4	4	3	2	2	CGCCACCACCGCACGCUU	211-228	Mul_RS01615
5.4	-27.4	73.8	-32.8	0	-4.2	-0.71	-60.28	21.75	15	5	5	5	4	4	3	4	4	4	4	6	4	4	4	3	2	2	2	GCCACCACCGCACGCUUA	212-229	Mul_RS01615
2.8	-25.9	71.6	-28.7	0	-3.4	-0.65	-60.11	22.64	14	5	5	4	4	3	4	4	4	4	6	4	4	4	3	2	2	2	2	CCACCACCGCACGCUUAA	213-230	Mul_RS01615
2	-24.5	69.4	-26.5	0	-6.7	-0.68	-60.18	21.94	14	5	4	4	3	4	4	4	4	6	4	4	4	3	2	2	2	2	4	CACCACCGCACGCUUAAG	214-231	Mul_RS01615
-0.7	-25.1	68.9	-23.6	0	-9.3	-0.7	-60.25	21.25	14	4	4	3	4	4	4	4	6	4	4	4	3	2	2	2	2	4	4	ACCACCGCACGCUUAAGC	215-232	Mul_RS01615
0	-24.8	69.3	-23.6	0	-10.3	-0.69	-60.15	21.35	13	4	3	4	4	4	4	6	4	4	4	3	2	2	2	2	4	4	1	CCACCGCACGCUUAAGCU	216-233	Mul_RS01615
0.9	-24	68.9	-23.5	0	-10.7	-0.67	-60.06	21.45	12	3	4	4	4	4	6	4	4	4	3	2	2	2	2	4	4	1	1	CACCGCACGCUUAAGCUG	217-234	Mul_RS01615
-1.8	-23.8	68.6	-20.6	0	-10.7	-0.66	-59.99	21.53	11	4	4	4	4	6	4	4	4	3	2	2	2	2	4	4	1	1	0	ACCGCACGCUUAAGCUGA	218-235	Mul_RS01615
-2.2	-22.4	65.3	-18.8	0	-10.7	-0.65	-59.91	21.47	10	4	4	4	6	4	4	4	3	2	2	2	2	4	4	1	1	0	2	CCGCACGCUUAAGCUGAA	219-236	Mul_RS01615
-0.6	-19.7	59.6	-17.7	0	-10.7	-0.64	-59.83	21.3	10	4	4	6	4	4	4	3	2	2	2	2	4	4	1	1	0	2	3	CGCACGCUUAAGCUGAAA	220-237	Mul_RS01615
-1.3	-18.5	56.9	-15.8	0	-10.7	-0.64	-59.76	21.12	10	4	6	4	4	4	3	2	2	2	2	4	4	1	1	0	2	3	3	GCACGCUUAAGCUGAAAG	221-238	Mul_RS01615
-4.8	-17.7	56.4	-11.7	0	-10.3	-0.62	-59.67	21.17	9	6	4	4	4	3	2	2	2	2	4	4	1	1	0	2	3	3	1	CACGCUUAAGCUGAAAGA	222-239	Mul_RS01615
-5.5	-18.1	57.1	-11.4	0	-10.3	-0.59	-59.53	21.69	9	4	4	4	3	2	2	2	2	4	4	1	1	0	2	3	3	1	4	ACGCUUAAGCUGAAAGAG	223-240	Mul_RS01615
-1.4	-18.2	56.6	-15.5	-0.8	-10.3	-0.55	-59.38	22.21	9	4	4	3	2	2	2	2	4	4	1	1	0	2	3	3	1	4	5	CGCUUAAGCUGAAAGAGC	224-241	Mul_RS01615
2	-18.2	56.6	-18.8	-1.2	-10.1	-0.52	-59.24	22.72	9	4	3	2	2	2	2	4	4	1	1	0	2	3	3	1	4	5	5	GCUUAAGCUGAAAGAGCG	225-242	Mul_RS01615
-0.3	-18.6	58.5	-17	-1.2	-6.5	-0.49	-59.1	23.24	9	3	2	2	2	2	4	4	1	1	0	2	3	3	1	4	5	5	4	CUUAAGCUGAAAGAGCGG	226-243	Mul_RS01615
0.1	-19	57.8	-17.8	-1.2	-7	-0.45	-58.96	23.76	9	2	2	2	2	4	4	1	1	0	2	3	3	1	4	5	5	4	3	UUAAGCUGAAAGAGCGGC	227-244	Mul_RS01615
-7.6	-20.9	61.1	-11.9	-1.2	-9.6	-0.44	-58.91	23.81	10	2	2	2	4	4	1	1	0	2	3	3	1	4	5	5	4	3	4	UAAGCUGAAAGAGCGGCC	228-245	Mul_RS01615
-9.1	-22.7	65	-11.9	-1.2	-11.4	-0.44	-58.87	23.86	10	2	2	4	4	1	1	0	2	3	3	1	4	5	5	4	3	4	4	AAGCUGAAAGAGCGGCCG	229-246	Mul_RS01615
-9.8	-23.4	67.3	-11.9	-1.2	-11.4	-0.43	-58.84	23.84	10	2	4	4	1	1	0	2	3	3	1	4	5	5	4	3	4	4	3	AGCUGAAAGAGCGGCCGA	230-247	Mul_RS01615
-9.8	-23.4	67.3	-11.9	-1.1	-11.4	-0.43	-58.81	23.81	10	4	4	1	1	0	2	3	3	1	4	5	5	4	3	4	4	3	3	GCUGAAAGAGCGGCCGAG	231-248	Mul_RS01615
-9.9	-23.4	67.3	-11.9	0	-11.4	-0.38	-58.67	24.62	9	4	1	1	0	2	3	3	1	4	5	5	4	3	4	4	3	3	1	CUGAAAGAGCGGCCGAGC	232-249	Mul_RS01615
-9.9	-23.4	67.3	-11.9	-0.3	-11.4	-0.33	-58.51	25.4	8	1	1	0	2	3	3	1	4	5	5	4	3	4	4	3	3	1	1	UGAAAGAGCGGCCGAGCU	233-250	Mul_RS01615
-8.6	-22.2	64.2	-11.9	-0.7	-11.4	-0.34	-58.53	25.12	9	1	0	2	3	3	1	4	5	5	4	3	4	4	3	3	1	1	2	GAAAGAGCGGCCGAGCUA	234-251	Mul_RS01615
-9.2	-22.8	65.3	-11.9	-0.7	-11.4	-0.35	-58.54	24.85	10	0	2	3	3	1	4	5	5	4	3	4	4	3	3	1	1	2	4	AAAGAGCGGCCGAGCUAG	235-252	Mul_RS01615
-10.7	-24.3	67.6	-11.9	-0.7	-11.4	-0.36	-58.54	24.6	11	2	3	3	1	4	5	5	4	3	4	4	3	3	1	1	2	4	4	AAGAGCGGCCGAGCUAGC	236-253	Mul_RS01615
-13.4	-27	73.1	-11.9	-0.7	-11.4	-0.36	-58.55	24.48	12	3	3	1	4	5	5	4	3	4	4	3	3	1	1	2	4	4	5	AGAGCGGCCGAGCUAGCC	237-254	Mul_RS01615
-8.2	-28.2	75.9	-16.1	-3.8	-15	-0.36	-58.55	24.48	12	3	1	4	5	5	4	3	4	4	3	3	1	1	2	4	4	5	5	GAGCGGCCGAGCUAGCCG	238-255	Mul_RS01615
-11	-29	75.4	-12.6	-5.3	-18	-0.36	-58.55	24.48	12	1	4	5	5	4	3	4	4	3	3	1	1	2	4	4	5	5	4	AGCGGCCGAGCUAGCCGC	239-256	Mul_RS01615
-10.1	-28.6	74.8	-12.6	-5.8	-19	-0.36	-58.54	24.43	12	4	5	5	4	3	4	4	3	3	1	1	2	4	4	5	5	4	3	GCGGCCGAGCUAGCCGCA	240-257	Mul_RS01615
-9	-28.5	76	-16.1	-3.2	-14.2	-0.36	-58.54	24.43	12	5	5	4	3	4	4	3	3	1	1	2	4	4	5	5	4	3	3	CGGCCGAGCUAGCCGCAC	241-258	Mul_RS01615
-15.3	-28.7	75.3	-11.9	-1.2	-10.5	-0.36	-58.54	24.43	12	5	4	3	4	4	3	3	1	1	2	4	4	5	5	4	3	3	4	GGCCGAGCUAGCCGCACC	242-259	Mul_RS01615
-16.1	-29.3	76.8	-11.9	-0.7	-10.3	-0.35	-58.53	24.59	11	4	3	4	4	3	3	1	1	2	4	4	5	5	4	3	3	4	3	GCCGAGCUAGCCGCACCG	243-260	Mul_RS01615
-12.2	-29.3	76.8	-15.9	-0.8	-10.1	-0.35	-58.56	24.83	11	3	4	4	3	3	1	1	2	4	4	5	5	4	3	3	4	3	2	CCGAGCUAGCCGCACCGC	244-261	Mul_RS01615
-8.8	-29.3	76.8	-19.3	-0.8	-10.1	-0.35	-58.59	25.07	11	4	4	3	3	1	1	2	4	4	5	5	4	3	3	4	3	2	3	CGAGCUAGCCGCACCGCC	245-262	Mul_RS01615
-6	-29.3	76.8	-22.2	-0.4	-10	-0.36	-58.62	25.31	11	4	3	3	1	1	2	4	4	5	5	4	3	3	4	3	2	3	3	GAGCUAGCCGCACCGCCG	246-263	Mul_RS01615
-4.4	-30.5	78.9	-24.5	-1.4	-10	-0.36	-58.65	25.55	12	3	3	1	1	2	4	4	5	5	4	3	3	4	3	2	3	3	3	AGCUAGCCGCACCGCCGG	247-264	Mul_RS01615
0.7	-30.7	77.4	-28.5	-2.9	-10.2	-0.37	-58.66	25.7	13	3	1	1	2	4	4	5	5	4	3	3	4	3	2	3	3	3	3	GCUAGCCGCACCGCCGGC	248-265	Mul_RS01615
2.2	-31.7	81.7	-30.4	-3.3	-14.4	-0.37	-58.68	25.85	14	1	1	2	4	4	5	5	4	3	3	4	3	2	3	3	3	3	1	CUAGCCGCACCGCCGGCG	249-266	Mul_RS01615
5.8	-32.1	79.6	-34.4	-3.3	-14.6	-0.39	-58.71	25.8	15	1	2	4	4	5	5	4	3	3	4	3	2	3	3	3	3	1	2	UAGCCGCACCGCCGGCGC	250-267	Mul_RS01615
0.3	-34.1	82.6	-30.9	-3.3	-14.6	-0.4	-58.76	25.79	16	2	4	4	5	5	4	3	3	4	3	2	3	3	3	3	1	2	3	AGCCGCACCGCCGGCGCC	251-268	Mul_RS01615
5.2	-33.9	83.1	-35.6	-3.2	-14.6	-0.4	-58.8	26.07	15	4	4	5	5	4	3	3	4	3	2	3	3	3	3	1	2	3	1	GCCGCACCGCCGGCGCCU	252-269	Mul_RS01615
1.7	-34	85.4	-32.5	-1.7	-14.6	-0.4	-58.84	26.35	14	4	5	5	4	3	3	4	3	2	3	3	3	3	1	2	3	1	1	CCGCACCGCCGGCGCCUC	253-270	Mul_RS01615
-0.3	-33.8	86.4	-30.3	-1.7	-14.6	-0.4	-58.85	26.6	13	5	5	4	3	3	4	3	2	3	3	3	3	1	2	3	1	1	1	CGCACCGCCGGCGCCUCG	254-271	Mul_RS01615
-2.2	-32.8	81.8	-27.4	-1.4	-14.6	-0.4	-58.84	26.9	12	5	4	3	3	4	3	2	3	3	3	3	1	2	3	1	1	1	0	GCACCGCCGGCGCCUCGC	255-272	Mul_RS01615
-5.9	-32.4	84	-23.3	-1.8	-14.6	-0.4	-58.83	27.19	11	4	3	3	4	3	2	3	3	3	3	1	2	3	1	1	1	0	0	CACCGCCGGCGCCUCGCU	256-273	Mul_RS01615
-7.2	-32.3	83.8	-21.9	-1.8	-14.6	-0.41	-58.84	27.44	10	3	3	4	3	2	3	3	3	3	1	2	3	1	1	1	0	0	1	ACCGCCGGCGCCUCGCUU	257-274	Mul_RS01615
-6.5	-31.6	82.8	-21.9	-1.8	-14.6	-0.42	-58.89	27.52	10	3	4	3	2	3	3	3	3	1	2	3	1	1	1	0	0	1	2	CCGCCGGCGCCUCGCUUA	258-275	Mul_RS01615
-6.1	-30.2	80.8	-20.9	-1.8	-14.6	-0.42	-58.92	27.76	9	4	3	2	3	3	3	3	1	2	3	1	1	1	0	0	1	2	2	CGCCGGCGCCUCGCUUAG	259-276	Mul_RS01615
-5.9	-28.4	76.5	-20.6	-1.8	-11.2	-0.42	-58.95	28	8	3	2	3	3	3	3	1	2	3	1	1	1	0	0	1	2	2	2	GCCGGCGCCUCGCUUAGU	260-277	Mul_RS01615
-6.3	-28.8	80.2	-20.6	-1.8	-10.8	-0.43	-58.99	28.07	9	2	3	3	3	3	1	2	3	1	1	1	0	0	1	2	2	2	3	CCGGCGCCUCGCUUAGUG	261-278	Mul_RS01615
-3.7	-28	79.3	-22.1	-1.8	-12.2	-0.43	-58.99	28.07	9	3	3	3	3	1	2	3	1	1	1	0	0	1	2	2	2	3	3	CGGCGCCUCGCUUAGUGG	262-279	Mul_RS01615
-5.7	-27	74.7	-19.1	-1.8	-12.2	-0.43	-58.99	28.07	9	3	3	3	1	2	3	1	1	1	0	0	1	2	2	2	3	3	3	GGCGCCUCGCUUAGUGGC	263-280	Mul_RS01615
-8	-27.6	76.4	-15.7	-3.9	-12	-0.43	-58.99	28.07	9	3	3	1	2	3	1	1	1	0	0	1	2	2	2	3	3	3	4	GCGCCUCGCUUAGUGGCG	264-281	Mul_RS01615
-8.6	-27.6	76.4	-15.7	-3.3	-10	-0.43	-58.99	28.07	9	3	1	2	3	1	1	1	0	0	1	2	2	2	3	3	3	4	4	CGCCUCGCUUAGUGGCGC	265-282	Mul_RS01615
-6.8	-27.8	75.6	-19.1	-1.9	-10.4	-0.43	-58.99	28.07	9	1	2	3	1	1	1	0	0	1	2	2	2	3	3	3	4	4	4	GCCUCGCUUAGUGGCGCC	266-283	Mul_RS01615
-4.5	-28.8	80.2	-22.1	-1.9	-12.2	-0.43	-58.99	28.07	9	2	3	1	1	1	0	0	1	2	2	2	3	3	3	4	4	4	4	CCUCGCUUAGUGGCGCCG	267-284	Mul_RS01615
-5.2	-28	79.3	-20.6	-1.9	-12.2	-0.43	-58.99	28.07	9	3	1	1	1	0	0	1	2	2	2	3	3	3	4	4	4	4	4	CUCGCUUAGUGGCGCCGG	268-285	Mul_RS01615
-5	-27.6	77.3	-20.6	-1.9	-11.4	-0.43	-58.98	28.14	8	1	1	1	0	0	1	2	2	2	3	3	3	4	4	4	4	4	0	UCGCUUAGUGGCGCCGGU	269-286	Mul_RS01615
-4.2	-26.7	75.3	-20.6	-1.6	-11.4	-0.44	-58.98	28.08	8	1	1	0	0	1	2	2	2	3	3	3	4	4	4	4	4	0	4	CGCUUAGUGGCGCCGGUA	270-287	Mul_RS01615
-3.4	-25.6	72.1	-20.6	0	-11.4	-0.45	-58.98	28.02	8	1	0	0	1	2	2	2	3	3	3	4	4	4	4	4	0	4	4	GCUUAGUGGCGCCGGUAC	271-288	Mul_RS01615
-4.6	-26.8	75.9	-20.6	0	-11.4	-0.47	-59.08	27.9	8	0	0	1	2	2	2	3	3	3	4	4	4	4	4	0	4	4	5	CUUAGUGGCGCCGGUACC	272-289	Mul_RS01615
-4.6	-26.8	75.9	-20.6	0	-11.4	-0.48	-59.15	27.91	8	0	1	2	2	2	3	3	3	4	4	4	4	4	0	4	4	5	2	UUAGUGGCGCCGGUACCU	273-290	Mul_RS01615
-4.6	-26.8	75.9	-20.6	0	-11.4	-0.5	-59.21	27.89	8	1	2	2	2	3	3	3	4	4	4	4	4	0	4	4	5	2	1	UAGUGGCGCCGGUACCUU	274-291	Mul_RS01615
-5.8	-28	79.5	-20.6	0	-11.4	-0.51	-59.24	28.09	8	2	2	2	3	3	3	4	4	4	4	4	0	4	4	5	2	1	5	AGUGGCGCCGGUACCUUG	275-292	Mul_RS01615
-0.7	-28.2	77.7	-25.9	0	-11.4	-0.55	-59.28	28.33	9	2	2	3	3	3	4	4	4	4	4	0	4	4	5	2	1	5	7	GUGGCGCCGGUACCUUGC	276-293	Mul_RS01615
0.7	-30	82.3	-27.7	-1.8	-14.1	-0.59	-59.31	28.58	10	2	3	3	3	4	4	4	4	4	0	4	4	5	2	1	5	7	7	UGGCGCCGGUACCUUGCG	277-294	Mul_RS01615
6.7	-29.6	78.4	-31.8	-3.3	-17.1	-0.63	-59.34	28.82	11	3	3	3	4	4	4	4	4	0	4	4	5	2	1	5	7	7	6	GGCGCCGGUACCUUGCGC	278-295	Mul_RS01615
3	-30.2	80.1	-28.4	-3.6	-17.7	-0.67	-59.38	29.06	11	3	3	4	4	4	4	4	0	4	4	5	2	1	5	7	7	6	7	GCGCCGGUACCUUGCGCG	279-296	Mul_RS01615
-3.9	-30.6	83.1	-24.3	-1.6	-12.9	-0.7	-59.29	29.24	10	3	4	4	4	4	4	0	4	4	5	2	1	5	7	7	6	7	6	CGCCGGUACCUUGCGCGG	280-297	Mul_RS01615
-4.7	-28.8	78.6	-22.5	-1.6	-9	-0.72	-59.27	29.32	9	4	4	4	4	4	0	4	4	5	2	1	5	7	7	6	7	6	4	GCCGGUACCUUGCGCGGU	281-298	Mul_RS01615
-6.3	-29.2	82.7	-21.4	-1.2	-10.4	-0.72	-59.19	29.62	9	4	4	4	4	0	4	4	5	2	1	5	7	7	6	7	6	4	5	CCGGUACCUUGCGCGGUG	282-299	Mul_RS01615
-5.2	-28.4	81.8	-22.5	-0.3	-8.6	-0.73	-59.1	29.91	9	4	4	4	0	4	4	5	2	1	5	7	7	6	7	6	4	5	5	CGGUACCUUGCGCGGUGG	283-300	Mul_RS01615
-4.9	-26.6	76.9	-20.8	-0.3	-9.4	-0.74	-59.02	30.2	9	4	4	0	4	4	5	2	1	5	7	7	6	7	6	4	5	5	4	GGUACCUUGCGCGGUGGU	284-301	Mul_RS01615
-4.4	-26.3	76.2	-21	-0.3	-9.6	-0.75	-58.94	30.49	9	4	0	4	4	5	2	1	5	7	7	6	7	6	4	5	5	4	5	GUACCUUGCGCGGUGGUC	285-302	Mul_RS01615
-11	-28.1	81.1	-16.1	-0.7	-9.6	-0.76	-58.86	30.79	9	0	4	4	5	2	1	5	7	7	6	7	6	4	5	5	4	5	6	UACCUUGCGCGGUGGUCG	286-303	Mul_RS01615
-12.2	-29.3	83.9	-16.1	-0.7	-9.4	-0.77	-58.84	30.91	9	4	4	5	2	1	5	7	7	6	7	6	4	5	5	4	5	6	3	ACCUUGCGCGGUGGUCGG	287-304	Mul_RS01615
-10.4	-28.6	82.6	-17.3	-0.7	-7.8	-0.77	-58.74	31.22	10	4	5	2	1	5	7	7	6	7	6	4	5	5	4	5	6	3	2	CCUUGCGCGGUGGUCGGU	288-305	Mul_RS01615
-5.7	-27.5	80.9	-20.9	-0.7	-7.8	-0.77	-58.65	31.53	11	5	2	1	5	7	7	6	7	6	4	5	5	4	5	6	3	2	6	CUUGCGCGGUGGUCGGUC	289-306	Mul_RS01615
-5.3	-28.9	83.8	-22.7	-0.7	-8.1	-0.76	-58.5	31.93	12	2	1	5	7	7	6	7	6	4	5	5	4	5	6	3	2	6	6	UUGCGCGGUGGUCGGUCG	290-307	Mul_RS01615
-0.8	-29.6	82.7	-26.8	-2	-9.4	-0.76	-58.38	32.16	13	1	5	7	7	6	7	6	4	5	5	4	5	6	3	2	6	6	5	UGCGCGGUGGUCGGUCGC	291-308	Mul_RS01615
-5.1	-30.4	82.5	-23.1	-2.2	-10.2	-0.76	-58.28	32.42	14	5	7	7	6	7	6	4	5	5	4	5	6	3	2	6	6	5	4	GCGCGGUGGUCGGUCGCC	292-309	Mul_RS01615
-4.9	-29.8	83.8	-23.1	-1.8	-9.2	-0.75	-58.24	32.31	14	7	7	6	7	6	4	5	5	4	5	6	3	2	6	6	5	4	2	CGCGGUGGUCGGUCGCCA	293-310	Mul_RS01615
2	-27.3	76.6	-27.6	-1.7	-9.7	-0.72	-58.15	32.05	13	7	6	7	6	4	5	5	4	5	6	3	2	6	6	5	4	2	2	GCGGUGGUCGGUCGCCAA	294-311	Mul_RS01615
-1.7	-27.2	78	-24.1	-1.3	-9.7	-0.7	-58.05	31.86	12	6	7	6	4	5	5	4	5	6	3	2	6	6	5	4	2	2	1	CGGUGGUCGGUCGCCAAC	295-312	Mul_RS01615
-4.1	-27.2	78	-21.7	-1.2	-9.7	-0.66	-57.94	31.91	12	7	6	4	5	5	4	5	6	3	2	6	6	5	4	2	2	1	4	GGUGGUCGGUCGCCAACG	296-313	Mul_RS01615
-7.8	-27.2	78	-18.2	-1	-9.7	-0.63	-57.82	31.96	12	6	4	5	5	4	5	6	3	2	6	6	5	4	2	2	1	4	4	GUGGUCGGUCGCCAACGG	297-314	Mul_RS01615
-8.5	-28	77.9	-18.2	-1.1	-9.5	-0.62	-57.82	32.08	13	4	5	5	4	5	6	3	2	6	6	5	4	2	2	1	4	4	4	UGGUCGGUCGCCAACGGC	298-315	Mul_RS01615
-6.8	-28.6	78.7	-18.2	-3.6	-11.6	-0.61	-57.77	32.28	14	5	5	4	5	6	3	2	6	6	5	4	2	2	1	4	4	4	3	GGUCGGUCGCCAACGGCG	299-316	Mul_RS01615
-0.5	-27.4	76.5	-22.6	-4.3	-13.9	-0.61	-57.77	32.28	14	5	4	5	6	3	2	6	6	5	4	2	2	1	4	4	4	3	4	GUCGGUCGCCAACGGCGA	300-317	Mul_RS01615
-3.4	-28.1	77.7	-18.7	-6	-16.4	-0.61	-57.77	32.28	14	4	5	6	3	2	6	6	5	4	2	2	1	4	4	4	3	4	4	UCGGUCGCCAACGGCGAC	301-318	Mul_RS01615
-4.9	-29	80.2	-17.5	-6.6	-17.1	-0.61	-57.77	32.28	14	5	6	3	2	6	6	5	4	2	2	1	4	4	4	3	4	4	4	CGGUCGCCAACGGCGACG	302-319	Mul_RS01615
-1.9	-27.2	76.1	-18.7	-6.6	-17.1	-0.61	-57.77	32.28	14	6	3	2	6	6	5	4	2	2	1	4	4	4	3	4	4	4	3	GGUCGCCAACGGCGACGA	303-320	Mul_RS01615
2.2	-26.7	74.6	-22.6	-6.3	-16.5	-0.61	-57.77	32.28	14	3	2	6	6	5	4	2	2	1	4	4	4	3	4	4	4	3	4	GUCGCCAACGGCGACGAC	304-321	Mul_RS01615
-6.2	-28.7	78.3	-18.2	-4.3	-13	-0.6	-57.72	32.39	15	2	6	6	5	4	2	2	1	4	4	4	3	4	4	4	3	4	4	UCGCCAACGGCGACGACC	305-322	Mul_RS01615
-7.8	-29.6	80.7	-18.2	-3.6	-13	-0.62	-57.76	32.27	14	6	6	5	4	2	2	1	4	4	4	3	4	4	4	3	4	4	3	CGCCAACGGCGACGACCG	306-323	Mul_RS01615
-8.9	-29	78.9	-18.2	-1.7	-11.3	-0.64	-57.81	32.03	13	6	5	4	2	2	1	4	4	4	3	4	4	4	3	4	4	3	2	GCCAACGGCGACGACCGG	307-324	Mul_RS01615
-8.1	-28.2	79.7	-18.2	-1.7	-11.3	-0.66	-57.85	31.92	12	5	4	2	2	1	4	4	4	3	4	4	4	3	4	4	3	2	3	CCAACGGCGACGACCGGA	308-325	Mul_RS01615
-6.7	-26.8	77.4	-18.2	-1.7	-11.3	-0.67	-57.84	31.69	11	4	2	2	1	4	4	4	3	4	4	4	3	4	4	3	2	3	3	CAACGGCGACGACCGGAG	309-326	Mul_RS01615
-3.8	-27.4	76.5	-21.7	-1.7	-11.3	-0.69	-57.93	31.64	11	2	2	1	4	4	4	3	4	4	4	3	4	4	3	2	3	3	5	AACGGCGACGACCGGAGC	310-327	Mul_RS01615
-3	-29.9	83.6	-25	-1.7	-11.3	-0.71	-57.96	31.78	12	2	1	4	4	4	3	4	4	4	3	4	4	3	2	3	3	5	4	ACGGCGACGACCGGAGCG	311-328	Mul_RS01615
-0.2	-30.4	85.3	-28.4	-1.7	-10.7	-0.72	-58.03	32.04	13	1	4	4	4	3	4	4	4	3	4	4	3	2	3	3	5	4	2	CGGCGACGACCGGAGCGG	312-329	Mul_RS01615
-3.6	-29.8	83.3	-24.5	-1.7	-9.8	-0.74	-58.1	32.23	14	4	4	4	3	4	4	4	3	4	4	3	2	3	3	5	4	2	2	GGCGACGACCGGAGCGGG	313-330	Mul_RS01615
2.9	-28.6	80.4	-29.8	-1.7	-9.8	-0.73	-57.98	32.08	13	4	4	3	4	4	4	3	4	4	3	2	3	3	5	4	2	2	1	GCGACGACCGGAGCGGGU	314-331	Mul_RS01615
-0.5	-28.7	83.1	-26.5	-1.7	-9.7	-0.72	-57.91	32.08	12	4	3	4	4	4	3	4	4	3	2	3	3	5	4	2	2	1	3	CGACGACCGGAGCGGGUC	315-332	Mul_RS01615
0	-28.7	83.1	-24	-4.7	-12.5	-0.72	-57.84	32.06	11	3	4	4	4	3	4	4	3	2	3	3	5	4	2	2	1	3	2	GACGACCGGAGCGGGUCG	316-333	Mul_RS01615
-3.4	-28.7	83.1	-20.6	-4.7	-12.5	-0.71	-57.76	31.91	10	4	4	4	3	4	4	3	2	3	3	5	4	2	2	1	3	2	1	ACGACCGGAGCGGGUCGA	317-334	Mul_RS01615
-5.1	-28.6	83.4	-19.1	-4.4	-11.9	-0.71	-57.71	31.86	9	4	4	3	4	4	3	2	3	3	5	4	2	2	1	3	2	1	2	CGACCGGAGCGGGUCGAG	318-335	Mul_RS01615
-7.2	-28	81.4	-18.7	-2.1	-10.5	-0.71	-57.7	31.8	8	4	3	4	4	3	2	3	3	5	4	2	2	1	3	2	1	2	4	GACCGGAGCGGGUCGAGG	319-336	Mul_RS01615
-11.8	-28.8	80.5	-15.3	-1.7	-10.5	-0.73	-57.78	31.75	7	3	4	4	3	2	3	3	5	4	2	2	1	3	2	1	2	4	6	ACCGGAGCGGGUCGAGGC	320-337	Mul_RS01615
-14.7	-30.1	83	-13.8	-1.6	-10	-0.75	-57.83	31.67	6	4	4	3	2	3	3	5	4	2	2	1	3	2	1	2	4	6	5	CCGGAGCGGGUCGAGGCC	321-338	Mul_RS01615
-17.4	-30.1	83	-10.9	-1.8	-8.4	-0.77	-57.92	31.62	6	4	3	2	3	3	5	4	2	2	1	3	2	1	2	4	6	5	5	CGGAGCGGGUCGAGGCCC	322-339	Mul_RS01615
-20.5	-30.3	82	-7.6	-2.2	-8.4	-0.79	-58.01	31.57	6	3	2	3	3	5	4	2	2	1	3	2	1	2	4	6	5	5	8	GGAGCGGGUCGAGGCCCC	323-340	Mul_RS01615
-21.3	-31.1	82.9	-7.6	-2.2	-8.4	-0.8	-58.06	31.64	7	2	3	3	5	4	2	2	1	3	2	1	2	4	6	5	5	8	8	GAGCGGGUCGAGGCCCCC	324-341	Mul_RS01615
-21.9	-32.9	86.8	-7.6	-3.4	-13.2	-0.8	-58.09	31.83	8	3	3	5	4	2	2	1	3	2	1	2	4	6	5	5	8	8	8	AGCGGGUCGAGGCCCCCG	325-342	Mul_RS01615
-21.3	-32.3	85.3	-7.6	-3.4	-13.2	-0.78	-57.9	31.83	8	3	5	4	2	2	1	3	2	1	2	4	6	5	5	8	8	8	2	GCGGGUCGAGGCCCCCGU	326-343	Mul_RS01615
-22.1	-32.7	89.8	-7.6	-3	-12.4	-0.77	-57.77	31.82	8	5	4	2	2	1	3	2	1	2	4	6	5	5	8	8	8	2	4	CGGGUCGAGGCCCCCGUG	327-344	Mul_RS01615
-18.6	-31.7	84.5	-11	-2.1	-10	-0.78	-57.8	31.82	8	4	2	2	1	3	2	1	2	4	6	5	5	8	8	8	2	4	7	GGGUCGAGGCCCCCGUGC	328-345	Mul_RS01615
-18.2	-32.3	86.3	-13.5	-0.3	-7.8	-0.79	-57.83	31.82	8	2	2	1	3	2	1	2	4	6	5	5	8	8	8	2	4	7	9	GGUCGAGGCCCCCGUGCG	329-346	Mul_RS01615
-14.4	-31.9	83.2	-17	0	-7.8	-0.8	-57.86	31.82	8	2	1	3	2	1	2	4	6	5	5	8	8	8	2	4	7	9	5	GUCGAGGCCCCCGUGCGC	330-347	Mul_RS01615
-19.5	-33.7	87.6	-13.1	-0.4	-10	-0.82	-57.89	31.82	8	1	3	2	1	2	4	6	5	5	8	8	8	2	4	7	9	5	5	UCGAGGCCCCCGUGCGCG	331-348	Mul_RS01615
-18.6	-32.8	85.6	-13.1	-0.5	-10	-0.82	-57.93	31.83	8	3	2	1	2	4	6	5	5	8	8	8	2	4	7	9	5	5	1	CGAGGCCCCCGUGCGCGU	332-349	Mul_RS01615
-16.2	-31	81.3	-13.8	-0.5	-9.6	-0.84	-57.82	31.51	9	2	1	2	4	6	5	5	8	8	8	2	4	7	9	5	5	1	2	GAGGCCCCCGUGCGCGUA	333-350	Mul_RS01615
-12.6	-31.7	81.9	-17.9	-0.5	-10.2	-0.85	-57.68	31.24	10	1	2	4	6	5	5	8	8	8	2	4	7	9	5	5	1	2	3	AGGCCCCCGUGCGCGUAC	334-351	Mul_RS01615
-8.9	-32.9	84.8	-20.8	-1.6	-14.6	-0.86	-57.53	31.1	11	2	4	6	5	5	8	8	8	2	4	7	9	5	5	1	2	3	2	GGCCCCCGUGCGCGUACG	335-352	Mul_RS01615
-6.1	-31.7	82.2	-22.1	-1.9	-15.2	-0.88	-57.36	30.87	12	4	6	5	5	8	8	8	2	4	7	9	5	5	1	2	3	2	1	GCCCCCGUGCGCGUACGU	336-353	Mul_RS01615
-2.7	-31.8	84.6	-25.6	-1.9	-15.2	-0.88	-57.15	30.64	13	6	5	5	8	8	8	2	4	7	9	5	5	1	2	3	2	1	2	CCCCCGUGCGCGUACGUC	337-354	Mul_RS01615
0.5	-31.8	84.6	-28.8	-1.9	-15.2	-0.86	-56.84	30.41	14	5	5	8	8	8	2	4	7	9	5	5	1	2	3	2	1	2	3	CCCCGUGCGCGUACGUCC	338-355	Mul_RS01615
2.8	-30.2	83.1	-29.5	-1.9	-15.2	-0.84	-56.57	30.2	15	5	8	8	8	2	4	7	9	5	5	1	2	3	2	1	2	3	2	CCCGUGCGCGUACGUCCU	339-356	Mul_RS01615
5.7	-29.1	81.6	-31.3	-1.9	-15.2	-0.83	-56.26	29.96	15	8	8	8	2	4	7	9	5	5	1	2	3	2	1	2	3	2	2	CCGUGCGCGUACGUCCUC	340-357	Mul_RS01615
2.3	-29.1	81.6	-27.9	-1.9	-15.2	-0.81	-55.95	29.72	14	8	8	2	4	7	9	5	5	1	2	3	2	1	2	3	2	2	2	CGUGCGCGUACGUCCUCC	341-358	Mul_RS01615
1.2	-29.3	80.6	-29	-0.7	-10.8	-0.8	-55.64	29.49	14	8	2	4	7	9	5	5	1	2	3	2	1	2	3	2	2	2	3	GUGCGCGUACGUCCUCCC	342-359	Mul_RS01615
-7.2	-31.1	85.3	-22.9	-0.7	-9.5	-0.78	-55.33	29.25	14	2	4	7	9	5	5	1	2	3	2	1	2	3	2	2	2	3	3	UGCGCGUACGUCCUCCCG	343-360	Mul_RS01615
-5.6	-29.9	81.5	-22.9	-0.7	-10.6	-0.78	-55.24	29.05	14	4	7	9	5	5	1	2	3	2	1	2	3	2	2	2	3	3	0	GCGCGUACGUCCUCCCGU	344-361	Mul_RS01615
-5.5	-30.3	85.8	-22.9	-0.7	-12	-0.77	-55.08	28.95	14	7	9	5	5	1	2	3	2	1	2	3	2	2	2	3	3	0	1	CGCGUACGUCCUCCCGUG	345-362	Mul_RS01615
1.8	-29.3	80.6	-29.8	-1.1	-9.5	-0.74	-54.67	28.67	13	9	5	5	1	2	3	2	1	2	3	2	2	2	3	3	0	1	1	GCGUACGUCCUCCCGUGC	346-363	Mul_RS01615
-3.4	-30.5	84.7	-25.8	-1.2	-8.7	-0.71	-54.33	28.43	12	5	5	1	2	3	2	1	2	3	2	2	2	3	3	0	1	1	2	CGUACGUCCUCCCGUGCC	347-364	Mul_RS01615
-3.7	-28.9	80.8	-24	-1.1	-5	-0.68	-53.93	28.15	11	5	1	2	3	2	1	2	3	2	2	2	3	3	0	1	1	2	1	GUACGUCCUCCCGUGCCA	348-365	Mul_RS01615
-8.7	-29.5	82.4	-19.9	-0.7	-4.8	-0.65	-53.59	27.91	10	1	2	3	2	1	2	3	2	2	2	3	3	0	1	1	2	1	2	UACGUCCUCCCGUGCCAG	349-366	Mul_RS01615
-9.5	-30.3	81.9	-19.9	-0.7	-5	-0.65	-53.44	27.77	11	2	3	2	1	2	3	2	2	2	3	3	0	1	1	2	1	2	3	ACGUCCUCCCGUGCCAGC	350-367	Mul_RS01615
-6.4	-31.4	85.3	-24.1	-0.8	-6.1	-0.64	-53.4	27.8	11	3	2	1	2	3	2	2	2	3	3	0	1	1	2	1	2	3	3	CGUCCUCCCGUGCCAGCG	351-368	Mul_RS01615
-8.7	-30.4	80.4	-21.1	-0.3	-6.4	-0.64	-53.4	27.8	10	2	1	2	3	2	2	2	3	3	0	1	1	2	1	2	3	3	2	GUCCUCCCGUGCCAGCGC	352-369	Mul_RS01615
-12.3	-30.6	81.2	-17.2	-1	-7.6	-0.64	-53.4	27.8	10	1	2	3	2	2	2	3	3	0	1	1	2	1	2	3	3	2	2	UCCUCCCGUGCCAGCGCA	353-370	Mul_RS01615
-11.5	-29	76.9	-16	-1.4	-7.6	-0.64	-53.4	27.8	10	2	3	2	2	2	3	3	0	1	1	2	1	2	3	3	2	2	1	CCUCCCGUGCCAGCGCAA	354-371	Mul_RS01615
-13.3	-27.6	74.9	-12.8	-1.4	-7.6	-0.64	-53.4	27.8	10	3	2	2	2	3	3	0	1	1	2	1	2	3	3	2	2	1	2	CUCCCGUGCCAGCGCAAG	355-372	Mul_RS01615
-9.9	-28.4	75.7	-16	-2.5	-9.6	-0.64	-53.4	27.8	10	2	2	2	3	3	0	1	1	2	1	2	3	3	2	2	1	2	2	UCCCGUGCCAGCGCAAGG	356-373	Mul_RS01615
-7.4	-27.5	74.2	-17.2	-2.9	-9.6	-0.64	-53.4	27.8	10	2	2	3	3	0	1	1	2	1	2	3	3	2	2	1	2	2	2	CCCGUGCCAGCGCAAGGA	357-374	Mul_RS01615
-2.2	-26.2	71.8	-21.1	-2.9	-9.6	-0.64	-53.4	27.8	10	2	3	3	0	1	1	2	1	2	3	3	2	2	1	2	2	2	2	CCGUGCCAGCGCAAGGAC	358-375	Mul_RS01615
0	-26	72.5	-24.1	-1.4	-11.6	-0.64	-53.4	27.8	11	3	3	0	1	1	2	1	2	3	3	2	2	1	2	2	2	2	2	CGUGCCAGCGCAAGGACG	359-376	Mul_RS01615
-2.8	-24.2	68.2	-19.9	-1.4	-9.6	-0.65	-53.44	27.77	11	3	0	1	1	2	1	2	3	3	2	2	1	2	2	2	2	2	1	GUGCCAGCGCAAGGACGU	360-377	Mul_RS01615
-3.7	-25.1	70.2	-19.9	-1.3	-10.2	-0.63	-53.31	27.81	10	0	1	1	2	1	2	3	3	2	2	1	2	2	2	2	2	1	0	UGCCAGCGCAAGGACGUC	361-378	Mul_RS01615
-3.5	-24.3	68.6	-19.9	-0.3	-9.6	-0.63	-53.21	27.88	10	1	1	2	1	2	3	3	2	2	1	2	2	2	2	2	1	0	0	GCCAGCGCAAGGACGUCU	362-379	Mul_RS01615
-2.9	-23.5	68.4	-19.9	0	-9.1	-0.62	-53.12	27.95	10	1	2	1	2	3	3	2	2	1	2	2	2	2	2	1	0	0	1	CCAGCGCAAGGACGUCUA	363-380	Mul_RS01615
0.5	-22.2	65.9	-22	0	-8.9	-0.59	-52.91	28.04	11	2	1	2	3	3	2	2	1	2	2	2	2	2	1	0	0	1	3	CAGCGCAAGGACGUCUAC	364-381	Mul_RS01615
1.9	-24	69	-25.2	0	-8.9	-0.56	-52.64	28.08	12	1	2	3	3	2	2	1	2	2	2	2	2	1	0	0	1	3	4	AGCGCAAGGACGUCUACC	365-382	Mul_RS01615
2	-23.6	68.3	-25	0	-8.6	-0.54	-52.43	28.17	13	2	3	3	2	2	1	2	2	2	2	2	1	0	0	1	3	4	4	GCGCAAGGACGUCUACCA	366-383	Mul_RS01615
6.1	-23.5	69.3	-29	0	-8.4	-0.51	-52.16	28.22	14	3	3	2	2	1	2	2	2	2	2	1	0	0	1	3	4	4	4	CGCAAGGACGUCUACCAC	367-384	Mul_RS01615
4.5	-22.1	66.6	-26	0	-8.4	-0.48	-51.89	28.26	14	3	2	2	1	2	2	2	2	2	1	0	0	1	3	4	4	4	3	GCAAGGACGUCUACCACU	368-385	Mul_RS01615
1.2	-21.4	66.7	-22	0	-8.4	-0.45	-51.7	28.33	13	2	2	1	2	2	2	2	2	1	0	0	1	3	4	4	4	3	1	CAAGGACGUCUACCACUU	369-386	Mul_RS01615
0.5	-22.1	68.2	-22	0	-8.4	-0.42	-51.45	28.47	13	2	1	2	2	2	2	2	1	0	0	1	3	4	4	4	3	1	1	AAGGACGUCUACCACUUC	370-387	Mul_RS01615
-0.6	-23.2	72.6	-22	0	-8.4	-0.39	-51.23	28.62	12	1	2	2	2	2	2	1	0	0	1	3	4	4	4	3	1	1	0	AGGACGUCUACCACUUCU	371-388	Mul_RS01615
-0.7	-22.6	71.1	-21.3	0	-8.4	-0.36	-50.96	28.67	12	2	2	2	2	2	1	0	0	1	3	4	4	4	3	1	1	0	1	GGACGUCUACCACUUCUA	372-389	Mul_RS01615
-3.4	-22	69.6	-18.1	0	-8	-0.36	-51.13	28.84	11	2	2	2	2	1	0	0	1	3	4	4	4	3	1	1	0	1	2	GACGUCUACCACUUCUAG	373-390	Mul_RS01615
-8.3	-22.8	69.4	-14.5	0	-4.6	-0.33	-50.86	28.88	11	2	2	2	1	0	0	1	3	4	4	4	3	1	1	0	1	2	3	ACGUCUACCACUUCUAGC	374-391	Mul_RS01615
-10.6	-23.9	72.8	-13.3	0	-4.1	-0.3	-50.58	28.92	11	2	2	1	0	0	1	3	4	4	4	3	1	1	0	1	2	3	4	CGUCUACCACUUCUAGCG	375-392	Mul_RS01615
-13	-23.3	71	-10.3	0	-4.1	-0.27	-50.31	28.97	11	2	1	0	0	1	3	4	4	4	3	1	1	0	1	2	3	4	4	GUCUACCACUUCUAGCGG	376-393	Mul_RS01615
-12.6	-24.1	71.1	-11.5	0	-6.4	-0.28	-50.35	28.3	11	1	0	0	1	3	4	4	4	3	1	1	0	1	2	3	4	4	5	UCUACCACUUCUAGCGGC	377-394	Mul_RS01615
-13.6	-25	73.6	-11.4	0	-7.2	-0.29	-50.35	27.66	11	0	0	1	3	4	4	4	3	1	1	0	1	2	3	4	4	5	5	CUACCACUUCUAGCGGCG	378-395	Mul_RS01615
-9.2	-25.4	71.8	-15.5	0	-8.9	-0.32	-50.51	26.94	12	0	1	3	4	4	4	3	1	1	0	1	2	3	4	4	5	5	6	UACCACUUCUAGCGGCGC	379-396	Mul_RS01615
-7.5	-27.4	75.4	-18.8	0	-10.2	-0.32	-50.46	26.08	13	1	3	4	4	4	3	1	1	0	1	2	3	4	4	5	5	6	4	ACCACUUCUAGCGGCGCC	380-397	Mul_RS01615
-3.1	-28.5	78.6	-21.6	0	-15.8	-0.32	-50.43	25.24	14	3	4	4	4	3	1	1	0	1	2	3	4	4	5	5	6	4	4	CCACUUCUAGCGGCGCCG	381-398	Mul_RS01615
-0.2	-26.5	75.3	-22.5	0	-15.8	-0.37	-50.74	24.52	14	4	4	4	3	1	1	0	1	2	3	4	4	5	5	6	4	4	5	CACUUCUAGCGGCGCCGA	382-399	Mul_RS01615
3.5	-27	75.8	-26.7	0	-15.8	-0.41	-51.05	23.8	14	4	4	3	1	1	0	1	2	3	4	4	5	5	6	4	4	5	3	ACUUCUAGCGGCGCCGAC	383-400	Mul_RS01615
-4.1	-26.5	75.3	-18.6	0	-15.8	-0.45	-51.36	23.08	14	4	3	1	1	0	1	2	3	4	4	5	5	6	4	4	5	3	3	CUUCUAGCGGCGCCGACA	384-401	Mul_RS01615
-4.3	-26.7	75	-18.6	0	-15.8	-0.49	-51.67	22.36	14	3	1	1	0	1	2	3	4	4	5	5	6	4	4	5	3	3	3	UUCUAGCGGCGCCGACAG	385-402	Mul_RS01615
-5.4	-27.8	77.2	-18.6	-0.3	-15.8	-0.54	-51.98	21.64	14	1	1	0	1	2	3	4	4	5	5	6	4	4	5	3	3	3	4	UCUAGCGGCGCCGACAGG	386-403	Mul_RS01615
-1.8	-27.7	75	-22.1	-1.6	-15.8	-0.55	-51.98	20.76	15	1	0	1	2	3	4	4	5	5	6	4	4	5	3	3	3	4	4	CUAGCGGCGCCGACAGGC	387-404	Mul_RS01615
-0.1	-29.3	76.7	-25.4	-2	-15.8	-0.57	-52.05	19.81	16	0	1	2	3	4	4	5	5	6	4	4	5	3	3	3	4	4	5	UAGCGGCGCCGACAGGCC	388-405	Mul_RS01615
-2.1	-31.1	80.8	-24.8	-4.1	-15.8	-0.55	-51.95	19.78	16	1	2	3	4	4	5	5	6	4	4	5	3	3	3	4	4	5	3	AGCGGCGCCGACAGGCCG	389-406	Mul_RS01615
4.4	-30.5	79.9	-30.7	-4.1	-15.8	-0.54	-51.9	19.87	15	2	3	4	4	5	5	6	4	4	5	3	3	3	4	4	5	3	3	GCGGCGCCGACAGGCCGA	390-407	Mul_RS01615
4.3	-30.4	81.3	-30.8	-3.8	-15.2	-0.53	-51.55	18.89	16	3	4	4	5	5	6	4	4	5	3	3	3	4	4	5	3	3	4	CGGCGCCGACAGGCCGAC	391-408	Mul_RS01615
0.5	-30.4	81.3	-28.7	-2.2	-10.6	-0.55	-51.64	18.03	16	4	4	5	5	6	4	4	5	3	3	3	4	4	5	3	3	4	4	GGCGCCGACAGGCCGACG	392-409	Mul_RS01615
-1.8	-29.2	78.6	-25.2	-2.2	-9.5	-0.53	-51.61	18.25	15	4	5	5	6	4	4	5	3	3	3	4	4	5	3	3	4	4	0	GCGCCGACAGGCCGACGU	393-410	Mul_RS01615
-6.4	-29.6	82.6	-21.2	-2	-9.3	-0.49	-51.43	19.28	15	5	5	6	4	4	5	3	3	3	4	4	5	3	3	4	4	0	1	CGCCGACAGGCCGACGUG	394-411	Mul_RS01615
1.1	-27.8	77.9	-27	-1.9	-9.3	-0.41	-50.94	21.03	15	5	6	4	4	5	3	3	3	4	4	5	3	3	4	4	0	1	1	GCCGACAGGCCGACGUGU	395-412	Mul_RS01615
-3.6	-27.1	78.7	-23.5	0	-6.5	-0.33	-50.62	22.46	15	6	4	4	5	3	3	3	4	4	5	3	3	4	4	0	1	1	2	CCGACAGGCCGACGUGUU	396-413	Mul_RS01615
-4.9	-26	77	-21.1	0	-6.4	-0.31	-50.4	22.32	15	4	4	5	3	3	3	4	4	5	3	3	4	4	0	1	1	2	6	CGACAGGCCGACGUGUUC	397-414	Mul_RS01615
-7.4	-26	77	-17.7	-0.8	-8	-0.31	-50.4	22.32	15	4	5	3	3	3	4	4	5	3	3	4	4	0	1	1	2	6	6	GACAGGCCGACGUGUUCG	398-415	Mul_RS01615
-10.1	-26	76.5	-14.3	-1.4	-10.7	-0.31	-50.4	22.32	15	5	3	3	3	4	4	5	3	3	4	4	0	1	1	2	6	6	5	ACAGGCCGACGUGUUCGU	399-416	Mul_RS01615
-10.4	-26.2	77.4	-12.8	-2.7	-13.8	-0.31	-50.61	23.77	15	3	3	3	4	4	5	3	3	4	4	0	1	1	2	6	6	5	6	CAGGCCGACGUGUUCGUC	400-417	Mul_RS01615
-14.8	-28	80.5	-10	-3.1	-13.8	-0.32	-50.82	25.22	15	3	3	4	4	5	3	3	4	4	0	1	1	2	6	6	5	6	8	AGGCCGACGUGUUCGUCC	401-418	Mul_RS01615
-17.9	-29.2	83.8	-8.1	-3.1	-13.8	-0.32	-51.03	26.68	15	3	4	4	5	3	3	4	4	0	1	1	2	6	6	5	6	8	6	GGCCGACGUGUUCGUCCG	402-419	Mul_RS01615
-16	-29.2	83.8	-8.1	-5.1	-11.8	-0.3	-50.81	26.54	15	4	4	5	3	3	4	4	0	1	1	2	6	6	5	6	8	6	5	GCCGACGUGUUCGUCCGG	403-420	Mul_RS01615
-16.7	-29.6	87.5	-8.1	-4.8	-12.2	-0.25	-50.38	27.35	15	4	5	3	3	4	4	0	1	1	2	6	6	5	6	8	6	5	3	CCGACGUGUUCGUCCGGG	404-421	Mul_RS01615
-16.4	-27.6	83.3	-8.1	-3.1	-12.2	-0.25	-50.38	27.35	15	5	3	3	4	4	0	1	1	2	6	6	5	6	8	6	5	3	2	CGACGUGUUCGUCCGGGU	405-422	Mul_RS01615
-15.9	-27	82.4	-8.1	-3	-11	-0.25	-50.38	27.35	15	3	3	4	4	0	1	1	2	6	6	5	6	8	6	5	3	2	4	GACGUGUUCGUCCGGGUG	406-423	Mul_RS01615
-18.2	-28.2	84.9	-8.1	-1.8	-11	-0.28	-50.51	26.41	16	3	4	4	0	1	1	2	6	6	5	6	8	6	5	3	2	4	4	ACGUGUUCGUCCGGGUGG	407-424	Mul_RS01615
-17.5	-27.5	84.2	-8.1	-1.8	-11	-0.27	-50.45	26.54	16	4	4	0	1	1	2	6	6	5	6	8	6	5	3	2	4	4	1	CGUGUUCGUCCGGGUGGA	408-425	Mul_RS01615
-15.6	-25	76.2	-8.1	-1.2	-7.4	-0.23	-50.25	27.62	15	4	0	1	1	2	6	6	5	6	8	6	5	3	2	4	4	1	1	GUGUUCGUCCGGGUGGAA	409-426	Mul_RS01615
-16.2	-25.6	77.9	-8.1	-1.2	-8	-0.12	-49.62	29.46	15	0	1	1	2	6	6	5	6	8	6	5	3	2	4	4	1	1	1	UGUUCGUCCGGGUGGAAG	410-427	Mul_RS01615
-12.8	-25.6	76.9	-11.5	-1.2	-8	-0.14	-49.61	29.09	15	1	1	2	6	6	5	6	8	6	5	3	2	4	4	1	1	1	3	GUUCGUCCGGGUGGAAGG	411-428	Mul_RS01615
-11.2	-26.8	80	-14.3	-1.2	-8.2	-0.18	-49.75	27.91	14	1	2	6	6	5	6	8	6	5	3	2	4	4	1	1	1	3	3	UUCGUCCGGGUGGAAGGG	412-429	Mul_RS01615
-13.1	-26.7	79.9	-12.3	-1.2	-7.4	-0.19	-49.82	27.1	13	2	6	6	5	6	8	6	5	3	2	4	4	1	1	1	3	3	1	UCGUCCGGGUGGAAGGGA	413-430	Mul_RS01615
-11.9	-25.5	77.1	-12.3	-1.2	-7.2	-0.2	-49.71	26.78	12	6	6	5	6	8	6	5	3	2	4	4	1	1	1	3	3	1	0	CGUCCGGGUGGAAGGGAU	414-431	Mul_RS01615
-3.3	-24.9	76.1	-20.3	-1.2	-6.6	-0.09	-49.07	28.62	12	6	5	6	8	6	5	3	2	4	4	1	1	1	3	3	1	0	1	GUCCGGGUGGAAGGGAUG	415-432	Mul_RS01615
-9	-26.1	79.3	-15.9	-1.1	-6.6	0.01	-48.44	30.46	12	5	6	8	6	5	3	2	4	4	1	1	1	3	3	1	0	1	1	UCCGGGUGGAAGGGAUGG	416-433	Mul_RS01615
-8.8	-25.2	77.4	-15.9	-0.1	-6.4	0.03	-48.23	31.41	12	6	8	6	5	3	2	4	4	1	1	1	3	3	1	0	1	1	2	CCGGGUGGAAGGGAUGGA	417-434	Mul_RS01615
-6.7	-23.9	74.5	-17.2	0	-2.8	0.05	-48.06	31.11	11	8	6	5	3	2	4	4	1	1	1	3	3	1	0	1	1	2	5	CGGGUGGAAGGGAUGGAC	418-435	Mul_RS01615
-3	-24.1	73.7	-21.1	0	-3.2	0.07	-47.9	30.82	10	6	5	3	2	4	4	1	1	1	3	3	1	0	1	1	2	5	5	GGGUGGAAGGGAUGGACC	419-436	Mul_RS01615
-8.2	-23.1	71.5	-14.3	-0.3	-4.9	0.1	-47.46	29.22	10	5	3	2	4	4	1	1	1	3	3	1	0	1	1	2	5	5	4	GGUGGAAGGGAUGGACCA	420-437	Mul_RS01615
-10.9	-22.5	70.1	-10.9	-0.4	-5.6	0.1	-47.48	29.97	9	3	2	4	4	1	1	1	3	3	1	0	1	1	2	5	5	4	3	GUGGAAGGGAUGGACCAG	421-438	Mul_RS01615
-10.9	-22.5	70.5	-10.9	-0.4	-5.6	0.13	-47.38	30.25	9	2	4	4	1	1	1	3	3	1	0	1	1	2	5	5	4	3	2	UGGAAGGGAUGGACCAGA	422-439	Mul_RS01615
-8.2	-21	66.2	-12.2	-0.3	-5.6	0.19	-47.22	31.87	9	4	4	1	1	1	3	3	1	0	1	1	2	5	5	4	3	2	1	GGAAGGGAUGGACCAGAU	423-440	Mul_RS01615
-6.8	-19.8	63.3	-12.4	-0.3	-5.6	0.19	-47.49	33.17	9	4	1	1	1	3	3	1	0	1	1	2	5	5	4	3	2	1	3	GAAGGGAUGGACCAGAUA	424-441	Mul_RS01615
-5.5	-19.1	60.8	-13	-0.3	-5.6	0.18	-47.76	34.46	9	1	1	1	3	3	1	0	1	1	2	5	5	4	3	2	1	3	2	AAGGGAUGGACCAGAUAA	425-442	Mul_RS01615
-4.5	-19.1	60.8	-14	-0.3	-5.6	0.13	-48.22	34.67	10	1	1	3	3	1	0	1	1	2	5	5	4	3	2	1	3	2	4	AGGGAUGGACCAGAUAAA	426-443	Mul_RS01615
-0.6	-19.2	60.7	-18	-0.3	-5.6	0.05	-48.8	34.2	11	1	3	3	1	0	1	1	2	5	5	4	3	2	1	3	2	4	5	GGGAUGGACCAGAUAAAC	427-444	Mul_RS01615
0.6	-19.8	62.4	-19.9	-0.2	-5.6	-0.09	-49.81	32.97	11	3	3	1	0	1	1	2	5	5	4	3	2	1	3	2	4	5	3	GGAUGGACCAGAUAAACG	428-445	Mul_RS01615
6	-19.4	60.2	-25.4	0	-5.6	-0.14	-50.32	32.88	12	3	1	0	1	1	2	5	5	4	3	2	1	3	2	4	5	3	6	GAUGGACCAGAUAAACGC	429-446	Mul_RS01615
-0.5	-21.2	64.2	-20.2	0	-7.8	-0.2	-50.83	32.78	13	1	0	1	1	2	5	5	4	3	2	1	3	2	4	5	3	6	5	AUGGACCAGAUAAACGCG	430-447	Mul_RS01615
-4.3	-22.7	67.4	-17.9	0	-7.8	-0.24	-51.29	32.99	14	0	1	1	2	5	5	4	3	2	1	3	2	4	5	3	6	5	3	UGGACCAGAUAAACGCGG	431-448	Mul_RS01615
-3.1	-21.5	64.1	-17.9	-0.1	-7.8	-0.3	-51.77	33.04	15	1	1	2	5	5	4	3	2	1	3	2	4	5	3	6	5	3	3	GGACCAGAUAAACGCGGU	432-449	Mul_RS01615
-0.3	-20.3	61.5	-19.3	-0.5	-7.8	-0.38	-52.43	32.49	15	1	2	5	5	4	3	2	1	3	2	4	5	3	6	5	3	3	1	GACCAGAUAAACGCGGUA	433-450	Mul_RS01615
-4.2	-20.9	62.6	-16	-0.4	-7.8	-0.54	-53.6	30.47	15	2	5	5	4	3	2	1	3	2	4	5	3	6	5	3	3	1	5	ACCAGAUAAACGCGGUAG	434-451	Mul_RS01615
-2.6	-21.4	63.9	-18.3	0	-7.8	-0.62	-54.34	29.34	15	5	5	4	3	2	1	3	2	4	5	3	6	5	3	3	1	5	5	CCAGAUAAACGCGGUAGG	435-452	Mul_RS01615
-2.5	-20.2	60.6	-17.2	0	-7.8	-0.67	-54.61	27.87	16	5	4	3	2	1	3	2	4	5	3	6	5	3	3	1	5	5	5	CAGAUAAACGCGGUAGGC	436-453	Mul_RS01615
-5.3	-20.4	61.5	-14.4	-0.4	-7.8	-0.64	-54.37	27.64	16	4	3	2	1	3	2	4	5	3	6	5	3	3	1	5	5	5	1	AGAUAAACGCGGUAGGCU	437-454	Mul_RS01615
-7.5	-21	63.3	-12.8	-0.4	-7.8	-0.63	-54.53	28.57	16	3	2	1	3	2	4	5	3	6	5	3	3	1	5	5	5	1	2	GAUAAACGCGGUAGGCUG	438-455	Mul_RS01615
-8.7	-22.2	65.6	-12.8	-0.4	-7.8	-0.63	-54.66	28.74	17	2	1	3	2	4	5	3	6	5	3	3	1	5	5	5	1	2	3	AUAAACGCGGUAGGCUGG	439-456	Mul_RS01615
-7.4	-22.5	66.1	-14.4	-0.4	-7.8	-0.66	-55.02	28.37	16	1	3	2	4	5	3	6	5	3	3	1	5	5	5	1	2	3	3	UAAACGCGGUAGGCUGGU	440-457	Mul_RS01615
-2.6	-23.7	69.4	-20.4	-0.4	-7.8	-0.73	-55.44	28.03	16	3	2	4	5	3	6	5	3	3	1	5	5	5	1	2	3	3	3	AAACGCGGUAGGCUGGUG	441-458	Mul_RS01615
-9	-25.2	71.7	-15.5	-0.4	-7.9	-0.72	-55.33	27.66	15	2	4	5	3	6	5	3	3	1	5	5	5	1	2	3	3	3	5	AACGCGGUAGGCUGGUGC	442-459	Mul_RS01615
-6.8	-27.9	77.8	-19.1	-1.9	-11.4	-0.7	-55.21	27.29	15	4	5	3	6	5	3	3	1	5	5	5	1	2	3	3	3	5	6	ACGCGGUAGGCUGGUGCC	443-460	Mul_RS01615
-5	-29.2	80.2	-21.9	-2.2	-11.6	-0.8	-55.76	25.7	15	5	3	6	5	3	3	1	5	5	5	1	2	3	3	3	5	6	4	CGCGGUAGGCUGGUGCCC	444-461	Mul_RS01615
-5.4	-29.2	80.2	-21.5	-2.3	-10.8	-0.88	-56.18	24.78	15	3	6	5	3	3	1	5	5	5	1	2	3	3	3	5	6	4	4	GCGGUAGGCUGGUGCCCG	445-462	Mul_RS01615
-5.6	-29.2	80.2	-21.4	-2.2	-8.3	-0.96	-56.61	23.86	15	6	5	3	3	1	5	5	5	1	2	3	3	3	5	6	4	4	5	CGGUAGGCUGGUGCCCGC	446-463	Mul_RS01615
-6	-29.4	79.3	-21.2	-2.2	-10	-1.03	-57.04	22.94	15	5	3	3	1	5	5	5	1	2	3	3	3	5	6	4	4	5	5	GGUAGGCUGGUGCCCGCC	447-464	Mul_RS01615
-9.5	-30.2	80.2	-18.3	-2.4	-10.6	-1.11	-57.47	22.03	15	3	3	1	5	5	5	1	2	3	3	3	5	6	4	4	5	5	6	GUAGGCUGGUGCCCGCCC	448-465	Mul_RS01615
-10.1	-32.2	83.7	-19.7	-2.4	-10.6	-1.21	-58.01	20.43	15	3	1	5	5	5	1	2	3	3	3	5	6	4	4	5	5	6	6	UAGGCUGGUGCCCGCCCC	449-466	Mul_RS01615
-8.8	-32.4	84.3	-21.2	-2.4	-10.6	-1.29	-58.42	18.9	14	1	5	5	5	1	2	3	3	3	5	6	4	4	5	5	6	6	4	AGGCUGGUGCCCGCCCCA	450-467	Mul_RS01615
-11.5	-32.5	84	-18.8	-2.2	-10.2	-1.4	-59.07	17.37	14	5	5	5	1	2	3	3	3	5	6	4	4	5	5	6	6	4	5	GGCUGGUGCCCGCCCCAC	451-468	Mul_RS01615
-12	-31.5	82.1	-18.8	-0.4	-6.6	-1.43	-59.21	17.3	14	5	5	1	2	3	3	3	5	6	4	4	5	5	6	6	4	5	2	GCUGGUGCCCGCCCCACA	452-469	Mul_RS01615
-10.5	-30	80.1	-18.8	-0.4	-5.4	-1.46	-59.34	17.24	14	5	1	2	3	3	3	5	6	4	4	5	5	6	6	4	5	2	2	CUGGUGCCCGCCCCACAA	453-470	Mul_RS01615
-10.7	-30.2	79.7	-18.8	-0.4	-5.4	-1.49	-59.48	17.17	14	1	2	3	3	3	5	6	4	4	5	5	6	6	4	5	2	2	5	UGGUGCCCGCCCCACAAG	454-471	Mul_RS01615
-7	-29.8	76.2	-22.2	-0.3	-5.3	-1.59	-60.12	15.87	15	2	3	3	3	5	6	4	4	5	5	6	6	4	5	2	2	5	6	GGUGCCCGCCCCACAAGC	455-472	Mul_RS01615
-4.6	-30.4	77.8	-24.4	-1.3	-6.4	-1.68	-60.64	14.71	15	3	3	3	5	6	4	4	5	5	6	6	4	5	2	2	5	6	8	GUGCCCGCCCCACAAGCG	456-473	Mul_RS01615
-7.3	-31.2	77.6	-22.4	-1.4	-8.3	-1.77	-61.16	13.54	15	3	3	5	6	4	4	5	5	6	6	4	5	2	2	5	6	8	6	UGCCCGCCCCACAAGCGC	457-474	Mul_RS01615
-0.6	-30.2	75.2	-28.1	-1.4	-8.2	-1.87	-61.79	12.45	16	3	5	6	4	4	5	5	6	6	4	5	2	2	5	6	8	6	4	GCCCGCCCCACAAGCGCA	458-475	Mul_RS01615
-4.8	-30	76.6	-23.7	-1.4	-7.6	-1.86	-61.63	12.21	15	5	6	4	4	5	5	6	6	4	5	2	2	5	6	8	6	4	3	CCCGCCCCACAAGCGCAG	459-476	Mul_RS01615
-6.3	-28	73.3	-20.2	-1.4	-7.6	-1.86	-61.58	12.06	15	6	4	4	5	5	6	6	4	5	2	2	5	6	8	6	4	3	3	CCGCCCCACAAGCGCAGU	460-477	Mul_RS01615
0.7	-26	70	-25.2	-1.4	-8	-1.87	-61.53	11.92	14	4	4	5	5	6	6	4	5	2	2	5	6	8	6	4	3	3	3	CGCCCCACAAGCGCAGUA	461-478	Mul_RS01615
-1.3	-24.9	67.3	-23.1	0	-8	-1.83	-61.29	12.26	14	4	5	5	6	6	4	5	2	2	5	6	8	6	4	3	3	3	4	GCCCCACAAGCGCAGUAC	462-479	Mul_RS01615
-5.9	-26.1	70.5	-19.7	0	-8	-1.7	-60.56	13.43	13	5	5	6	6	4	5	2	2	5	6	8	6	4	3	3	3	4	3	CCCCACAAGCGCAGUACC	463-480	Mul_RS01615
-4	-26.1	70.5	-21.6	0	-8	-1.66	-60.33	13.78	13	5	6	6	4	5	2	2	5	6	8	6	4	3	3	3	4	3	5	CCCACAAGCGCAGUACCC	464-481	Mul_RS01615
-4.4	-26.1	70.5	-21.2	0	-8	-1.62	-60.09	14.13	13	6	6	4	5	2	2	5	6	8	6	4	3	3	3	4	3	5	5	CCACAAGCGCAGUACCCC	465-482	Mul_RS01615
-6.1	-24.3	67.6	-17.7	0	-8	-1.57	-59.86	14.48	13	6	4	5	2	2	5	6	8	6	4	3	3	3	4	3	5	5	4	CACAAGCGCAGUACCCCA	466-483	Mul_RS01615
-5.7	-23.4	65.1	-17.2	0	-7.8	-1.53	-59.62	14.83	13	4	5	2	2	5	6	8	6	4	3	3	3	4	3	5	5	4	4	ACAAGCGCAGUACCCCAA	467-484	Mul_RS01615
-7.1	-23.3	65.2	-15.7	0	-7.6	-1.51	-59.53	15.11	14	5	2	2	5	6	8	6	4	3	3	3	4	3	5	5	4	4	5	CAAGCGCAGUACCCCAAG	468-485	Mul_RS01615
-7.1	-23.9	65	-16.3	0	-7.6	-1.5	-59.43	15.4	14	2	2	5	6	8	6	4	3	3	3	4	3	5	5	4	4	5	3	AAGCGCAGUACCCCAAGC	469-486	Mul_RS01615
-5.1	-26.4	70.7	-19.2	-2.1	-7.6	-1.41	-58.92	16.56	13	2	5	6	8	6	4	3	3	3	4	3	5	5	4	4	5	3	1	AGCGCAGUACCCCAAGCG	470-487	Mul_RS01615
-3.8	-25.8	69.7	-19.9	-2.1	-7.4	-1.37	-58.62	16.93	13	5	6	8	6	4	3	3	3	4	3	5	5	4	4	5	3	1	2	GCGCAGUACCCCAAGCGA	471-488	Mul_RS01615
-7.2	-25.7	70.7	-16.7	-1.8	-6.2	-1.27	-58.06	18.22	12	6	8	6	4	3	3	3	4	3	5	5	4	4	5	3	1	2	2	CGCAGUACCCCAAGCGAC	472-489	Mul_RS01615
-2.8	-25.9	70.2	-23.1	0	-4.3	-1.21	-57.65	19.15	12	8	6	4	3	3	3	4	3	5	5	4	4	5	3	1	2	2	2	GCAGUACCCCAAGCGACC	473-490	Mul_RS01615
-4.7	-27.1	73.6	-22.4	0	-4.3	-1.14	-57.21	19.99	12	6	4	3	3	3	4	3	5	5	4	4	5	3	1	2	2	2	3	CAGUACCCCAAGCGACCC	474-491	Mul_RS01615
-3.2	-28.7	77.1	-25.5	0	-4.3	-1.06	-56.78	20.83	12	4	3	3	3	4	3	5	5	4	4	5	3	1	2	2	2	3	3	AGUACCCCAAGCGACCCG	475-492	Mul_RS01615
1.4	-29.3	78.3	-30.7	0	-5.6	-0.99	-56.34	21.67	12	3	3	3	4	3	5	5	4	4	5	3	1	2	2	2	3	3	3	GUACCCCAAGCGACCCGG	476-493	Mul_RS01615
-1.1	-29.3	78.3	-28.2	0	-6.2	-1.01	-56.47	21.22	13	3	3	4	3	5	5	4	4	5	3	1	2	2	2	3	3	3	1	UACCCCAAGCGACCCGGU	477-494	Mul_RS01615
-3.4	-30.5	81.7	-27.1	0	-6.2	-1.03	-56.61	21.04	14	3	4	3	5	5	4	4	5	3	1	2	2	2	3	3	3	1	3	ACCCCAAGCGACCCGGUG	478-495	Mul_RS01615
-0.3	-30.6	80.2	-30.3	0	-6.6	-1.04	-56.75	20.86	14	4	3	5	5	4	4	5	3	1	2	2	2	3	3	3	1	3	2	CCCCAAGCGACCCGGUGC	479-496	Mul_RS01615
-1.3	-28.8	77.5	-27	-0.1	-7.8	-0.99	-56.41	21.41	13	3	5	5	4	4	5	3	1	2	2	2	3	3	3	1	3	2	2	CCCAAGCGACCCGGUGCA	480-497	Mul_RS01615
0.2	-27.5	75.1	-27	-0.1	-8.6	-1.01	-56.56	21.14	13	5	5	4	4	5	3	1	2	2	2	3	3	3	1	3	2	2	2	CCAAGCGACCCGGUGCAC	481-498	Mul_RS01615
-0.6	-25.9	73.3	-24.6	-0.1	-8.8	-0.96	-56.23	21.77	12	5	4	4	5	3	1	2	2	2	3	3	3	1	3	2	2	2	1	CAAGCGACCCGGUGCACU	482-499	Mul_RS01615
-4.5	-26.9	76.1	-21.7	-0.1	-8.9	-0.9	-55.89	22.32	11	4	4	5	3	1	2	2	2	3	3	3	1	3	2	2	2	1	2	AAGCGACCCGGUGCACUG	483-500	Mul_RS01615
-7.2	-28.4	78.3	-20.5	-0.1	-9	-0.84	-55.52	22.84	10	4	5	3	1	2	2	2	3	3	3	1	3	2	2	2	1	2	2	AGCGACCCGGUGCACUGC	484-501	Mul_RS01615
-8.6	-29.8	80.4	-20.5	0	-9	-0.79	-55.18	23.4	10	5	3	1	2	2	2	3	3	3	1	3	2	2	2	1	2	2	4	GCGACCCGGUGCACUGCC	485-502	Mul_RS01615
-7.9	-29.2	81.6	-20.5	-0.3	-9	-0.74	-54.84	23.95	10	3	1	2	2	2	3	3	3	1	3	2	2	2	1	2	2	4	4	CGACCCGGUGCACUGCCA	486-503	Mul_RS01615
-4.8	-28.1	78.2	-22.5	-0.3	-9	-0.68	-54.5	24.51	10	1	2	2	2	3	3	3	1	3	2	2	2	1	2	2	4	4	4	GACCCGGUGCACUGCCAC	487-504	Mul_RS01615
-9.9	-30.1	81.3	-18.9	-1.2	-9	-0.7	-54.58	24.18	11	2	2	2	3	3	3	1	3	2	2	2	1	2	2	4	4	4	4	ACCCGGUGCACUGCCACC	488-505	Mul_RS01615
-10	-31.2	84.7	-17.6	-3.6	-13.7	-0.67	-54.44	24.65	11	2	2	3	3	3	1	3	2	2	2	1	2	2	4	4	4	4	4	CCCGGUGCACUGCCACCG	489-506	Mul_RS01615
-10.7	-30.4	83.8	-14.7	-5	-16.5	-0.69	-54.58	24.29	12	2	3	3	3	1	3	2	2	2	1	2	2	4	4	4	4	4	2	CCGGUGCACUGCCACCGG	490-507	Mul_RS01615
-10.5	-29.2	79.8	-14.7	-4	-14.5	-0.71	-54.68	23.68	12	3	3	3	1	3	2	2	2	1	2	2	4	4	4	4	4	2	3	CGGUGCACUGCCACCGGC	491-508	Mul_RS01615
-10	-27.8	77.3	-14.7	-1.7	-14.3	-0.74	-54.8	23.16	12	3	3	1	3	2	2	2	1	2	2	4	4	4	4	4	2	3	3	GGUGCACUGCCACCGGCU	492-509	Mul_RS01615
-9	-26.7	75.1	-14.7	-1.5	-14.2	-0.75	-54.85	22.85	11	3	1	3	2	2	2	1	2	2	4	4	4	4	4	2	3	3	2	GUGCACUGCCACCGGCUU	493-510	Mul_RS01615
-11.6	-27.9	78.8	-14.7	-1.5	-7.4	-0.76	-54.91	22.46	11	1	3	2	2	2	1	2	2	4	4	4	4	4	2	3	3	2	2	UGCACUGCCACCGGCUUG	494-511	Mul_RS01615
-11.6	-27.9	77.8	-14.7	-1.5	-8.8	-0.78	-54.97	22.07	11	3	2	2	2	1	2	2	4	4	4	4	4	2	3	3	2	2	2	GCACUGCCACCGGCUUGG	495-512	Mul_RS01615
-8.8	-27.9	77.8	-17.1	-1.8	-11.6	-0.79	-55.03	21.67	11	2	2	2	1	2	2	4	4	4	4	4	2	3	3	2	2	2	2	CACUGCCACCGGCUUGGC	496-513	Mul_RS01615
-6.6	-29.7	80.7	-20.8	-2.1	-12.2	-0.8	-55.05	21.45	12	2	2	1	2	2	4	4	4	4	4	2	3	3	2	2	2	2	2	ACUGCCACCGGCUUGGCC	497-514	Mul_RS01615
-4.5	-31	83.1	-24.2	-2.1	-12.2	-0.81	-55.07	21.22	13	2	1	2	2	4	4	4	4	4	2	3	3	2	2	2	2	2	2	CUGCCACCGGCUUGGCCC	498-515	Mul_RS01615
-3.8	-32.6	84.6	-26.5	-2.1	-12.2	-0.82	-55.09	20.99	14	1	2	2	4	4	4	4	4	2	3	3	2	2	2	2	2	2	2	UGCCACCGGCUUGGCCCC	499-516	Mul_RS01615
-3	-33.4	84.3	-28.2	-2	-12	-0.83	-55.1	20.69	15	2	2	4	4	4	4	4	2	3	3	2	2	2	2	2	2	2	2	GCCACCGGCUUGGCCCCC	500-517	Mul_RS01615
-1.9	-34.4	89.2	-31.2	-1.2	-7.6	-0.84	-55.12	20.47	16	2	4	4	4	4	4	2	3	3	2	2	2	2	2	2	2	2	2	CCACCGGCUUGGCCCCCG	501-518	Mul_RS01615
4.1	-33.6	88.5	-34.5	-3.2	-10.8	-0.85	-55.17	20.27	17	4	4	4	4	4	2	3	3	2	2	2	2	2	2	2	2	2	3	CACCGGCUUGGCCCCCGG	502-519	Mul_RS01615
3.6	-34.6	90.4	-34.9	-3.2	-13.6	-0.86	-55.19	20.05	17	4	4	4	4	2	3	3	2	2	2	2	2	2	2	2	2	3	2	ACCGGCUUGGCCCCCGGG	503-520	Mul_RS01615
2.7	-33.9	89.9	-33.5	-2.9	-13.6	-0.86	-55.14	19.88	16	4	4	4	2	3	3	2	2	2	2	2	2	2	2	2	3	2	1	CCGGCUUGGCCCCCGGGA	504-521	Mul_RS01615
3.3	-32.6	87.5	-33.2	-1.2	-13.6	-0.87	-55.16	19.65	16	4	4	2	3	3	2	2	2	2	2	2	2	2	2	3	2	1	2	CGGCUUGGCCCCCGGGAC	505-522	Mul_RS01615
-1.5	-31.2	85	-27	-1.1	-13.6	-0.88	-55.17	19.42	16	4	2	3	3	2	2	2	2	2	2	2	2	2	3	2	1	2	1	GGCUUGGCCCCCGGGACU	506-523	Mul_RS01615
-4.9	-30	82.4	-23.3	0	-11.8	-0.88	-55.15	19.31	15	2	3	3	2	2	2	2	2	2	2	2	2	3	2	1	2	1	1	GCUUGGCCCCCGGGACUA	507-524	Mul_RS01615
-9.1	-29.8	84.4	-19.7	0	-10	-0.88	-55.11	19.11	14	3	3	2	2	2	2	2	2	2	2	2	3	2	1	2	1	1	1	CUUGGCCCCCGGGACUAG	508-525	Mul_RS01615
-9.5	-30.2	81.9	-19.7	0	-10	-0.85	-54.97	19.53	13	3	2	2	2	2	2	2	2	2	2	3	2	1	2	1	1	1	1	UUGGCCCCCGGGACUAGC	509-526	Mul_RS01615
-11.1	-32.1	84.8	-19.7	-0.9	-10	-0.82	-54.76	19.98	12	2	2	2	2	2	2	2	2	2	3	2	1	2	1	1	1	1	0	UGGCCCCCGGGACUAGCC	510-527	Mul_RS01615
-11.6	-32.7	85.6	-19.7	-1.1	-10	-0.81	-54.63	20.22	12	2	2	2	2	2	2	2	2	3	2	1	2	1	1	1	1	0	0	GGCCCCCGGGACUAGCCG	511-528	Mul_RS01615
-10.2	-31.5	83.5	-19.7	-1.5	-10	-0.78	-54.48	20.55	11	2	2	2	2	2	2	2	3	2	1	2	1	1	1	1	0	0	0	GCCCCCGGGACUAGCCGA	512-529	Mul_RS01615
-8.7	-30	81.4	-19.7	-1.5	-10	-0.78	-54.44	20.72	11	2	2	2	2	2	2	3	2	1	2	1	1	1	1	0	0	0	1	CCCCCGGGACUAGCCGAA	513-530	Mul_RS01615
-3.8	-28.6	79.3	-23.2	-1.5	-10	-0.77	-54.4	20.88	11	2	2	2	2	2	3	2	1	2	1	1	1	1	0	0	0	1	2	CCCCGGGACUAGCCGAAG	514-531	Mul_RS01615
-6.3	-27.8	78.4	-19.9	-1.5	-10	-0.77	-54.4	20.88	10	2	2	2	2	3	2	1	2	1	1	1	1	0	0	0	1	2	1	CCCGGGACUAGCCGAAGG	515-532	Mul_RS01615
-7.7	-25.8	75	-16.5	-1.5	-7.5	-0.77	-54.4	20.88	9	2	2	2	3	2	1	2	1	1	1	1	0	0	0	1	2	1	1	CCGGGACUAGCCGAAGGA	516-533	Mul_RS01615
-9.8	-24.5	72.4	-13.1	-1.5	-7.5	-0.77	-54.4	20.88	9	2	2	3	2	1	2	1	1	1	1	0	0	0	1	2	1	1	2	CGGGACUAGCCGAAGGAC	517-534	Mul_RS01615
-13.4	-24.7	71.7	-10.7	-0.3	-6.7	-0.77	-54.4	20.88	9	2	3	2	1	2	1	1	1	1	0	0	0	1	2	1	1	2	2	GGGACUAGCCGAAGGACC	518-535	Mul_RS01615
-14.8	-25.5	72.8	-10.7	0	-6.1	-0.77	-54.4	20.88	9	3	2	1	2	1	1	1	1	0	0	0	1	2	1	1	2	2	1	GGACUAGCCGAAGGACCC	519-536	Mul_RS01615
-11.4	-24.5	70.8	-13.1	0	-4.7	-0.77	-54.4	20.88	9	2	1	2	1	1	1	1	0	0	0	1	2	1	1	2	2	1	1	GACUAGCCGAAGGACCCA	520-537	Mul_RS01615
-8.6	-25.1	71.8	-16.5	0	-4.7	-0.77	-54.4	20.88	9	1	2	1	1	1	1	0	0	0	1	2	1	1	2	2	1	1	1	ACUAGCCGAAGGACCCAG	521-538	Mul_RS01615
-5.7	-25.6	73.3	-19.9	0	-3.7	-0.78	-54.46	20.83	10	2	1	1	1	1	0	0	0	1	2	1	1	2	2	1	1	1	1	CUAGCCGAAGGACCCAGG	522-539	Mul_RS01615
-2.6	-26.4	74.2	-23.2	0	-8.5	-0.78	-54.46	20.83	10	1	1	1	1	0	0	0	1	2	1	1	2	2	1	1	1	1	2	UAGCCGAAGGACCCAGGG	523-540	Mul_RS01615
-7.2	-27.6	76.8	-19.7	0	-8.8	-0.78	-54.51	20.66	10	1	1	1	0	0	0	1	2	1	1	2	2	1	1	1	1	2	2	AGCCGAAGGACCCAGGGG	524-541	Mul_RS01615
-2.8	-27.8	75.3	-24.2	-0.4	-8.8	-0.8	-54.6	20.37	11	1	1	0	0	0	1	2	1	1	2	2	1	1	1	1	2	2	3	GCCGAAGGACCCAGGGGC	525-542	Mul_RS01615
-0.3	-29	79	-27.5	-0.5	-10.1	-0.82	-54.68	20.09	12	1	0	0	0	1	2	1	1	2	2	1	1	1	1	2	2	3	2	CCGAAGGACCCAGGGGCC	526-543	Mul_RS01615
3.2	-29	79	-30.7	-0.8	-10.7	-0.83	-54.77	19.8	12	0	0	0	1	2	1	1	2	2	1	1	1	1	2	2	3	2	2	CGAAGGACCCAGGGGCCC	527-544	Mul_RS01615
5.8	-27.4	75.3	-31.7	-0.8	-10.7	-0.86	-54.97	19.34	13	0	0	1	2	1	1	2	2	1	1	1	1	2	2	3	2	2	2	GAAGGACCCAGGGGCCCA	528-545	Mul_RS01615
8.4	-28	76.3	-34.9	-0.8	-10.7	-0.89	-55.17	18.89	14	0	1	2	1	1	2	2	1	1	1	1	2	2	3	2	2	2	2	AAGGACCCAGGGGCCCAG	529-546	Mul_RS01615
9.2	-28.7	79.1	-36.4	-0.8	-10.7	-0.89	-55.09	18.73	14	1	2	1	1	2	2	1	1	1	1	2	2	3	2	2	2	2	0	AGGACCCAGGGGCCCAGA	530-547	Mul_RS01615
6.6	-27.8	77.2	-33.1	-0.6	-10.4	-0.86	-54.91	18.73	13	2	1	1	2	2	1	1	1	1	2	2	3	2	2	2	2	0	0	GGACCCAGGGGCCCAGAU	531-548	Mul_RS01615
5.8	-27.8	78.1	-32.4	0	-10.4	-0.91	-55.23	18.4	13	1	1	2	2	1	1	1	1	2	2	3	2	2	2	2	0	0	3	GACCCAGGGGCCCAGAUG	532-549	Mul_RS01615
8.9	-28.6	77.5	-36.3	0	-10.4	-0.96	-55.55	18.08	14	1	2	2	1	1	1	1	2	2	3	2	2	2	2	0	0	3	4	ACCCAGGGGCCCAGAUGC	533-550	Mul_RS01615
10.4	-28.3	78.1	-37.5	0	-10.4	-1	-55.87	17.75	15	2	2	1	1	1	1	2	2	3	2	2	2	2	0	0	3	4	4	CCCAGGGGCCCAGAUGCU	534-551	Mul_RS01615
15.7	-27.2	76.5	-41.7	0	-10.4	-1.05	-56.2	17.42	15	2	1	1	1	1	2	2	3	2	2	2	2	0	0	3	4	4	4	CCAGGGGCCCAGAUGCUC	535-552	Mul_RS01615
15.3	-27	77.4	-41.1	0	-10.4	-1.09	-56.52	17.1	15	1	1	1	1	2	2	3	2	2	2	2	0	0	3	4	4	4	3	CAGGGGCCCAGAUGCUCG	536-553	Mul_RS01615
10.4	-26.8	77.1	-36	0	-10.4	-1.14	-56.84	16.77	15	1	1	1	2	2	3	2	2	2	2	0	0	3	4	4	4	3	3	AGGGGCCCAGAUGCUCGA	537-554	Mul_RS01615
8.7	-26.9	76.8	-34.4	0	-10.4	-1.13	-56.75	16.69	14	1	1	2	2	3	2	2	2	2	0	0	3	4	4	4	3	3	1	GGGGCCCAGAUGCUCGAC	538-555	Mul_RS01615
8.6	-27.5	78.6	-35	0	-10.2	-1.17	-57.07	16.36	14	1	2	2	3	2	2	2	2	0	0	3	4	4	4	3	3	1	3	GGGCCCAGAUGCUCGACG	539-556	Mul_RS01615
6.8	-26.3	76.3	-33.1	0	-5.8	-1.16	-56.88	16.24	13	2	2	3	2	2	2	2	0	0	3	4	4	4	3	3	1	3	2	GGCCCAGAUGCUCGACGA	540-557	Mul_RS01615
8.2	-25.7	75	-32.9	-0.3	-9.9	-1.14	-56.68	16.12	12	2	3	2	2	2	2	0	0	3	4	4	4	3	3	1	3	2	2	GCCCAGAUGCUCGACGAG	541-558	Mul_RS01615
2.7	-24.9	75.5	-26.6	-0.3	-9.9	-1.12	-56.5	16.14	11	3	2	2	2	2	0	0	3	4	4	4	3	3	1	3	2	2	1	CCCAGAUGCUCGACGAGA	542-559	Mul_RS01615
11.9	-22.6	70.8	-33.5	-0.3	-9.9	-1.18	-56.88	15.7	11	2	2	2	2	0	0	3	4	4	4	3	3	1	3	2	2	1	3	CCAGAUGCUCGACGAGAU	543-560	Mul_RS01615
3.7	-21.8	70.4	-24.5	-0.3	-9.9	-1.23	-57.25	15.25	11	2	2	2	0	0	3	4	4	4	3	3	1	3	2	2	1	3	3	CAGAUGCUCGACGAGAUG	544-561	Mul_RS01615
3.8	-22.4	69.8	-25.2	-0.3	-9.9	-1.29	-57.62	14.81	12	2	2	0	0	3	4	4	4	3	3	1	3	2	2	1	3	3	3	AGAUGCUCGACGAGAUGC	545-562	Mul_RS01615
4	-22.2	70.1	-25.2	-0.3	-9.9	-1.23	-57.17	15.16	11	2	0	0	3	4	4	4	3	3	1	3	2	2	1	3	3	3	0	GAUGCUCGACGAGAUGCU	546-563	Mul_RS01615
1.2	-23.4	73.6	-23.6	-0.3	-9.9	-1.28	-57.48	14.85	11	0	0	3	4	4	4	3	3	1	3	2	2	1	3	3	3	0	2	AUGCUCGACGAGAUGCUG	547-564	Mul_RS01615
2.8	-24.5	74.1	-26.3	-0.3	-9.9	-1.36	-58.08	14.23	12	0	3	4	4	4	3	3	1	3	2	2	1	3	3	3	0	2	2	UGCUCGACGAGAUGCUGC	548-565	Mul_RS01615
-3	-23.7	72.2	-19.7	-0.3	-9.9	-1.45	-58.68	13.62	13	3	4	4	4	3	3	1	3	2	2	1	3	3	3	0	2	2	2	GCUCGACGAGAUGCUGCU	549-566	Mul_RS01615
1.3	-23	72.7	-23.5	0	-9.3	-1.46	-58.77	13.34	13	4	4	4	3	3	1	3	2	2	1	3	3	3	0	2	2	2	3	CUCGACGAGAUGCUGCUU	550-567	Mul_RS01615
-2.5	-23.8	74.7	-21.3	0	-6.3	-1.48	-58.87	13.05	13	4	4	3	3	1	3	2	2	1	3	3	3	0	2	2	2	3	3	UCGACGAGAUGCUGCUUG	551-568	Mul_RS01615
-4.3	-24.1	75.5	-19.8	0	-4.3	-1.47	-58.83	12.83	13	4	3	3	1	3	2	2	1	3	3	3	0	2	2	2	3	3	4	CGACGAGAUGCUGCUUGG	552-569	Mul_RS01615
-6	-23.1	70.5	-17.1	0	-4.3	-1.47	-58.8	12.74	12	3	3	1	3	2	2	1	3	3	3	0	2	2	2	3	3	4	3	GACGAGAUGCUGCUUGGC	553-570	Mul_RS01615
-8.9	-23.3	70.8	-13.5	-0.8	-5	-1.42	-58.36	12.98	11	3	1	3	2	2	1	3	3	3	0	2	2	2	3	3	4	3	3	ACGAGAUGCUGCUUGGCA	554-571	Mul_RS01615
-8.7	-21.9	67.1	-11.9	-1.2	-5.2	-1.42	-58.34	12.96	10	1	3	2	2	1	3	3	3	0	2	2	2	3	3	4	3	3	3	CGAGAUGCUGCUUGGCAA	555-572	Mul_RS01615
-5	-19.4	60.5	-13.1	-1.2	-5.1	-1.52	-58.97	12.36	11	3	2	2	1	3	3	3	0	2	2	2	3	3	4	3	3	3	3	GAGAUGCUGCUUGGCAAA	556-573	Mul_RS01615
-4.4	-20	61.6	-14.3	-1.2	-8.8	-1.57	-59.21	12.01	11	2	2	1	3	3	3	0	2	2	2	3	3	4	3	3	3	3	3	AGAUGCUGCUUGGCAAAG	557-574	Mul_RS01615
-6.1	-20.6	62.9	-13.2	-1.2	-8.8	-1.67	-59.96	11.45	12	2	1	3	3	3	0	2	2	2	3	3	4	3	3	3	3	3	3	GAUGCUGCUUGGCAAAGG	558-575	Mul_RS01615
-9.3	-21.8	65.3	-11.2	-1.2	-8.8	-1.78	-60.71	10.9	13	1	3	3	3	0	2	2	2	3	3	4	3	3	3	3	3	3	4	AUGCUGCUUGGCAAAGGG	559-576	Mul_RS01615
-8	-22.9	66.1	-13.7	-1.1	-8.8	-1.88	-61.4	10.37	14	3	3	3	0	2	2	2	3	3	4	3	3	3	3	3	3	4	4	UGCUGCUUGGCAAAGGGC	560-577	Mul_RS01615
-3.2	-23.5	67.1	-19.4	-0.7	-8.8	-1.91	-61.54	10.3	14	3	3	0	2	2	2	3	3	4	3	3	3	3	3	3	4	4	3	GCUGCUUGGCAAAGGGCG	561-578	Mul_RS01615
-5.3	-22.7	67.1	-16.5	-0.7	-8.8	-1.85	-61.16	10.88	14	3	0	2	2	2	3	3	4	3	3	3	3	3	3	4	4	3	2	CUGCUUGGCAAAGGGCGA	562-579	Mul_RS01615
3.8	-23	66.8	-25.9	-0.7	-8.8	-1.88	-61.3	10.81	13	0	2	2	2	3	3	4	3	3	3	3	3	3	4	4	3	2	3	UGCUUGGCAAAGGGCGAC	563-580	Mul_RS01615
4.7	-23.8	67.2	-27.6	-0.7	-8.8	-1.93	-61.7	10.71	14	2	2	2	3	3	4	3	3	3	3	3	3	4	4	3	2	3	4	GCUUGGCAAAGGGCGACC	564-581	Mul_RS01615
3.2	-24.8	71.3	-27.1	-0.7	-8.5	-1.88	-61.32	11.29	14	2	2	3	3	4	3	3	3	3	3	3	4	4	3	2	3	4	4	CUUGGCAAAGGGCGACCG	565-582	Mul_RS01615
3.6	-25.2	69.7	-27.9	-0.7	-8.5	-1.82	-60.94	11.86	14	2	3	3	4	3	3	3	3	3	3	4	4	3	2	3	4	4	3	UUGGCAAAGGGCGACCGC	566-583	Mul_RS01615
2.6	-25.3	69.9	-27	-0.7	-8.1	-1.77	-60.56	12.43	14	3	3	4	3	3	3	3	3	3	4	4	3	2	3	4	4	3	2	UGGCAAAGGGCGACCGCA	567-584	Mul_RS01615
6.5	-24.7	68.1	-30.3	-0.7	-8.1	-1.58	-59.13	14.56	14	3	4	3	3	3	3	3	3	4	4	3	2	3	4	4	3	2	1	GGCAAAGGGCGACCGCAG	568-585	Mul_RS01615
4.2	-24.7	68.1	-28.2	-0.4	-8.1	-1.4	-57.7	16.69	14	4	3	3	3	3	3	3	4	4	3	2	3	4	4	3	2	1	1	GCAAAGGGCGACCGCAGG	569-586	Mul_RS01615
4.8	-23.9	67.9	-28.2	-0.1	-8.1	-1.24	-56.4	18.75	14	3	3	3	3	3	3	4	4	3	2	3	4	4	3	2	1	1	1	CAAAGGGCGACCGCAGGU	570-587	Mul_RS01615
5.1	-24.6	69.2	-28.2	-1.4	-9.4	-1.11	-55.48	20.08	14	3	3	3	3	3	4	4	3	2	3	4	4	3	2	1	1	1	1	AAAGGGCGACCGCAGGUC	571-588	Mul_RS01615
4.4	-25.7	73	-28.2	-1.9	-10.4	-1.05	-55.01	20.47	14	3	3	3	3	4	4	3	2	3	4	4	3	2	1	1	1	1	0	AAGGGCGACCGCAGGUCU	572-589	Mul_RS01615
5.9	-27.6	79.1	-31.6	-1.9	-10.4	-0.93	-54.27	21.43	14	3	3	3	4	4	3	2	3	4	4	3	2	1	1	1	1	0	2	AGGGCGACCGCAGGUCUG	573-590	Mul_RS01615
11.1	-28.2	80.4	-37.4	-1.9	-10.4	-0.76	-53.04	23.32	13	3	3	4	4	3	2	3	4	4	3	2	1	1	1	1	0	2	3	GGGCGACCGCAGGUCUGG	574-591	Mul_RS01615
8.7	-27.8	77.4	-34.6	-1.9	-10.4	-0.58	-51.82	25.2	13	3	4	4	3	2	3	4	4	3	2	1	1	1	1	0	2	3	4	GGCGACCGCAGGUCUGGC	575-592	Mul_RS01615
10.6	-28.4	79.2	-37.1	-1.9	-10.4	-0.4	-50.59	27.09	13	4	4	3	2	3	4	4	3	2	1	1	1	1	0	2	3	4	4	GCGACCGCAGGUCUGGCG	576-593	Mul_RS01615
14.3	-28.4	79.2	-40.8	-1.9	-10.6	-0.23	-49.36	28.98	13	4	3	2	3	4	4	3	2	1	1	1	1	0	2	3	4	4	3	CGACCGCAGGUCUGGCGC	577-594	Mul_RS01615
15.2	-28.6	78.3	-41.5	-1.8	-12.5	-0.05	-48.13	30.86	13	3	2	3	4	4	3	2	1	1	1	1	0	2	3	4	4	3	4	GACCGCAGGUCUGGCGCC	578-595	Mul_RS01615
11.6	-29	79.7	-38.7	-1.7	-11.2	0.17	-46.65	32.78	13	2	3	4	4	3	2	1	1	1	1	0	2	3	4	4	3	4	1	ACCGCAGGUCUGGCGCCU	579-596	Mul_RS01615
7.9	-29.2	80.6	-35.3	-1.7	-11	0.26	-45.94	34.03	12	3	4	4	3	2	1	1	1	1	0	2	3	4	4	3	4	1	4	CCGCAGGUCUGGCGCCUC	580-597	Mul_RS01615
6.1	-27.6	78.9	-31.9	-1.7	-11	0.42	-44.85	34.86	13	4	4	3	2	1	1	1	1	0	2	3	4	4	3	4	1	4	3	CGCAGGUCUGGCGCCUCU	581-598	Mul_RS01615
4.6	-25.9	74.8	-29	-0.5	-11	0.52	-44.14	36.11	12	4	3	2	1	1	1	1	0	2	3	4	4	3	4	1	4	3	4	GCAGGUCUGGCGCCUCUU	582-599	Mul_RS01615
0.1	-26.3	78.8	-24.9	-0.5	-11	0.6	-43.57	36.3	12	3	2	1	1	1	1	0	2	3	4	4	3	4	1	4	3	4	3	CAGGUCUGGCGCCUCUUG	583-600	Mul_RS01615
0.4	-27.3	81	-26.2	-0.5	-11	0.69	-42.86	37.55	12	2	1	1	1	1	0	2	3	4	4	3	4	1	4	3	4	3	3	AGGUCUGGCGCCUCUUGG	584-601	Mul_RS01615
0.3	-26.7	79.9	-25.5	-0.4	-11	0.79	-42.15	38.8	12	1	1	1	1	0	2	3	4	4	3	4	1	4	3	4	3	3	2	GGUCUGGCGCCUCUUGGA	585-602	Mul_RS01615
2.5	-26.2	78.2	-27.2	-0.4	-11	0.7	-42.72	38.4	12	1	1	1	0	2	3	4	4	3	4	1	4	3	4	3	3	2	5	GUCUGGCGCCUCUUGGAC	586-603	Mul_RS01615
-4.9	-28	83.3	-21.1	-1.9	-11	0.6	-43.3	38	12	1	1	0	2	3	4	4	3	4	1	4	3	4	3	3	2	5	5	UCUGGCGCCUCUUGGACG	587-604	Mul_RS01615
-4	-27.1	80.9	-21.1	-1.9	-11	0.54	-43.81	36.48	12	1	0	2	3	4	4	3	4	1	4	3	4	3	3	2	5	5	2	CUGGCGCCUCUUGGACGU	588-605	Mul_RS01615
-1	-27.6	81	-24.4	-2.2	-11	0.48	-44	36.69	13	0	2	3	4	4	3	4	1	4	3	4	3	3	2	5	5	2	4	UGGCGCCUCUUGGACGUC	589-606	Mul_RS01615
0.8	-28.2	82	-26.7	-2.3	-10.4	0.44	-44.13	37.5	14	2	3	4	4	3	4	1	4	3	4	3	3	2	5	5	2	4	4	GGCGCCUCUUGGACGUCG	590-607	Mul_RS01615
5.4	-27.8	78.7	-31.3	-1.9	-8.8	0.41	-44.13	38.01	15	3	4	4	3	4	1	4	3	4	3	3	2	5	5	2	4	4	6	GCGCCUCUUGGACGUCGC	591-608	Mul_RS01615
3	-28.8	84	-30.2	-1.5	-9.2	0.35	-44.36	37.92	16	4	4	3	4	1	4	3	4	3	3	2	5	5	2	4	4	6	5	CGCCUCUUGGACGUCGCG	592-609	Mul_RS01615
5.2	-28.2	82	-32.1	-1.2	-8.9	0.31	-44.67	36.61	16	4	3	4	1	4	3	4	3	3	2	5	5	2	4	4	6	5	5	GCCUCUUGGACGUCGCGG	593-610	Mul_RS01615
5.3	-27.4	82.3	-31.5	-1.1	-8.8	0.26	-44.98	35.31	16	3	4	1	4	3	4	3	3	2	5	5	2	4	4	6	5	5	5	CCUCUUGGACGUCGCGGU	594-611	Mul_RS01615
-4.5	-25.4	78.3	-20.2	0	-8.8	0.21	-45.3	34	16	4	1	4	3	4	3	3	2	5	5	2	4	4	6	5	5	5	4	CUCUUGGACGUCGCGGUA	595-612	Mul_RS01615
-8.2	-25.7	77.5	-16.8	0	-8.8	0.21	-45.3	34	16	1	4	3	4	3	3	2	5	5	2	4	4	6	5	5	5	4	4	UCUUGGACGUCGCGGUAC	596-613	Mul_RS01615
-6.6	-26.8	79.2	-19.5	0	-8.8	0.17	-45.55	33.97	16	4	3	4	3	3	2	5	5	2	4	4	6	5	5	5	4	4	4	CUUGGACGUCGCGGUACC	597-614	Mul_RS01615
-7.2	-26.6	78	-18.7	-0.1	-8.8	0.12	-45.86	32.66	16	3	4	3	3	2	5	5	2	4	4	6	5	5	5	4	4	4	5	UUGGACGUCGCGGUACCA	598-615	Mul_RS01615
-3.6	-27.2	78.7	-22.9	-0.1	-8.8	0.14	-45.72	33.72	16	4	3	3	2	5	5	2	4	4	6	5	5	5	4	4	4	5	4	UGGACGUCGCGGUACCAC	599-616	Mul_RS01615
-4.4	-26.2	75.7	-21.1	0	-8.8	0.09	-46.03	32.41	16	3	3	2	5	5	2	4	4	6	5	5	5	4	4	4	5	4	5	GGACGUCGCGGUACCACA	600-617	Mul_RS01615
-3.9	-25.6	74.4	-21.1	0	-8.5	0.11	-45.89	33.47	16	3	2	5	5	2	4	4	6	5	5	5	4	4	4	5	4	5	4	GACGUCGCGGUACCACAG	601-618	Mul_RS01615
2.5	-25.6	73.9	-27.5	0	-8.5	0.1	-45.79	32.76	16	2	5	5	2	4	4	6	5	5	5	4	4	4	5	4	5	4	1	ACGUCGCGGUACCACAGU	602-619	Mul_RS01615
3.4	-24.9	72.7	-27.3	0	-9.9	0.13	-45.45	33.06	16	5	5	2	4	4	6	5	5	5	4	4	4	5	4	5	4	1	3	CGUCGCGGUACCACAGUA	603-620	Mul_RS01615
4.3	-23.7	69.7	-26.6	-0.3	-10.7	0.19	-45.1	32.43	16	5	2	4	4	6	5	5	5	4	4	4	5	4	5	4	1	3	5	GUCGCGGUACCACAGUAG	604-621	Mul_RS01615
3.4	-24.5	69.9	-26.5	-0.3	-10.7	0.25	-44.75	31.79	16	2	4	4	6	5	5	5	4	4	4	5	4	5	4	1	3	5	6	UCGCGGUACCACAGUAGC	605-622	Mul_RS01615
-0.8	-24	69.5	-22.1	-0.3	-10	0.28	-44.46	32.27	16	4	4	6	5	5	5	4	4	4	5	4	5	4	1	3	5	6	3	CGCGGUACCACAGUAGCU	606-623	Mul_RS01615
2.4	-23.4	68.5	-24.8	-0.4	-9.9	0.33	-44.11	31.64	16	4	6	5	5	5	4	4	4	5	4	5	4	1	3	5	6	3	3	GCGGUACCACAGUAGCUG	607-624	Mul_RS01615
-1	-23.4	68.5	-20.8	-0.4	-11.1	0.39	-43.76	31	16	6	5	5	5	4	4	4	5	4	5	4	1	3	5	6	3	3	5	CGGUACCACAGUAGCUGC	608-625	Mul_RS01615
2.9	-23.6	68	-25	-0.4	-10.9	0.45	-43.53	31.1	16	5	5	5	4	4	4	5	4	5	4	1	3	5	6	3	3	5	4	GGUACCACAGUAGCUGCC	609-626	Mul_RS01615
-0.1	-24.2	69.6	-23.4	-0.4	-6.4	0.51	-43.31	31.19	16	5	5	4	4	4	5	4	5	4	1	3	5	6	3	3	5	4	4	GUACCACAGUAGCUGCCG	610-627	Mul_RS01615
-0.9	-25	69.8	-23.2	-0.8	-6	0.55	-43	32.5	16	5	4	4	4	5	4	5	4	1	3	5	6	3	3	5	4	4	3	UACCACAGUAGCUGCCGC	611-628	Mul_RS01615
-2.8	-25.2	70.4	-20.9	-1.4	-6.9	0.6	-42.56	33.07	16	4	4	4	5	4	5	4	1	3	5	6	3	3	5	4	4	3	6	ACCACAGUAGCUGCCGCA	612-629	Mul_RS01615
-3.6	-25.2	70.4	-20.9	-0.5	-6.9	0.64	-42.13	33.65	16	4	4	5	4	5	4	1	3	5	6	3	3	5	4	4	3	6	4	CCACAGUAGCUGCCGCAC	613-630	Mul_RS01615
0.2	-25.2	70.4	-24.7	-0.5	-6.9	0.64	-42.01	32.92	16	4	5	4	5	4	1	3	5	6	3	3	5	4	4	3	6	4	6	CACAGUAGCUGCCGCACC	614-631	Mul_RS01615
-2.2	-25.2	70.4	-22.3	-0.5	-6.9	0.64	-41.88	32.19	16	5	4	5	4	1	3	5	6	3	3	5	4	4	3	6	4	6	5	ACAGUAGCUGCCGCACCA	615-632	Mul_RS01615
-3.9	-25.1	70.6	-20.5	-0.5	-6	0.69	-41.57	33.49	17	4	5	4	1	3	5	6	3	3	5	4	4	3	6	4	6	5	2	CAGUAGCUGCCGCACCAG	616-633	Mul_RS01615
-5.9	-24.9	69.9	-18.3	-0.5	-6.2	0.69	-41.57	33.49	17	5	4	1	3	5	6	3	3	5	4	4	3	6	4	6	5	2	2	AGUAGCUGCCGCACCAGU	617-634	Mul_RS01615
-8.4	-25.5	71.8	-16.4	-0.5	-7.8	0.73	-41.14	34.07	18	4	1	3	5	6	3	3	5	4	4	3	6	4	6	5	2	2	2	GUAGCUGCCGCACCAGUG	618-635	Mul_RS01615
-5.7	-26.3	72	-19.9	-0.5	-8.1	0.73	-41.02	33.34	18	1	3	5	6	3	3	5	4	4	3	6	4	6	5	2	2	2	5	UAGCUGCCGCACCAGUGC	619-636	Mul_RS01615
-0.7	-28.1	76.1	-24.5	-2.8	-12.9	0.75	-40.99	33.32	18	3	5	6	3	3	5	4	4	3	6	4	6	5	2	2	2	5	5	AGCUGCCGCACCAGUGCG	620-637	Mul_RS01615
-3.4	-27.5	75.1	-20.8	-3.2	-13.7	0.75	-40.99	33.32	18	5	6	3	3	5	4	4	3	6	4	6	5	2	2	2	5	5	3	GCUGCCGCACCAGUGCGA	621-638	Mul_RS01615
-6.1	-26.4	74.7	-17	-3.2	-13.7	0.78	-40.77	34.36	18	6	3	3	5	4	4	3	6	4	6	5	2	2	2	5	5	3	2	CUGCCGCACCAGUGCGAU	622-639	Mul_RS01615
-9	-26.9	75	-14.6	-3.2	-13.7	0.79	-40.89	35.09	18	3	3	5	4	4	3	6	4	6	5	2	2	2	5	5	3	2	4	UGCCGCACCAGUGCGAUC	623-640	Mul_RS01615
-9.4	-26.1	73.3	-13.4	-3.2	-13.7	0.79	-41.01	35.82	18	3	5	4	4	3	6	4	6	5	2	2	2	5	5	3	2	4	3	GCCGCACCAGUGCGAUCU	624-641	Mul_RS01615
-9.8	-26.5	77	-13.4	-3.2	-13.7	0.78	-41.23	35.95	18	5	4	4	3	6	4	6	5	2	2	2	5	5	3	2	4	3	3	CCGCACCAGUGCGAUCUG	625-642	Mul_RS01615
-8.6	-25.3	73	-13.4	-3.2	-13.7	0.78	-41.23	35.95	18	4	4	3	6	4	6	5	2	2	2	5	5	3	2	4	3	3	3	CGCACCAGUGCGAUCUGC	626-643	Mul_RS01615
-7.5	-23.9	70.3	-15.3	-0.9	-9.1	0.76	-41.27	34.58	18	4	3	6	4	6	5	2	2	2	5	5	3	2	4	3	3	3	6	GCACCAGUGCGAUCUGCU	627-644	Mul_RS01615
-11.8	-24	72.4	-11.5	-0.5	-7	0.75	-41.31	33.21	18	3	6	4	6	5	2	2	2	5	5	3	2	4	3	3	3	6	7	CACCAGUGCGAUCUGCUC	628-645	Mul_RS01615
-14.6	-25.6	76.4	-9.4	-1.6	-7	0.73	-41.34	31.85	18	6	4	6	5	2	2	2	5	5	3	2	4	3	3	3	6	7	6	ACCAGUGCGAUCUGCUCG	629-646	Mul_RS01615
-16.6	-24.9	75.6	-6.7	-1.6	-7	0.71	-41.51	31.21	18	4	6	5	2	2	2	5	5	3	2	4	3	3	3	6	7	6	4	CCAGUGCGAUCUGCUCGA	630-647	Mul_RS01615
-14.3	-22.6	70.9	-6.7	-1.6	-7.8	0.7	-41.67	30.57	18	6	5	2	2	2	5	5	3	2	4	3	3	3	6	7	6	4	2	CAGUGCGAUCUGCUCGAU	631-648	Mul_RS01615
-15.3	-23.6	74.1	-6.7	-1.6	-7	0.68	-41.83	29.93	18	5	2	2	2	5	5	3	2	4	3	3	3	6	7	6	4	2	6	AGUGCGAUCUGCUCGAUG	632-649	Mul_RS01615
-15.5	-23.8	72.4	-6.7	-1.6	-7	0.67	-41.99	29.3	18	2	2	2	5	5	3	2	4	3	3	3	6	7	6	4	2	6	6	GUGCGAUCUGCUCGAUGC	633-650	Mul_RS01615
-13.2	-24.2	74.5	-9.4	-1.6	-7.4	0.67	-41.87	28.57	18	2	2	5	5	3	2	4	3	3	3	6	7	6	4	2	6	6	5	UGCGAUCUGCUCGAUGCU	634-651	Mul_RS01615
-11.1	-24.2	74.5	-11.5	-1.6	-7.4	0.65	-41.91	27.2	18	2	5	5	3	2	4	3	3	3	6	7	6	4	2	6	6	5	4	GCGAUCUGCUCGAUGCUG	635-652	Mul_RS01615
-7.5	-24.2	74.5	-15.3	-1.3	-7.4	0.64	-42.07	26.56	18	5	5	3	2	4	3	3	3	6	7	6	4	2	6	6	5	4	5	CGAUCUGCUCGAUGCUGC	636-653	Mul_RS01615
-10.1	-24.2	74.5	-13.4	-0.5	-7.4	0.62	-42.23	25.93	18	5	3	2	4	3	3	3	6	7	6	4	2	6	6	5	4	5	4	GAUCUGCUCGAUGCUGCG	637-654	Mul_RS01615
-10.1	-24.2	73.9	-13.4	-0.5	-7.2	0.6	-42.39	25.29	18	3	2	4	3	3	3	6	7	6	4	2	6	6	5	4	5	4	2	AUCUGCUCGAUGCUGCGU	638-655	Mul_RS01615
-11.6	-25.7	78.5	-13.4	-0.5	-7.4	0.55	-42.77	23.62	18	2	4	3	3	3	6	7	6	4	2	6	6	5	4	5	4	2	3	UCUGCUCGAUGCUGCGUG	639-656	Mul_RS01615
-10.7	-24.8	76.1	-13.4	-0.5	-7.4	0.5	-43.16	21.94	18	4	3	3	3	6	7	6	4	2	6	6	5	4	5	4	2	3	2	CUGCUCGAUGCUGCGUGU	640-657	Mul_RS01615
-11.5	-25.6	78	-13.4	-0.5	-7.4	0.49	-43.25	21.34	18	3	3	3	6	7	6	4	2	6	6	5	4	5	4	2	3	2	2	UGCUCGAUGCUGCGUGUG	641-658	Mul_RS01615
-9.3	-24.4	74.5	-14.6	-0.2	-7.4	0.48	-43.29	19.98	18	3	3	6	7	6	4	2	6	6	5	4	5	4	2	3	2	2	4	GCUCGAUGCUGCGUGUGA	642-659	Mul_RS01615
-7.2	-24.2	76.3	-17	0	-5.6	0.42	-43.63	18.92	18	3	6	7	6	4	2	6	6	5	4	5	4	2	3	2	2	4	5	CUCGAUGCUGCGUGUGAG	643-660	Mul_RS01615
-3.8	-24.6	74.1	-20.8	0	-5.6	0.35	-44.18	17.99	18	6	7	6	4	2	6	6	5	4	5	4	2	3	2	2	4	5	5	UCGAUGCUGCGUGUGAGC	644-661	Mul_RS01615
1.2	-24.1	73.8	-24.5	-0.6	-6	0.35	-44.18	17.99	18	7	6	4	2	6	6	5	4	5	4	2	3	2	2	4	5	5	3	CGAUGCUGCGUGUGAGCU	645-662	Mul_RS01615
-1.6	-22.3	69	-19.9	-0.6	-6	0.3	-44.58	17.7	18	6	4	2	6	6	5	4	5	4	2	3	2	2	4	5	5	3	6	GAUGCUGCGUGUGAGCUA	646-663	Mul_RS01615
-5.7	-22.9	70.2	-16.4	-0.6	-6	0.25	-44.97	17.41	18	4	2	6	6	5	4	5	4	2	3	2	2	4	5	5	3	6	4	AUGCUGCGUGUGAGCUAG	647-664	Mul_RS01615
-4.5	-24	70.8	-18.3	-1.1	-7.7	0.19	-45.37	17.11	18	2	6	6	5	4	5	4	2	3	2	2	4	5	5	3	6	4	7	UGCUGCGUGUGAGCUAGC	648-665	Mul_RS01615
2.2	-24.6	71.8	-25.2	-1.5	-8.5	0.14	-45.76	16.82	18	6	6	5	4	5	4	2	3	2	2	4	5	5	3	6	4	7	5	GCUGCGUGUGAGCUAGCG	649-666	Mul_RS01615
0.1	-24.6	71.8	-23.1	-1.5	-8.5	0.09	-46.16	16.53	18	6	5	4	5	4	2	3	2	2	4	5	5	3	6	4	7	5	8	CUGCGUGUGAGCUAGCGC	650-667	Mul_RS01615
-2.8	-26	74.5	-20.9	-2.1	-12	0.07	-46.42	16.48	17	5	4	5	4	2	3	2	2	4	5	5	3	6	4	7	5	8	6	UGCGUGUGAGCUAGCGCG	651-668	Mul_RS01615
-1.6	-24.8	70.9	-21	-1.9	-12	0.06	-46.54	16.48	16	4	5	4	2	3	2	2	4	5	5	3	6	4	7	5	8	6	0	GCGUGUGAGCUAGCGCGU	652-669	Mul_RS01615
-5.3	-24	70.9	-17.1	-0.8	-11.2	0.08	-46.38	17.12	16	5	4	2	3	2	2	4	5	5	3	6	4	7	5	8	6	0	1	CGUGUGAGCUAGCGCGUA	653-670	Mul_RS01615
-5.3	-21.5	64.3	-15.3	-0.3	-9.3	0.09	-46.22	17.76	16	4	2	3	2	2	4	5	5	3	6	4	7	5	8	6	0	1	4	GUGUGAGCUAGCGCGUAA	654-671	Mul_RS01615
-10.1	-22.2	65.6	-11.2	-0.3	-9.3	0.11	-46.06	18.39	16	2	3	2	2	4	5	5	3	6	4	7	5	8	6	0	1	4	5	UGUGAGCUAGCGCGUAAC	655-672	Mul_RS01615
-9.3	-21.4	63.9	-11.2	-0.3	-9.3	0.13	-46.02	19.76	16	3	2	2	4	5	5	3	6	4	7	5	8	6	0	1	4	5	2	GUGAGCUAGCGCGUAACU	656-673	Mul_RS01615
-8.7	-22.6	67.2	-13.1	-0.3	-8.9	0.12	-46.41	19.89	16	2	2	4	5	5	3	6	4	7	5	8	6	0	1	4	5	2	4	UGAGCUAGCGCGUAACUG	657-674	Mul_RS01615
-4	-22.2	64.3	-17.1	-0.3	-10.1	0.11	-46.81	20.02	16	2	4	5	5	3	6	4	7	5	8	6	0	1	4	5	2	4	4	GAGCUAGCGCGUAACUGC	658-675	Mul_RS01615
-2.8	-24.2	67.6	-20.3	-0.3	-10.1	0.09	-47.15	19.38	16	4	5	5	3	6	4	7	5	8	6	0	1	4	5	2	4	4	4	AGCUAGCGCGUAACUGCC	659-676	Mul_RS01615
-2.5	-23.8	66.9	-20.2	-0.2	-10.1	0.08	-47.54	19.51	16	5	5	3	6	4	7	5	8	6	0	1	4	5	2	4	4	4	4	GCUAGCGCGUAACUGCCA	660-677	Mul_RS01615
-5.9	-22.7	66.2	-16.3	-0.2	-7.8	0.13	-47.18	20.41	15	5	3	6	4	7	5	8	6	0	1	4	5	2	4	4	4	4	0	CUAGCGCGUAACUGCCAU	661-678	Mul_RS01615
-9	-23.5	67.8	-14	-0.2	-7.8	0.25	-46.5	22.1	15	3	6	4	7	5	8	6	0	1	4	5	2	4	4	4	4	0	1	UAGCGCGUAACUGCCAUG	662-679	Mul_RS01615
-10	-23.5	68.1	-13	-0.2	-7.8	0.31	-46.2	23.5	15	6	4	7	5	8	6	0	1	4	5	2	4	4	4	4	0	1	1	AGCGCGUAACUGCCAUGA	663-680	Mul_RS01615
-11.2	-23.5	68.1	-11.8	-0.2	-7.8	0.36	-46.42	23.85	15	4	7	5	8	6	0	1	4	5	2	4	4	4	4	0	1	1	2	GCGCGUAACUGCCAUGAG	664-681	Mul_RS01615
-10.4	-22.7	67.8	-11.8	-0.2	-7	0.4	-46.63	24.21	15	7	5	8	6	0	1	4	5	2	4	4	4	4	0	1	1	2	2	CGCGUAACUGCCAUGAGU	665-682	Mul_RS01615
-8.1	-22.1	66.8	-13.5	-0.1	-5.6	0.43	-46.77	24.45	14	5	8	6	0	1	4	5	2	4	4	4	4	0	1	1	2	2	3	GCGUAACUGCCAUGAGUG	666-683	Mul_RS01615
-11.6	-22.5	69.4	-9.4	-1.4	-5.4	0.46	-46.91	24.69	14	8	6	0	1	4	5	2	4	4	4	4	0	1	1	2	2	3	4	CGUAACUGCCAUGAGUGG	667-684	Mul_RS01615
-9.2	-21.5	65.1	-9.5	-2.8	-7.5	0.49	-47.05	24.93	14	6	0	1	4	5	2	4	4	4	4	0	1	1	2	2	3	4	3	GUAACUGCCAUGAGUGGC	668-685	Mul_RS01615
-13.2	-21.9	66.8	-5.3	-3.4	-8.7	0.51	-46.91	25.43	14	0	1	4	5	2	4	4	4	4	0	1	1	2	2	3	4	3	0	UAACUGCCAUGAGUGGCU	669-686	Mul_RS01615
-14.4	-23.1	70.4	-5.3	-3.4	-8.7	0.48	-47.14	25.08	14	1	4	5	2	4	4	4	4	0	1	1	2	2	3	4	3	0	5	AACUGCCAUGAGUGGCUG	670-687	Mul_RS01615
-15.9	-24.6	72.9	-5.3	-3.4	-10.3	0.41	-47.69	24.15	13	4	5	2	4	4	4	4	0	1	1	2	2	3	4	3	0	5	7	ACUGCCAUGAGUGGCUGC	671-688	Mul_RS01615
-16.1	-25.7	76.4	-6.2	-3.4	-13	0.35	-48.25	23.22	12	5	2	4	4	4	4	0	1	1	2	2	3	4	3	0	5	7	7	CUGCCAUGAGUGGCUGCG	672-689	Mul_RS01615
-11.8	-26.1	74.3	-10.7	-3.4	-14.7	0.29	-48.6	23.86	12	2	4	4	4	4	0	1	1	2	2	3	4	3	0	5	7	7	5	UGCCAUGAGUGGCUGCGC	673-690	Mul_RS01615
-8.5	-26.7	75.2	-13.6	-3.1	-17.4	0.23	-48.82	23.76	12	4	4	4	4	0	1	1	2	2	3	4	3	0	5	7	7	5	4	GCCAUGAGUGGCUGCGCG	674-691	Mul_RS01615
-7.2	-27.1	78.2	-17	-1.1	-14	0.26	-48.39	25	12	4	4	4	0	1	1	2	2	3	4	3	0	5	7	7	5	4	2	CCAUGAGUGGCUGCGCGG	675-692	Mul_RS01615
-5.4	-25.1	74.2	-18.3	-0.5	-10.6	0.26	-48.46	24.84	12	4	4	0	1	1	2	2	3	4	3	0	5	7	7	5	4	2	1	CAUGAGUGGCUGCGCGGU	676-693	Mul_RS01615
-3	-25.8	75.7	-21.9	-0.5	-9.4	0.22	-48.26	25.98	12	4	0	1	1	2	2	3	4	3	0	5	7	7	5	4	2	1	4	AUGAGUGGCUGCGCGGUC	677-694	Mul_RS01615
-3.1	-27.9	81	-23.7	-0.5	-10	0.19	-48.05	27.13	12	0	1	1	2	2	3	4	3	0	5	7	7	5	4	2	1	4	4	UGAGUGGCUGCGCGGUCG	678-695	Mul_RS01615
2.3	-27.5	76.9	-27.8	-1.9	-11.4	0.17	-48.05	27.02	13	1	1	2	2	3	4	3	0	5	7	7	5	4	2	1	4	4	4	GAGUGGCUGCGCGGUCGC	679-696	Mul_RS01615
4.7	-29.3	81	-30.7	-2.5	-14.5	0.09	-48.38	26.12	13	1	2	2	3	4	3	0	5	7	7	5	4	2	1	4	4	4	2	AGUGGCUGCGCGGUCGCG	680-697	Mul_RS01615
6.6	-29.9	82.2	-33	-3.2	-14.5	0.02	-49.14	24.7	13	2	2	3	4	3	0	5	7	7	5	4	2	1	4	4	4	2	2	GUGGCUGCGCGGUCGCGG	681-698	Mul_RS01615
11	-30.7	81.9	-37	-4.7	-14.8	0.04	-48.48	26	13	2	3	4	3	0	5	7	7	5	4	2	1	4	4	4	2	2	3	UGGCUGCGCGGUCGCGGC	682-699	Mul_RS01615
19.4	-31.5	81.8	-44.8	-6.1	-17.6	0.06	-47.84	27.3	13	3	4	3	0	5	7	7	5	4	2	1	4	4	4	2	2	3	3	GGCUGCGCGGUCGCGGCC	683-700	Mul_RS01615
9.7	-32.1	83.5	-36.8	-4.8	-17.4	0.09	-47.26	28.72	14	4	3	0	5	7	7	5	4	2	1	4	4	4	2	2	3	3	2	GCUGCGCGGUCGCGGCCG	684-701	Mul_RS01615
6.5	-32.1	83.5	-32.7	-4.4	-20	0.13	-46.69	30.14	14	3	0	5	7	7	5	4	2	1	4	4	4	2	2	3	3	2	3	CUGCGCGGUCGCGGCCGC	685-702	Mul_RS01615
7.2	-33.5	85.9	-31.7	-7.5	-26.2	0.17	-46.12	31.55	14	0	5	7	7	5	4	2	1	4	4	4	2	2	3	3	2	3	3	UGCGCGGUCGCGGCCGCG	686-703	Mul_RS01615
12.7	-33.5	84.9	-37.2	-7.5	-26.2	0.19	-45.95	32.47	15	5	7	7	5	4	2	1	4	4	4	2	2	3	3	2	3	3	3	GCGCGGUCGCGGCCGCGG	687-704	Mul_RS01615
14.4	-32.7	85.3	-38.4	-7.2	-25.6	0.23	-45.73	33.55	16	7	7	5	4	2	1	4	4	4	2	2	3	3	2	3	3	3	2	CGCGGUCGCGGCCGCGGU	688-705	Mul_RS01615
16.6	-31.8	83	-42	-4.9	-21	0.33	-45.64	34.29	17	7	5	4	2	1	4	4	4	2	2	3	3	2	3	3	3	2	1	GCGGUCGCGGCCGCGGUC	689-706	Mul_RS01615
25.8	-32.8	88	-51.4	-3.3	-22.6	0.44	-45.55	35.03	18	5	4	2	1	4	4	4	2	2	3	3	2	3	3	3	2	1	1	CGGUCGCGGCCGCGGUCG	690-707	Mul_RS01615
16.9	-31.8	83	-42.8	-2	-20	0.5	-45.33	35.12	18	4	2	1	4	4	4	2	2	3	3	2	3	3	3	2	1	1	3	GGUCGCGGCCGCGGUCGC	691-708	Mul_RS01615
13.2	-32.6	83.7	-39.5	-2.4	-20.8	0.55	-45.1	35.22	18	2	1	4	4	4	2	2	3	3	2	3	3	3	2	1	1	3	2	GUCGCGGCCGCGGUCGCC	692-709	Mul_RS01615
7.3	-34.4	88.1	-35.4	-4.2	-20.8	0.55	-45.1	35.22	18	1	4	4	4	2	2	3	3	2	3	3	3	2	1	1	3	2	3	UCGCGGCCGCGGUCGCCG	693-710	Mul_RS01615
9.6	-34.3	85.6	-37.5	-5.5	-20.8	0.62	-44.94	35.69	18	4	4	4	2	2	3	3	2	3	3	3	2	1	1	3	2	3	3	CGCGGCCGCGGUCGCCGC	694-711	Mul_RS01615
10.9	-34.3	85.6	-38.8	-6	-20.6	0.72	-45.05	34.86	17	4	4	2	2	3	3	2	3	3	3	2	1	1	3	2	3	3	2	GCGGCCGCGGUCGCCGCG	695-712	Mul_RS01615
11.3	-34.7	88.7	-38.1	-7.9	-22.4	0.75	-45.14	33.79	17	4	2	2	3	3	2	3	3	3	2	1	1	3	2	3	3	2	1	CGGCCGCGGUCGCCGCGG	696-713	Mul_RS01615
12.5	-32.9	84.3	-37.5	-7.9	-22.4	0.75	-45.14	33.79	16	2	2	3	3	2	3	3	3	2	1	1	3	2	3	3	2	1	3	GGCCGCGGUCGCCGCGGU	697-714	Mul_RS01615
13	-32.6	83.7	-37.7	-7.9	-22.4	0.75	-45.14	33.79	16	2	3	3	2	3	3	3	2	1	1	3	2	3	3	2	1	3	4	GCCGCGGUCGCCGCGGUC	698-715	Mul_RS01615
10.3	-33.6	88.7	-36.4	-7.5	-21.6	0.74	-44.71	34.32	16	3	3	2	3	3	3	2	1	1	3	2	3	3	2	1	3	4	3	CCGCGGUCGCCGCGGUCG	699-716	Mul_RS01615
8.9	-31.6	85.8	-34.7	-5.8	-18.2	0.71	-44.78	33.45	15	3	2	3	3	3	2	1	1	3	2	3	3	2	1	3	4	3	2	CGCGGUCGCCGCGGUCGA	700-717	Mul_RS01615
5.4	-30.4	82.7	-31.8	-3.5	-15.8	0.67	-44.91	32.72	14	2	3	3	3	2	1	1	3	2	3	3	2	1	3	4	3	2	3	GCGGUCGCCGCGGUCGAG	701-718	Mul_RS01615
-0.1	-30.8	86	-26.9	-1.9	-15.8	0.64	-44.94	31.89	13	3	3	3	2	1	1	3	2	3	3	2	1	3	4	3	2	3	1	CGGUCGCCGCGGUCGAGG	702-719	Mul_RS01615
3.4	-30.2	84.1	-29.8	-0.5	-15.8	0.62	-44.96	31.05	12	3	3	2	1	1	3	2	3	3	2	1	3	4	3	2	3	1	1	GGUCGCCGCGGUCGAGGG	703-720	Mul_RS01615
13.1	-30.2	84.1	-39.5	-0.5	-15.8	0.62	-45.25	29.86	11	3	2	1	1	3	2	3	3	2	1	3	4	3	2	3	1	1	0	GUCGCCGCGGUCGAGGGG	704-721	Mul_RS01615
11.1	-31.4	87	-38.6	-0.6	-16	0.63	-45.25	28.81	10	2	1	1	3	2	3	3	2	1	3	4	3	2	3	1	1	0	1	UCGCCGCGGUCGAGGGGG	705-722	Mul_RS01615
10.9	-30.5	85.4	-38.6	-0.2	-13.8	0.6	-45.2	27.67	10	1	1	3	2	3	3	2	1	3	4	3	2	3	1	1	0	1	3	CGCCGCGGUCGAGGGGGA	706-723	Mul_RS01615
12.1	-29.4	81.8	-39.9	-0.2	-11.4	0.53	-44.81	27.45	10	1	3	2	3	3	2	1	3	4	3	2	3	1	1	0	1	3	4	GCCGCGGUCGAGGGGGAC	707-724	Mul_RS01615
1.3	-30.4	87.2	-30.1	-0.6	-11.2	0.46	-44.41	27.24	10	3	2	3	3	2	1	3	4	3	2	3	1	1	0	1	3	4	4	CCGCGGUCGAGGGGGACG	708-725	Mul_RS01615
0.3	-29.2	82.8	-27.8	-1.7	-8.8	0.43	-44.36	26.1	10	2	3	3	2	1	3	4	3	2	3	1	1	0	1	3	4	4	4	CGCGGUCGAGGGGGACGC	709-726	Mul_RS01615
2.1	-27.8	80.1	-27.8	-2.1	-7.6	0.42	-44.4	24.73	10	3	3	2	1	3	4	3	2	3	1	1	0	1	3	4	4	4	2	GCGGUCGAGGGGGACGCU	710-727	Mul_RS01615
4.4	-27	80.6	-30.2	-1.1	-7.1	0.4	-44.44	23.36	10	3	2	1	3	4	3	2	3	1	1	0	1	3	4	4	4	2	2	CGGUCGAGGGGGACGCUA	711-728	Mul_RS01615
15.1	-24.9	75.1	-38.8	-1.1	-6.8	0.36	-43.97	23.56	10	2	1	3	4	3	2	3	1	1	0	1	3	4	4	4	2	2	2	GGUCGAGGGGGACGCUAU	712-729	Mul_RS01615
14.7	-24.9	76	-38.4	-1.1	-6.8	0.32	-43.51	23.75	11	1	3	4	3	2	3	1	1	0	1	3	4	4	4	2	2	2	2	GUCGAGGGGGACGCUAUG	713-730	Mul_RS01615
11.7	-26.1	79.2	-36.6	-1.1	-7	0.34	-43.23	23.55	11	3	4	3	2	3	1	1	0	1	3	4	4	4	2	2	2	2	4	UCGAGGGGGACGCUAUGG	714-731	Mul_RS01615
13.8	-26	76.6	-38.7	-1	-6.1	0.35	-43.2	23.05	12	4	3	2	3	1	1	0	1	3	4	4	4	2	2	2	2	4	4	CGAGGGGGACGCUAUGGC	715-732	Mul_RS01615
12.2	-26.2	75.8	-37.3	-1	-7.4	0.37	-43.17	22.55	12	3	2	3	1	1	0	1	3	4	4	4	2	2	2	2	4	4	3	GAGGGGGACGCUAUGGCC	716-733	Mul_RS01615
5.6	-26.6	77.3	-31.1	-1	-8.6	0.48	-43.33	23.74	12	2	3	1	1	0	1	3	4	4	4	2	2	2	2	4	4	3	2	AGGGGGACGCUAUGGCCU	717-734	Mul_RS01615
5	-26	75.8	-29.9	-1	-8.6	0.5	-43.3	23.24	13	3	1	1	0	1	3	4	4	4	2	2	2	2	4	4	3	2	4	GGGGGACGCUAUGGCCUA	718-735	Mul_RS01615
6.7	-25.5	74.3	-31.1	-1	-8.6	0.52	-43.21	22.61	14	1	1	0	1	3	4	4	4	2	2	2	2	4	4	3	2	4	5	GGGGACGCUAUGGCCUAC	719-736	Mul_RS01615
9.2	-24.5	72.2	-32.1	-1.5	-8.6	0.55	-43.06	22.71	15	1	0	1	3	4	4	4	2	2	2	2	4	4	3	2	4	5	3	GGGACGCUAUGGCCUACA	720-737	Mul_RS01615
5.8	-22.6	67.1	-26.8	-1.6	-8.6	0.56	-43.08	22.18	16	0	1	3	4	4	4	2	2	2	2	4	4	3	2	4	5	3	4	GGACGCUAUGGCCUACAA	721-738	Mul_RS01615
1.9	-22.1	65.7	-23.5	-0.2	-6.6	0.54	-42.83	22.01	17	1	3	4	4	4	2	2	2	2	4	4	3	2	4	5	3	4	5	GACGCUAUGGCCUACAAC	722-739	Mul_RS01615
-3.3	-23.9	69.7	-20.1	-0.2	-6.6	0.51	-42.86	21.69	18	3	4	4	4	2	2	2	2	4	4	3	2	4	5	3	4	5	4	ACGCUAUGGCCUACAACG	723-740	Mul_RS01615
-4.8	-24	68.7	-18.7	-0.2	-6.6	0.52	-42.95	21.46	18	4	4	4	2	2	2	2	4	4	3	2	4	5	3	4	5	4	5	CGCUAUGGCCUACAACGC	724-741	Mul_RS01615
-7.5	-24.2	68.1	-15.8	-0.7	-6.6	0.61	-43.23	23.06	18	4	4	2	2	2	2	4	4	3	2	4	5	3	4	5	4	5	3	GCUAUGGCCUACAACGCC	725-742	Mul_RS01615
-11.4	-25.2	72.2	-12.4	-1.3	-7.5	0.62	-43.32	22.83	18	4	2	2	2	2	4	4	3	2	4	5	3	4	5	4	5	3	3	CUAUGGCCUACAACGCCG	726-743	Mul_RS01615
-11.8	-25.6	70.6	-12.4	-1.3	-7.5	0.64	-43.41	22.61	18	2	2	2	2	4	4	3	2	4	5	3	4	5	4	5	3	3	5	UAUGGCCUACAACGCCGC	727-744	Mul_RS01615
-12	-25.8	71.2	-12.4	-1.3	-6.6	0.64	-43.41	22.61	18	2	2	2	4	4	3	2	4	5	3	4	5	4	5	3	3	5	2	AUGGCCUACAACGCCGCA	728-745	Mul_RS01615
-9.1	-26.8	72.8	-16.3	-1.3	-6.6	0.64	-43.41	22.61	18	2	2	4	4	3	2	4	5	3	4	5	4	5	3	3	5	2	2	UGGCCUACAACGCCGCAC	729-746	Mul_RS01615
-10.9	-27.6	73	-15.5	-1.1	-6	0.62	-43.57	21.97	18	2	4	4	3	2	4	5	3	4	5	4	5	3	3	5	2	2	2	GGCCUACAACGCCGCACC	730-747	Mul_RS01615
-14.5	-26.8	72.2	-12.3	0	-4.6	0.68	-43.92	23.16	18	4	4	3	2	4	5	3	4	5	4	5	3	3	5	2	2	2	2	GCCUACAACGCCGCACCU	731-748	Mul_RS01615
-18.8	-27.2	75.5	-8.4	0	-4.2	0.68	-43.92	23.16	18	4	3	2	4	5	3	4	5	4	5	3	3	5	2	2	2	2	3	CCUACAACGCCGCACCUG	732-749	Mul_RS01615
-19.3	-25.2	72.3	-5.9	0	-4.2	0.68	-43.92	23.16	18	3	2	4	5	3	4	5	4	5	3	3	5	2	2	2	2	3	4	CUACAACGCCGCACCUGA	733-750	Mul_RS01615
-18.2	-24.1	68.4	-5.9	0	-4.2	0.75	-44.11	24.99	18	2	4	5	3	4	5	4	5	3	3	5	2	2	2	2	3	4	2	UACAACGCCGCACCUGAA	734-751	Mul_RS01615
-16.3	-24.7	69.7	-8.4	0	-4.2	0.69	-44.33	23.55	18	4	5	3	4	5	4	5	3	3	5	2	2	2	2	3	4	2	5	ACAACGCCGCACCUGAAG	735-752	Mul_RS01615
-12.5	-24.8	68.7	-12.3	0	-4.2	0.73	-44.75	23.8	18	5	3	4	5	4	5	3	3	5	2	2	2	2	3	4	2	5	5	CAACGCCGCACCUGAAGC	736-753	Mul_RS01615
-11.1	-26.6	71.5	-15.5	0	-4.6	0.77	-45.17	24.05	18	3	4	5	4	5	3	3	5	2	2	2	2	3	4	2	5	5	4	AACGCCGCACCUGAAGCC	737-754	Mul_RS01615
-11.2	-27.5	74.3	-16.3	0	-4.6	0.79	-45.76	23.66	18	4	5	4	5	3	3	5	2	2	2	2	3	4	2	5	5	4	5	ACGCCGCACCUGAAGCCA	738-755	Mul_RS01615
-15.1	-27.5	74.3	-12.4	0	-4.6	0.82	-46.18	23.91	18	5	4	5	3	3	5	2	2	2	2	3	4	2	5	5	4	5	6	CGCCGCACCUGAAGCCAC	739-756	Mul_RS01615
-15.1	-27.5	74.3	-12.4	0	-4.6	0.81	-46.64	23.88	18	4	5	3	3	5	2	2	2	2	3	4	2	5	5	4	5	6	4	GCCGCACCUGAAGCCACG	740-757	Mul_RS01615
-14.6	-26.7	74.7	-12.1	0	-3.4	0.85	-47.07	24.13	18	5	3	3	5	2	2	2	2	3	4	2	5	5	4	5	6	4	5	CCGCACCUGAAGCCACGA	741-758	Mul_RS01615
-9.9	-25.4	72.3	-15.5	0	-3.4	0.88	-47.49	24.38	18	3	3	5	2	2	2	2	3	4	2	5	5	4	5	6	4	5	6	CGCACCUGAAGCCACGAC	742-759	Mul_RS01615
-6.7	-25.6	71.6	-18.9	0	-3.4	0.81	-47.45	22.72	17	3	5	2	2	2	2	3	4	2	5	5	4	5	6	4	5	6	6	GCACCUGAAGCCACGACC	743-760	Mul_RS01615
-4.8	-26.6	76.1	-21.8	0	-3.9	0.79	-47.97	22.63	17	5	2	2	2	2	3	4	2	5	5	4	5	6	4	5	6	6	6	CACCUGAAGCCACGACCG	744-761	Mul_RS01615
-3.5	-26.4	75.3	-22.9	0	-5.1	0.84	-48.36	23.6	17	2	2	2	2	3	4	2	5	5	4	5	6	4	5	6	6	6	2	ACCUGAAGCCACGACCGU	745-762	Mul_RS01615
-1	-25.7	74.1	-24.7	0	-5.9	0.87	-48.78	23.85	17	2	2	2	3	4	2	5	5	4	5	6	4	5	6	6	6	2	5	CCUGAAGCCACGACCGUA	746-763	Mul_RS01615
2.8	-24.3	71.7	-27.1	0	-5.9	0.82	-49.18	23.55	17	2	2	3	4	2	5	5	4	5	6	4	5	6	6	6	2	5	7	CUGAAGCCACGACCGUAG	747-764	Mul_RS01615
9.4	-24.7	70.1	-34.1	0	-6.7	0.77	-49.57	23.26	17	2	3	4	2	5	5	4	5	6	4	5	6	6	6	2	5	7	7	UGAAGCCACGACCGUAGC	748-765	Mul_RS01615
10.2	-25.3	71	-35	-0.1	-7.5	0.65	-49.78	21.14	17	3	4	2	5	5	4	5	6	4	5	6	6	6	2	5	7	7	5	GAAGCCACGACCGUAGCG	749-766	Mul_RS01615
7.5	-26.1	70.8	-33.1	-0.1	-7.5	0.59	-50.17	20.85	17	4	2	5	5	4	5	6	4	5	6	6	6	2	5	7	7	5	7	AAGCCACGACCGUAGCGC	750-767	Mul_RS01615
10.6	-27.2	74.6	-37.1	-0.1	-8.6	0.54	-50.57	20.56	17	2	5	5	4	5	6	4	5	6	6	6	2	5	7	7	5	7	2	AGCCACGACCGUAGCGCU	751-768	Mul_RS01615
11	-27.8	76.6	-38	-0.1	-9.2	0.42	-50.77	18.44	17	5	5	4	5	6	4	5	6	6	6	2	5	7	7	5	7	2	4	GCCACGACCGUAGCGCUG	752-769	Mul_RS01615
9.6	-27.8	76.6	-36.4	-0.1	-10	0.33	-50.74	17.9	17	5	4	5	6	4	5	6	6	6	2	5	7	7	5	7	2	4	4	CCACGACCGUAGCGCUGC	753-770	Mul_RS01615
7.2	-26.2	74.8	-32.2	-0.3	-10.4	0.4	-50.38	18.09	17	4	5	6	4	5	6	6	6	2	5	7	7	5	7	2	4	4	1	CACGACCGUAGCGCUGCU	754-771	Mul_RS01615
3.3	-27.2	77.7	-29.2	-0.6	-10.4	0.35	-50.6	17.76	17	5	6	4	5	6	6	6	2	5	7	7	5	7	2	4	4	1	3	ACGACCGUAGCGCUGCUG	755-772	Mul_RS01615
2.7	-27.7	79.3	-27.8	-0.7	-13.4	0.29	-50.82	17.43	17	6	4	5	6	6	6	2	5	7	7	5	7	2	4	4	1	3	4	CGACCGUAGCGCUGCUGG	756-773	Mul_RS01615
3.9	-27.1	77.4	-28.4	-0.9	-13.4	0.24	-51.04	17.1	17	4	5	6	6	6	2	5	7	7	5	7	2	4	4	1	3	4	3	GACCGUAGCGCUGCUGGG	757-774	Mul_RS01615
1.5	-27.9	76.8	-26.8	-0.9	-13.4	0.23	-51.22	17.04	17	5	6	6	6	2	5	7	7	5	7	2	4	4	1	3	4	3	4	ACCGUAGCGCUGCUGGGC	758-775	Mul_RS01615
2.1	-27.6	77.5	-27.4	-0.6	-12.8	0.19	-51.19	16.92	17	6	6	6	2	5	7	7	5	7	2	4	4	1	3	4	3	4	3	CCGUAGCGCUGCUGGGCU	759-776	Mul_RS01615
-0.2	-26.8	77.4	-25.2	-0.8	-10.4	0.14	-51.16	16.8	17	6	6	2	5	7	7	5	7	2	4	4	1	3	4	3	4	3	4	CGUAGCGCUGCUGGGCUG	760-777	Mul_RS01615
-3.1	-26.2	75.6	-21.8	-0.8	-10.2	0.13	-51.41	16.76	18	6	2	5	7	7	5	7	2	4	4	1	3	4	3	4	3	4	4	GUAGCGCUGCUGGGCUGG	761-778	Mul_RS01615
-4.3	-27	75.5	-21.7	-0.8	-9.2	0.14	-51.28	16.98	18	2	5	7	7	5	7	2	4	4	1	3	4	3	4	3	4	4	4	UAGCGCUGCUGGGCUGGC	762-779	Mul_RS01615
-4.3	-29	79	-23.7	-0.8	-9.2	0.08	-51.45	16	17	5	7	7	5	7	2	4	4	1	3	4	3	4	3	4	4	4	4	AGCGCUGCUGGGCUGGCC	763-780	Mul_RS01615
-2.7	-30.2	82	-25.9	-1.4	-10	0.05	-51.68	16.38	17	7	7	5	7	2	4	4	1	3	4	3	4	3	4	4	4	4	4	GCGCUGCUGGGCUGGCCG	764-781	Mul_RS01615
-4.2	-30.6	85.3	-25.2	-0.8	-10	0.08	-51.92	16.58	17	7	5	7	2	4	4	1	3	4	3	4	3	4	4	4	4	4	4	CGCUGCUGGGCUGGCCGG	765-782	Mul_RS01615
-1.3	-29.6	80.3	-26.1	-2.2	-11	0.12	-52.17	16.79	17	5	7	2	4	4	1	3	4	3	4	3	4	4	4	4	4	4	3	GCUGCUGGGCUGGCCGGC	766-783	Mul_RS01615
-0.3	-30.8	84.2	-27.1	-2.5	-14.9	0.15	-52.42	17	17	7	2	4	4	1	3	4	3	4	3	4	4	4	4	4	4	3	4	CUGCUGGGCUGGCCGGCC	767-784	Mul_RS01615
-2.9	-32.4	85.7	-24.6	-3.5	-18	0.18	-52.66	17.21	17	2	4	4	1	3	4	3	4	3	4	4	4	4	4	4	3	4	4	UGCUGGGCUGGCCGGCCC	768-785	Mul_RS01615
2.3	-33.2	85.4	-30.3	-3.8	-18.6	0.23	-52.88	17.57	17	4	4	1	3	4	3	4	3	4	4	4	4	4	4	3	4	4	4	GCUGGGCUGGCCGGCCCC	769-786	Mul_RS01615
1.1	-34.4	89.4	-30.3	-3.8	-18.6	0.28	-53.1	17.92	17	4	1	3	4	3	4	3	4	4	4	4	4	4	3	4	4	4	4	CUGGGCUGGCCGGCCCCC	770-787	Mul_RS01615
2	-34.2	88.1	-31	-3.8	-18.6	0.33	-53.32	18.28	17	1	3	4	3	4	3	4	4	4	4	4	4	3	4	4	4	4	4	UGGGCUGGCCGGCCCCCA	771-788	Mul_RS01615
-1.3	-33.7	85.6	-27.3	-3.7	-18.4	0.22	-53.86	17.89	17	3	4	3	4	3	4	4	4	4	4	4	3	4	4	4	4	4	3	GGGCUGGCCGGCCCCCAC	772-789	Mul_RS01615
-3.9	-34.5	86.3	-27.3	-1.9	-14.8	0.25	-53.75	18.61	17	4	3	4	3	4	4	4	4	4	4	3	4	4	4	4	4	3	1	GGCUGGCCGGCCCCCACC	773-790	Mul_RS01615
-3.5	-33.7	85.7	-27.3	-0.1	-14	0.3	-53.49	19.27	16	3	4	3	4	4	4	4	4	4	3	4	4	4	4	4	3	1	0	GCUGGCCGGCCCCCACCU	774-791	Mul_RS01615
-3	-33	86.8	-27.1	0	-14	0.39	-53.04	21.18	16	4	3	4	4	4	4	4	4	3	4	4	4	4	4	3	1	0	1	CUGGCCGGCCCCCACCUU	775-792	Mul_RS01615
-6	-33.8	88.5	-24.9	0	-14	0.36	-53	20.69	15	3	4	4	4	4	4	4	3	4	4	4	4	4	3	1	0	1	3	UGGCCGGCCCCCACCUUG	776-793	Mul_RS01615
-4.9	-32.6	84.8	-24.9	0	-13.8	0.38	-53.08	21.19	14	4	4	4	4	4	4	3	4	4	4	4	4	3	1	0	1	3	1	GGCCGGCCCCCACCUUGU	777-794	Mul_RS01615
-3.2	-32.6	85.8	-28.3	0	-10.2	0.39	-53.23	21.39	14	4	4	4	4	4	3	4	4	4	4	4	3	1	0	1	3	1	3	GCCGGCCCCCACCUUGUG	778-795	Mul_RS01615
0.3	-33	89.1	-31.5	-1.7	-10.7	0.4	-53.38	21.6	14	4	4	4	4	3	4	4	4	4	4	3	1	0	1	3	1	3	3	CCGGCCCCCACCUUGUGG	779-796	Mul_RS01615
2.9	-31	86.1	-31.2	-2.1	-13.2	0.38	-53.66	21.24	13	4	4	4	3	4	4	4	4	4	3	1	0	1	3	1	3	3	3	CGGCCCCCACCUUGUGGA	780-797	Mul_RS01615
5.1	-29.9	82.6	-32.3	-2.1	-13.2	0.39	-53.64	21.58	14	4	4	3	4	4	4	4	4	3	1	0	1	3	1	3	3	3	2	GGCCCCCACCUUGUGGAC	781-798	Mul_RS01615
3.3	-30.5	84.5	-31.7	-2.1	-8	0.37	-53.56	21.17	13	4	3	4	4	4	4	4	3	1	0	1	3	1	3	3	3	2	2	GCCCCCACCUUGUGGACG	782-799	Mul_RS01615
1	-29.7	85.6	-28.6	-2.1	-10	0.46	-53.11	23.09	13	3	4	4	4	4	4	3	1	0	1	3	1	3	3	3	2	2	1	CCCCCACCUUGUGGACGA	783-800	Mul_RS01615
0.2	-28.4	83	-26.5	-2.1	-10	0.38	-53.2	23.53	13	4	4	4	4	4	3	1	0	1	3	1	3	3	3	2	2	1	3	CCCCACCUUGUGGACGAC	784-801	Mul_RS01615
-2.8	-28.2	84.1	-23.3	-2.1	-10	0.3	-53.3	23.98	13	4	4	4	4	3	1	0	1	3	1	3	3	3	2	2	1	3	3	CCCACCUUGUGGACGACG	785-802	Mul_RS01615
1.9	-27	79.6	-26.8	-2.1	-10.9	0.22	-53.39	24.43	13	4	4	4	3	1	0	1	3	1	3	3	3	2	2	1	3	3	2	CCACCUUGUGGACGACGC	786-803	Mul_RS01615
0.1	-25.2	76.4	-24.6	-0.4	-7.1	0.13	-53.51	24.73	13	4	4	3	1	0	1	3	1	3	3	3	2	2	1	3	3	2	2	CACCUUGUGGACGACGCA	787-804	Mul_RS01615
-0.2	-24.3	73	-22.9	-1.1	-7.1	0.03	-53.63	25.03	13	4	3	1	0	1	3	1	3	3	3	2	2	1	3	3	2	2	2	ACCUUGUGGACGACGCAA	788-805	Mul_RS01615
-5.2	-23.3	71.1	-16.6	-1.4	-6.9	-0.06	-53.75	25.33	13	3	1	0	1	3	1	3	3	3	2	2	1	3	3	2	2	2	1	CCUUGUGGACGACGCAAU	789-806	Mul_RS01615
-6	-22.5	70.8	-15	-1.4	-6.8	-0.07	-53.6	26.36	12	1	0	1	3	1	3	3	3	2	2	1	3	3	2	2	2	1	2	CUUGUGGACGACGCAAUG	790-807	Mul_RS01615
-5.5	-22.9	69.1	-16.1	-1.2	-6.4	-0.19	-53.81	26.09	12	0	1	3	1	3	3	3	2	2	1	3	3	2	2	2	1	2	3	UUGUGGACGACGCAAUGC	791-808	Mul_RS01615
-5.6	-24.8	72.5	-18.5	-0.4	-6	-0.32	-54.16	25.88	13	1	3	1	3	3	3	2	2	1	3	3	2	2	2	1	2	3	3	UGUGGACGACGCAAUGCC	792-809	Mul_RS01615
-7.1	-25.6	72.8	-18.5	0	-6	-0.41	-54.43	25.14	12	3	1	3	3	3	2	2	1	3	3	2	2	2	1	2	3	3	2	GUGGACGACGCAAUGCCC	793-810	Mul_RS01615
-7.3	-27.6	76.5	-20.3	0	-6	-0.5	-55.03	25.4	13	1	3	3	3	2	2	1	3	3	2	2	2	1	2	3	3	2	5	UGGACGACGCAAUGCCCC	794-811	Mul_RS01615
-4.4	-28.2	77.4	-23.2	-0.3	-7.8	-0.64	-55.76	24.44	14	3	3	3	2	2	1	3	3	2	2	2	1	2	3	3	2	5	5	GGACGACGCAAUGCCCCG	795-812	Mul_RS01615
0.9	-28.2	77.4	-28.5	-0.3	-7.8	-0.78	-56.43	23.79	14	3	3	2	2	1	3	3	2	2	2	1	2	3	3	2	5	5	5	GACGACGCAAUGCCCCGG	796-813	Mul_RS01615
-0.8	-28.2	76.9	-26.7	-0.3	-8	-0.91	-57.09	23.13	14	3	2	2	1	3	3	2	2	2	1	2	3	3	2	5	5	5	4	ACGACGCAAUGCCCCGGU	797-814	Mul_RS01615
-0.6	-28.7	79.3	-27.6	0	-8	-1.02	-57.62	23.04	15	2	2	1	3	3	2	2	2	1	2	3	3	2	5	5	5	4	4	CGACGCAAUGCCCCGGUG	798-815	Mul_RS01615
-1.4	-28.1	77.5	-26.1	0	-8.4	-1.15	-58.28	22.38	15	2	1	3	3	2	2	2	1	2	3	3	2	5	5	5	4	4	5	GACGCAAUGCCCCGGUGG	799-816	Mul_RS01615
-3.2	-28.9	76.9	-24	-1.4	-11.2	-1.28	-58.92	21.84	16	1	3	3	2	2	2	1	2	3	3	2	5	5	5	4	4	5	3	ACGCAAUGCCCCGGUGGC	800-817	Mul_RS01615
-2.2	-28.6	77.6	-24.1	-2	-12.4	-1.49	-59.93	19.69	16	3	3	2	2	2	1	2	3	3	2	5	5	5	4	4	5	3	4	CGCAAUGCCCCGGUGGCU	801-818	Mul_RS01615
-1.2	-28	76.7	-24.5	-2	-12.4	-1.53	-60.41	19	16	3	2	2	2	1	2	3	3	2	5	5	5	4	4	5	3	4	4	GCAAUGCCCCGGUGGCUG	802-819	Mul_RS01615
0.6	-28.4	79.6	-26.7	-2	-12.4	-1.56	-60.88	18.31	16	2	2	2	1	2	3	3	2	5	5	5	4	4	5	3	4	4	4	CAAUGCCCCGGUGGCUGG	803-820	Mul_RS01615
0.3	-29	78.6	-27	-2	-12.4	-1.54	-60.84	18.15	16	2	2	1	2	3	3	2	5	5	5	4	4	5	3	4	4	4	4	AAUGCCCCGGUGGCUGGC	804-821	Mul_RS01615
-2.4	-30.1	83	-25.4	-2	-12.4	-1.52	-60.8	17.98	16	2	1	2	3	3	2	5	5	5	4	4	5	3	4	4	4	4	3	AUGCCCCGGUGGCUGGCU	805-822	Mul_RS01615
-1.1	-31.3	85.6	-27.9	-2	-12.4	-1.5	-60.76	17.82	16	1	2	3	3	2	5	5	5	4	4	5	3	4	4	4	4	3	4	UGCCCCGGUGGCUGGCUC	806-823	Mul_RS01615
-1.2	-30.3	82.6	-27.1	-1.7	-11.8	-1.48	-60.72	17.65	16	2	3	3	2	5	5	5	4	4	5	3	4	4	4	4	3	4	4	GCCCCGGUGGCUGGCUCA	807-824	Mul_RS01615
-2.5	-30.2	84.2	-27.1	-0.3	-7.2	-1.37	-60.27	17.04	17	3	3	2	5	5	5	4	4	5	3	4	4	4	4	3	4	4	2	CCCCGGUGGCUGGCUCAC	808-825	Mul_RS01615
4	-30	85.3	-33	-0.9	-7.6	-1.34	-60.23	16.87	17	3	2	5	5	5	4	4	5	3	4	4	4	4	3	4	4	2	4	CCCGGUGGCUGGCUCACG	809-826	Mul_RS01615
3.2	-28	82	-30.2	-0.9	-7.6	-1.32	-60.19	16.71	17	2	5	5	5	4	4	5	3	4	4	4	4	3	4	4	2	4	4	CCGGUGGCUGGCUCACGA	810-827	Mul_RS01615
2	-26.7	79.3	-27.7	-0.9	-7.6	-1.38	-60.42	15.81	18	5	5	5	4	4	5	3	4	4	4	4	3	4	4	2	4	4	5	CGGUGGCUGGCUCACGAC	811-828	Mul_RS01615
1.8	-26.7	79.3	-27.5	-0.9	-7.6	-1.32	-59.91	16.33	18	5	5	4	4	5	3	4	4	4	4	3	4	4	2	4	4	5	4	GGUGGCUGGCUCACGACG	812-829	Mul_RS01615
-0.7	-25.5	76.8	-24	-0.6	-7	-1.26	-59.4	16.85	18	5	4	4	5	3	4	4	4	4	3	4	4	2	4	4	5	4	2	GUGGCUGGCUCACGACGA	813-830	Mul_RS01615
-4.8	-26.1	78.5	-20	-1.2	-6	-1.16	-58.95	17.36	18	4	4	5	3	4	4	4	4	3	4	4	2	4	4	5	4	2	2	UGGCUGGCUCACGACGAG	814-831	Mul_RS01615
-4.2	-24.9	75	-19.4	-1.2	-6	-1.03	-58.32	18.35	17	4	5	3	4	4	4	4	3	4	4	2	4	4	5	4	2	2	1	GGCUGGCUCACGACGAGA	815-832	Mul_RS01615
-6.7	-24.3	73.6	-16.3	-1.2	-8.7	-0.97	-57.81	18.87	17	5	3	4	4	4	4	3	4	4	2	4	4	5	4	2	2	1	3	GCUGGCUCACGACGAGAG	816-833	Mul_RS01615
-11.2	-24.7	76.8	-12.2	-1.2	-8.7	-0.9	-57.46	19.73	17	3	4	4	4	4	3	4	4	2	4	4	5	4	2	2	1	3	5	CUGGCUCACGACGAGAGG	817-834	Mul_RS01615
-6	-25.1	74.6	-17.8	-1.2	-8.7	-0.82	-57.11	20.59	17	4	4	4	4	3	4	4	2	4	4	5	4	2	2	1	3	5	4	UGGCUCACGACGAGAGGC	818-835	Mul_RS01615
-7.8	-25.9	74.8	-16.8	-1.2	-9.5	-0.74	-56.77	21.44	17	4	4	4	3	4	4	2	4	4	5	4	2	2	1	3	5	4	5	GGCUCACGACGAGAGGCC	819-836	Mul_RS01615
-11.5	-26.7	75.8	-13.6	-1.2	-10.9	-0.67	-56.42	22.3	17	4	4	3	4	4	2	4	4	5	4	2	2	1	3	5	4	5	2	GCUCACGACGAGAGGCCC	820-837	Mul_RS01615
-15.1	-26.3	77.9	-9.7	-0.9	-10.6	-0.55	-55.85	23.03	16	4	3	4	4	2	4	4	5	4	2	2	1	3	5	4	5	2	1	CUCACGACGAGAGGCCCU	821-838	Mul_RS01615
-19.9	-27.1	79.8	-7.2	0	-6.4	-0.53	-56.01	23.37	16	3	4	4	2	4	4	5	4	2	2	1	3	5	4	5	2	1	4	UCACGACGAGAGGCCCUG	822-839	Mul_RS01615
-17.7	-27.4	80.5	-9.7	0	-6.2	-0.51	-56.17	23.7	16	4	4	2	4	4	5	4	2	2	1	3	5	4	5	2	1	4	4	CACGACGAGAGGCCCUGG	823-840	Mul_RS01615
-14.4	-28	79.4	-13.6	0	-6.2	-0.5	-56.34	24.04	16	4	2	4	4	5	4	2	2	1	3	5	4	5	2	1	4	4	3	ACGACGAGAGGCCCUGGC	824-841	Mul_RS01615
-11.3	-29.3	81.9	-16.8	-1	-9.7	-0.48	-56.5	24.37	16	2	4	4	5	4	2	2	1	3	5	4	5	2	1	4	4	3	3	CGACGAGAGGCCCUGGCC	825-842	Mul_RS01615
-8.2	-27.7	78.1	-17.8	-1.6	-10.9	-0.64	-57.35	24.42	16	4	4	5	4	2	2	1	3	5	4	5	2	1	4	4	3	3	3	GACGAGAGGCCCUGGCCA	826-843	Mul_RS01615
-13.1	-27	75.2	-12.2	-1.6	-10.9	-0.62	-57.45	24.98	15	4	5	4	2	2	1	3	5	4	5	2	1	4	4	3	3	3	2	ACGAGAGGCCCUGGCCAA	827-844	Mul_RS01615
-12.1	-26	73.6	-12.2	-1.6	-10.9	-0.56	-57.34	25.56	14	5	4	2	2	1	3	5	4	5	2	1	4	4	3	3	3	2	0	CGAGAGGCCCUGGCCAAU	828-845	Mul_RS01615
-11.5	-25.4	72.7	-12.2	-1.6	-10.9	-0.5	-57.23	26.14	13	4	2	2	1	3	5	4	5	2	1	4	4	3	3	3	2	0	0	GAGAGGCCCUGGCCAAUG	829-846	Mul_RS01615
-12.3	-26.2	72.3	-12.2	-1.6	-10.9	-0.48	-57.26	26.52	12	2	2	1	3	5	4	5	2	1	4	4	3	3	3	2	0	0	2	AGAGGCCCUGGCCAAUGC	830-847	Mul_RS01615
-10.8	-27.6	74.5	-14.5	-1.6	-12.6	-0.46	-57.29	26.7	12	2	1	3	5	4	5	2	1	4	4	3	3	3	2	0	0	2	3	GAGGCCCUGGCCAAUGCC	831-848	Mul_RS01615
-9	-29.4	78.2	-17.7	-2.1	-13.4	-0.48	-57.26	26.88	12	1	3	5	4	5	2	1	4	4	3	3	3	2	0	0	2	3	4	AGGCCCUGGCCAAUGCCG	832-849	Mul_RS01615
-5.2	-29.6	76.7	-21.7	-2.1	-13.2	-0.53	-57.42	26.59	13	3	5	4	5	2	1	4	4	3	3	3	2	0	0	2	3	4	4	GGCCCUGGCCAAUGCCGC	833-850	Mul_RS01615
-7.8	-28.8	75.9	-18.9	-2.1	-9.2	-0.51	-57.45	26.76	13	5	4	5	2	1	4	4	3	3	3	2	0	0	2	3	4	4	2	GCCCUGGCCAAUGCCGCU	834-851	Mul_RS01615
-5.7	-29.2	79.5	-21.4	-2.1	-8.6	-0.49	-57.28	26.68	12	4	5	2	1	4	4	3	3	3	2	0	0	2	3	4	4	2	4	CCCUGGCCAAUGCCGCUG	835-852	Mul_RS01615
-1	-28	75.8	-24.9	-2.1	-8.9	-0.48	-57.11	26.59	12	5	2	1	4	4	3	3	3	2	0	0	2	3	4	4	2	4	5	CCUGGCCAAUGCCGCUGC	836-853	Mul_RS01615
-1.6	-27.8	76.6	-24.1	-2.1	-11	-0.46	-56.94	26.51	12	2	1	4	4	3	3	3	2	0	0	2	3	4	4	2	4	5	5	CUGGCCAAUGCCGCUGCG	837-854	Mul_RS01615
-0.5	-28.2	74.7	-25.3	-2.2	-12.2	-0.45	-56.77	26.42	12	1	4	4	3	3	3	2	0	0	2	3	4	4	2	4	5	5	5	UGGCCAAUGCCGCUGCGC	838-855	Mul_RS01615
1.9	-29	74.9	-28.7	-2.2	-10.6	-0.48	-56.83	26.46	13	4	4	3	3	3	2	0	0	2	3	4	4	2	4	5	5	5	5	GGCCAAUGCCGCUGCGCC	839-856	Mul_RS01615
-1	-29.6	76.4	-27.4	-0.9	-9.7	-0.46	-56.66	26.37	13	4	3	3	3	2	0	0	2	3	4	4	2	4	5	5	5	5	4	GCCAAUGCCGCUGCGCCG	840-857	Mul_RS01615
-3.9	-29.6	76.4	-25.1	-0.3	-7.9	-0.45	-56.49	26.28	13	3	3	3	2	0	0	2	3	4	4	2	4	5	5	5	5	4	5	CCAAUGCCGCUGCGCCGC	841-858	Mul_RS01615
-4.5	-28	74.7	-22.8	-0.3	-8.5	-0.5	-56.7	26.56	13	3	3	2	0	0	2	3	4	4	2	4	5	5	5	5	4	5	2	CAAUGCCGCUGCGCCGCU	842-859	Mul_RS01615
-8.4	-29	77.4	-19.9	-0.3	-8.5	-0.56	-56.91	26.83	13	3	2	0	0	2	3	4	4	2	4	5	5	5	5	4	5	2	3	AAUGCCGCUGCGCCGCUG	843-860	Mul_RS01615
-12.2	-30.9	82.3	-17.1	-1	-11.2	-0.54	-56.74	26.96	12	2	0	0	2	3	4	4	2	4	5	5	5	5	4	5	2	3	2	AUGCCGCUGCGCCGCUGG	844-861	Mul_RS01615
-11.4	-31.2	82.6	-18.1	-1.3	-11.2	-0.53	-56.66	26.87	12	0	0	2	3	4	4	2	4	5	5	5	5	4	5	2	3	2	1	UGCCGCUGCGCCGCUGGU	845-862	Mul_RS01615
-11.4	-31.2	82.6	-18.1	-1.3	-11.2	-0.56	-56.77	26.54	13	0	2	3	4	4	2	4	5	5	5	5	4	5	2	3	2	1	5	GCCGCUGCGCCGCUGGUG	846-863	Mul_RS01615
-11.1	-31.2	82.6	-18.1	-2	-10.6	-0.59	-56.87	26.2	14	2	3	4	4	2	4	5	5	5	5	4	5	2	3	2	1	5	5	CCGCUGCGCCGCUGGUGC	847-864	Mul_RS01615
-10	-31	83.6	-18.1	-2.6	-13.4	-0.58	-56.83	26.08	15	3	4	4	2	4	5	5	5	5	4	5	2	3	2	1	5	5	4	CGCUGCGCCGCUGGUGCG	848-865	Mul_RS01615
-5.3	-29.2	79.6	-21	-2.7	-13.4	-0.57	-56.79	26.15	15	4	4	2	4	5	5	5	5	4	5	2	3	2	1	5	5	4	4	GCUGCGCCGCUGGUGCGA	849-866	Mul_RS01615
-9.1	-29.1	81.1	-17.1	-2.7	-13.4	-0.55	-56.75	26.22	15	4	2	4	5	5	5	5	4	5	2	3	2	1	5	5	4	4	5	CUGCGCCGCUGGUGCGAC	850-867	Mul_RS01615
-12.2	-30.5	83.7	-14.6	-3.7	-13.4	-0.54	-56.71	26.3	15	2	4	5	5	5	5	4	5	2	3	2	1	5	5	4	4	5	3	UGCGCCGCUGGUGCGACG	851-868	Mul_RS01615
-11	-29.3	80.5	-14.6	-3.7	-13.4	-0.54	-56.71	26.3	15	4	5	5	5	5	4	5	2	3	2	1	5	5	4	4	5	3	4	GCGCCGCUGGUGCGACGA	852-869	Mul_RS01615
-8.6	-29.1	82.4	-17.1	-3.4	-11.2	-0.55	-56.75	26.22	16	5	5	5	5	4	5	2	3	2	1	5	5	4	4	5	3	4	5	CGCCGCUGGUGCGACGAG	853-870	Mul_RS01615
-4.1	-28.1	77.5	-21	-3	-11.2	-0.57	-56.79	26.15	16	5	5	5	4	5	2	3	2	1	5	5	4	4	5	3	4	5	4	GCCGCUGGUGCGACGAGC	854-871	Mul_RS01615
-5.6	-29.1	82.4	-18.1	-5.4	-15.8	-0.58	-56.83	26.08	16	5	5	4	5	2	3	2	1	5	5	4	4	5	3	4	5	4	6	CCGCUGGUGCGACGAGCG	855-872	Mul_RS01615
-0.8	-27.9	78.3	-21.6	-5.5	-16	-0.59	-57	26.16	16	5	4	5	2	3	2	1	5	5	4	4	5	3	4	5	4	6	6	CGCUGGUGCGACGAGCGC	856-873	Mul_RS01615
0	-27.9	78.3	-24.4	-3.5	-12	-0.61	-57.17	26.25	16	4	5	2	3	2	1	5	5	4	4	5	3	4	5	4	6	6	5	GCUGGUGCGACGAGCGCG	857-874	Mul_RS01615
1.2	-27.1	79.1	-25.3	-3	-10.8	-0.62	-57.34	26.33	16	5	2	3	2	1	5	5	4	4	5	3	4	5	4	6	6	5	6	CUGGUGCGACGAGCGCGA	858-875	Mul_RS01615
4	-27.4	78.3	-28.4	-3	-9.8	-0.64	-57.51	26.42	16	2	3	2	1	5	5	4	4	5	3	4	5	4	6	6	5	6	6	UGGUGCGACGAGCGCGAC	859-876	Mul_RS01615
5.5	-28.2	78.3	-30	-3.7	-11.2	-0.58	-57.3	26.15	16	3	2	1	5	5	4	4	5	3	4	5	4	6	6	5	6	6	5	GGUGCGACGAGCGCGACC	860-877	Mul_RS01615
7.2	-28.8	80.1	-33	-3	-9.8	-0.52	-57.09	25.87	16	2	1	5	5	4	4	5	3	4	5	4	6	6	5	6	6	5	4	GUGCGACGAGCGCGACCG	861-878	Mul_RS01615
5.5	-30	83	-32.7	-2.8	-12.6	-0.54	-57.26	25.75	17	1	5	5	4	4	5	3	4	5	4	6	6	5	6	6	5	4	5	UGCGACGAGCGCGACCGG	862-879	Mul_RS01615
5.3	-30	82	-32.7	-2.6	-12.2	-0.55	-57.4	25.61	18	5	5	4	4	5	3	4	5	4	6	6	5	6	6	5	4	5	3	GCGACGAGCGCGACCGGG	863-880	Mul_RS01615
10.1	-30	82	-38.5	-1.4	-10.5	-0.57	-57.57	25.7	18	5	4	4	5	3	4	5	4	6	6	5	6	6	5	4	5	3	5	CGACGAGCGCGACCGGGC	864-881	Mul_RS01615
5.3	-30	82	-33	-2.3	-11.2	-0.59	-57.77	25.95	17	4	4	5	3	4	5	4	6	6	5	6	6	5	4	5	3	5	3	GACGAGCGCGACCGGGCG	865-882	Mul_RS01615
1.8	-30	81.4	-29.5	-2.3	-11.2	-0.6	-57.84	26.02	16	4	5	3	4	5	4	6	6	5	6	6	5	4	5	3	5	3	3	ACGAGCGCGACCGGGCGU	866-883	Mul_RS01615
1.2	-29.3	80.4	-28.2	-2.3	-11.2	-0.61	-57.94	26.15	15	5	3	4	5	4	6	6	5	6	6	5	4	5	3	5	3	3	2	CGAGCGCGACCGGGCGUA	867-884	Mul_RS01615
0.1	-28.2	77.1	-26	-2.3	-11.2	-0.62	-58.03	26.38	14	3	4	5	4	6	6	5	6	6	5	4	5	3	5	3	3	2	2	GAGCGCGACCGGGCGUAC	868-885	Mul_RS01615
-5.7	-30.2	80.1	-22.2	-2.3	-11.2	-0.65	-58.31	26.55	14	4	5	4	6	6	5	6	6	5	4	5	3	5	3	3	2	2	6	AGCGCGACCGGGCGUACC	869-886	Mul_RS01615
-4	-31.4	83.1	-25.1	-2.3	-11.3	-0.67	-58.54	26.79	14	5	4	6	6	5	6	6	5	4	5	3	5	3	3	2	2	6	6	GCGCGACCGGGCGUACCG	870-887	Mul_RS01615
-7.2	-30.6	84.1	-21.1	-2.2	-11.6	-0.69	-58.78	27.04	14	4	6	6	5	6	6	5	4	5	3	5	3	3	2	2	6	6	5	CGCGACCGGGCGUACCGA	871-888	Mul_RS01615
-8.1	-29.5	80.6	-19.2	-2.2	-11.2	-0.71	-59.01	27.28	14	6	6	5	6	6	5	4	5	3	5	3	3	2	2	6	6	5	5	GCGACCGGGCGUACCGAC	872-889	Mul_RS01615
-13.3	-30.7	84.7	-15.2	-2.2	-10.4	-0.73	-59.24	27.52	14	6	5	6	6	5	4	5	3	5	3	3	2	2	6	6	5	5	6	CGACCGGGCGUACCGACC	873-890	Mul_RS01615
-8.3	-29.1	80.8	-18.6	-2.2	-8.6	-0.74	-59.35	27.6	14	5	6	6	5	4	5	3	5	3	3	2	2	6	6	5	5	6	4	GACCGGGCGUACCGACCA	874-891	Mul_RS01615
-12.3	-29.7	81.8	-15.2	-2.2	-8.6	-0.76	-59.46	27.68	14	6	6	5	4	5	3	5	3	3	2	2	6	6	5	5	6	4	4	ACCGGGCGUACCGACCAG	875-892	Mul_RS01615
-11.6	-29	80.6	-15.2	-2.2	-8.6	-0.77	-59.56	27.77	14	6	5	4	5	3	5	3	3	2	2	6	6	5	5	6	4	4	3	CCGGGCGUACCGACCAGU	876-893	Mul_RS01615
-7.1	-27.9	79	-18.6	-2.2	-7.7	-0.79	-59.58	28.25	13	5	4	5	3	5	3	3	2	2	6	6	5	5	6	4	4	3	2	CGGGCGUACCGACCAGUC	877-894	Mul_RS01615
-11.2	-27.9	79	-15.2	-1.4	-8.3	-0.81	-59.69	28.33	13	4	5	3	5	3	3	2	2	6	6	5	5	6	4	4	3	2	4	GGGCGUACCGACCAGUCG	878-895	Mul_RS01615
-9.6	-27.9	79	-15.2	-3	-13.3	-0.83	-59.79	28.42	13	5	3	5	3	3	2	2	6	6	5	5	6	4	4	3	2	4	3	GGCGUACCGACCAGUCGG	879-896	Mul_RS01615
-7.8	-26.7	76.1	-15.2	-3.6	-14.5	-0.84	-59.71	28.62	12	3	5	3	3	2	2	6	6	5	5	6	4	4	3	2	4	3	1	GCGUACCGACCAGUCGGU	880-897	Mul_RS01615
-6.9	-26	76.8	-15.2	-3.8	-14.9	-0.85	-59.69	28.78	11	5	3	3	2	2	6	6	5	5	6	4	4	3	2	4	3	1	0	CGUACCGACCAGUCGGUU	881-898	Mul_RS01615
-5.1	-24.2	72.2	-15.2	-3.8	-14.9	-0.85	-59.62	28.86	10	3	3	2	2	6	6	5	5	6	4	4	3	2	4	3	1	0	2	GUACCGACCAGUCGGUUA	882-899	Mul_RS01615
-4.6	-24.9	73.5	-16.4	-3.8	-14.9	-0.9	-59.86	28.96	11	3	2	2	6	6	5	5	6	4	4	3	2	4	3	1	0	2	4	UACCGACCAGUCGGUUAC	883-900	Mul_RS01615
-1.8	-26.9	77.3	-21.3	-3.7	-14.7	-0.94	-60.13	29.22	11	2	2	6	6	5	5	6	4	4	3	2	4	3	1	0	2	4	3	ACCGACCAGUCGGUUACC	884-901	Mul_RS01615
-1.8	-26.4	76.8	-21.9	-2.6	-12.5	-0.96	-60.31	29.25	12	2	6	6	5	5	6	4	4	3	2	4	3	1	0	2	4	3	5	CCGACCAGUCGGUUACCA	885-902	Mul_RS01615
2.3	-25.1	74.2	-25.9	-1.4	-9.1	-0.98	-60.5	29.19	13	6	6	5	5	6	4	4	3	2	4	3	1	0	2	4	3	5	4	CGACCAGUCGGUUACCAC	886-903	Mul_RS01615
9.1	-25.3	73.4	-32.9	-1.4	-7.5	-0.98	-60.5	29.19	13	6	5	5	6	4	4	3	2	4	3	1	0	2	4	3	5	4	6	GACCAGUCGGUUACCACC	887-904	Mul_RS01615
5.2	-25.5	73.7	-29.4	-1.2	-7.1	-0.98	-60.5	29.19	13	5	5	6	4	4	3	2	4	3	1	0	2	4	3	5	4	6	6	ACCAGUCGGUUACCACCA	888-905	Mul_RS01615
5.2	-25.5	73.7	-29.4	-1.2	-6.2	-0.98	-60.46	29.23	12	5	6	4	4	3	2	4	3	1	0	2	4	3	5	4	6	6	1	CCAGUCGGUUACCACCAC	889-906	Mul_RS01615
8.7	-25.3	74.5	-32.7	-1.2	-6.2	-0.99	-60.47	29.22	11	6	4	4	3	2	4	3	1	0	2	4	3	5	4	6	6	1	3	CAGUCGGUUACCACCACG	890-907	Mul_RS01615
3.2	-25.1	74.2	-27	-1.2	-7.8	-0.99	-60.43	29.31	10	4	4	3	2	4	3	1	0	2	4	3	5	4	6	6	1	3	2	AGUCGGUUACCACCACGA	891-908	Mul_RS01615
3.8	-23.8	70.3	-26.3	-1.2	-7.8	-0.99	-60.29	29.45	9	4	3	2	4	3	1	0	2	4	3	5	4	6	6	1	3	2	3	GUCGGUUACCACCACGAA	892-909	Mul_RS01615
0.7	-24.5	71.6	-23.9	-1.2	-7.8	-1	-60.22	29.42	8	3	2	4	3	1	0	2	4	3	5	4	6	6	1	3	2	3	4	UCGGUUACCACCACGAAC	893-910	Mul_RS01615
0.3	-25.6	73.3	-24.6	-1.2	-7.8	-1	-60.22	29.42	8	2	4	3	1	0	2	4	3	5	4	6	6	1	3	2	3	4	7	CGGUUACCACCACGAACC	894-911	Mul_RS01615
-3.4	-25.6	73.3	-20.8	-1.3	-7.8	-1	-60.32	29.01	9	4	3	1	0	2	4	3	5	4	6	6	1	3	2	3	4	7	7	GGUUACCACCACGAACCG	895-912	Mul_RS01615
-4.3	-25.6	73.3	-21.3	0	-7	-1	-60.32	29.01	9	3	1	0	2	4	3	5	4	6	6	1	3	2	3	4	7	7	6	GUUACCACCACGAACCGG	896-913	Mul_RS01615
-2.4	-25.6	73.3	-22.5	-0.3	-8.2	-1	-60.32	29.01	9	1	0	2	4	3	5	4	6	6	1	3	2	3	4	7	7	6	5	UUACCACCACGAACCGGU	897-914	Mul_RS01615
0.4	-26.4	74.9	-26.1	-0.3	-8.4	-1.02	-60.56	29.35	9	0	2	4	3	5	4	6	6	1	3	2	3	4	7	7	6	5	4	UACCACCACGAACCGGUC	898-915	Mul_RS01615
-0.7	-28.2	79.3	-25.4	-1.7	-12	-1.03	-60.68	29.27	10	2	4	3	5	4	6	6	1	3	2	3	4	7	7	6	5	4	6	ACCACCACGAACCGGUCG	899-916	Mul_RS01615
0.6	-27.5	78.1	-25.4	-2.3	-13.2	-1.04	-60.82	29.37	10	4	3	5	4	6	6	1	3	2	3	4	7	7	6	5	4	6	1	CCACCACGAACCGGUCGU	900-917	Mul_RS01615
7.3	-25.6	74.8	-30.1	-2.4	-13.4	-1.01	-60.66	29.3	9	3	5	4	6	6	1	3	2	3	4	7	7	6	5	4	6	1	0	CACCACGAACCGGUCGUU	901-918	Mul_RS01615
6.6	-26.3	76.2	-30.1	-2.4	-13.4	-1.01	-60.59	29.28	9	5	4	6	6	1	3	2	3	4	7	7	6	5	4	6	1	0	5	ACCACGAACCGGUCGUUC	902-919	Mul_RS01615
1.8	-27.6	78.8	-26.6	-2.4	-13.4	-1.04	-60.77	29.76	9	4	6	6	1	3	2	3	4	7	7	6	5	4	6	1	0	5	7	CCACGAACCGGUCGUUCC	903-920	Mul_RS01615
-1.6	-27.6	78.8	-23.2	-2.4	-13.4	-1.05	-60.82	29.4	8	6	6	1	3	2	3	4	7	7	6	5	4	6	1	0	5	7	6	CACGAACCGGUCGUUCCC	904-921	Mul_RS01615
-4.7	-27.8	80	-20.3	-2.4	-13.4	-1.06	-60.85	29.27	7	6	1	3	2	3	4	7	7	6	5	4	6	1	0	5	7	6	2	ACGAACCGGUCGUUCCCU	905-922	Mul_RS01615
-6.6	-27.1	78.8	-18.7	-1.5	-11.2	-1.08	-61.03	29.74	7	1	3	2	3	4	7	7	6	5	4	6	1	0	5	7	6	2	7	CGAACCGGUCGUUCCCUA	906-923	Mul_RS01615
-2.6	-25.9	75.6	-21.8	-1.4	-8.4	-1.1	-61.25	30.17	8	3	2	3	4	7	7	6	5	4	6	1	0	5	7	6	2	7	8	GAACCGGUCGUUCCCUAG	907-924	Mul_RS01615
-3.6	-26.7	75.1	-22.5	0	-8.4	-1.12	-61.42	30.65	9	2	3	4	7	7	6	5	4	6	1	0	5	7	6	2	7	8	9	AACCGGUCGUUCCCUAGC	908-925	Mul_RS01615
-5.9	-29.4	81.2	-23	0	-8.2	-1.14	-61.64	31.04	10	3	4	7	7	6	5	4	6	1	0	5	7	6	2	7	8	9	8	ACCGGUCGUUCCCUAGCC	909-926	Mul_RS01615
-2.5	-28.9	80.7	-26.4	0	-6.2	-1.17	-61.96	31.37	11	4	7	7	6	5	4	6	1	0	5	7	6	2	7	8	9	8	9	CCGGUCGUUCCCUAGCCA	910-927	Mul_RS01615
0.6	-27.6	78.2	-28.2	0	-4.9	-1.19	-62.21	31.88	12	7	7	6	5	4	6	1	0	5	7	6	2	7	8	9	8	9	10	CGGUCGUUCCCUAGCCAC	911-928	Mul_RS01615
1.9	-27.8	77.4	-29.7	0	-4.9	-1.22	-62.39	32.35	12	7	6	5	4	6	1	0	5	7	6	2	7	8	9	8	9	10	10	GGUCGUUCCCUAGCCACC	912-929	Mul_RS01615
-3.3	-28.4	79.2	-25.1	0	-3.5	-1.24	-62.57	32.83	12	6	5	4	6	1	0	5	7	6	2	7	8	9	8	9	10	10	10	GUCGUUCCCUAGCCACCG	913-930	Mul_RS01615
-3.1	-29.2	79	-26.1	0	-3.5	-1.24	-62.52	33.48	11	5	4	6	1	0	5	7	6	2	7	8	9	8	9	10	10	10	8	UCGUUCCCUAGCCACCGC	914-931	Mul_RS01615
-1.1	-30.3	80.5	-28.7	-0.1	-3.5	-1.25	-62.55	34.26	11	4	6	1	0	5	7	6	2	7	8	9	8	9	10	10	10	8	9	CGUUCCCUAGCCACCGCC	915-932	Mul_RS01615
-0.8	-30.5	79.6	-29.2	-0.1	-3.5	-1.22	-62.4	33.92	11	6	1	0	5	7	6	2	7	8	9	8	9	10	10	10	8	9	5	GUUCCCUAGCCACCGCCC	916-933	Mul_RS01615
-3.7	-30.9	81.5	-26.7	-0.1	-3.5	-1.22	-62.4	34.41	10	1	0	5	7	6	2	7	8	9	8	9	10	10	10	8	9	5	5	UUCCCUAGCCACCGCCCU	917-934	Mul_RS01615
-3.4	-30.8	81.1	-26.9	-0.1	-3.6	-1.22	-62.46	35.08	11	0	5	7	6	2	7	8	9	8	9	10	10	10	8	9	5	5	8	UCCCUAGCCACCGCCCUA	918-935	Mul_RS01615
2.7	-30.5	80.5	-32.7	-0.2	-5.6	-1.21	-62.5	35.74	12	5	7	6	2	7	8	9	8	9	10	10	10	8	9	5	5	8	8	CCCUAGCCACCGCCCUAG	919-936	Mul_RS01615
0.4	-28.5	77	-28.2	-0.5	-6.9	-1.19	-62.47	35.9	12	7	6	2	7	8	9	8	9	10	10	10	8	9	5	5	8	8	6	CCUAGCCACCGCCCUAGU	920-937	Mul_RS01615
-1	-26.5	73.5	-24.8	-0.5	-6.9	-1.16	-62.35	35.55	11	6	2	7	8	9	8	9	10	10	10	8	9	5	5	8	8	6	4	CUAGCCACCGCCCUAGUA	921-938	Mul_RS01615
-0.2	-26.7	73.2	-26	-0.1	-6.9	-1.16	-62.38	36.35	11	2	7	8	9	8	9	10	10	10	8	9	5	5	8	8	6	4	8	UAGCCACCGCCCUAGUAG	922-939	Mul_RS01615
3.1	-27.5	73.2	-30.1	-0.1	-6.9	-1.15	-62.3	36.97	11	7	8	9	8	9	10	10	10	8	9	5	5	8	8	6	4	8	8	AGCCACCGCCCUAGUAGC	923-940	Mul_RS01615
3.7	-28.9	75.2	-32.6	0	-6.9	-1.13	-62.15	37.27	11	8	9	8	9	10	10	10	8	9	5	5	8	8	6	4	8	8	8	GCCACCGCCCUAGUAGCC	924-941	Mul_RS01615
0.2	-28.5	77	-28.7	0	-4.9	-1.11	-62.05	36.79	10	9	8	9	10	10	10	8	9	5	5	8	8	6	4	8	8	8	4	CCACCGCCCUAGUAGCCU	925-942	Mul_RS01615
-1.3	-27.7	76.9	-26.4	0	-4.9	-1.09	-61.9	37.09	10	8	9	10	10	10	8	9	5	5	8	8	6	4	8	8	8	4	7	CACCGCCCUAGUAGCCUG	926-943	Mul_RS01615
-2.4	-28.7	78.9	-26.3	0	-4.9	-1.07	-61.75	37.39	10	9	10	10	10	8	9	5	5	8	8	6	4	8	8	8	4	7	6	ACCGCCCUAGUAGCCUGG	927-944	Mul_RS01615
-0.8	-28.8	77.5	-27.3	-0.5	-6.9	-1.07	-61.78	36.96	10	10	10	10	8	9	5	5	8	8	6	4	8	8	8	4	7	6	5	CCGCCCUAGUAGCCUGGC	928-945	Mul_RS01615
-0.3	-28.8	77.5	-27.5	-0.9	-7.5	-1.06	-61.82	36.53	10	10	10	8	9	5	5	8	8	6	4	8	8	8	4	7	6	5	7	CGCCCUAGUAGCCUGGCC	929-946	Mul_RS01615
1.7	-28.8	77.5	-29.6	-0.8	-7.5	-1.07	-61.86	36.1	10	10	8	9	5	5	8	8	6	4	8	8	8	4	7	6	5	7	7	GCCCUAGUAGCCUGGCCG	930-947	Mul_RS01615
-2.8	-28.8	77.5	-25.5	0	-7.5	-1.04	-61.78	35.72	9	8	9	5	5	8	8	6	4	8	8	8	4	7	6	5	7	7	4	CCCUAGUAGCCUGGCCGC	931-948	Mul_RS01615
3.4	-27	74.7	-29.9	0	-7.5	-1.04	-61.97	35.03	10	9	5	5	8	8	6	4	8	8	8	4	7	6	5	7	7	4	3	CCUAGUAGCCUGGCCGCA	932-949	Mul_RS01615
4.2	-25.6	72.5	-29	-0.6	-7.5	-1.03	-62.07	34.21	10	5	5	8	8	6	4	8	8	8	4	7	6	5	7	7	4	3	4	CUAGUAGCCUGGCCGCAG	933-950	Mul_RS01615
4.7	-26	70.9	-29.7	-0.9	-7.5	-1.04	-62.3	34.06	11	5	8	8	6	4	8	8	8	4	7	6	5	7	7	4	3	4	4	UAGUAGCCUGGCCGCAGC	934-951	Mul_RS01615
-4	-27.8	74.9	-22.5	-1.2	-9.1	-1.04	-62.44	33.53	12	8	8	6	4	8	8	8	4	7	6	5	7	7	4	3	4	4	3	AGUAGCCUGGCCGCAGCG	935-952	Mul_RS01615
-5.1	-27.2	73.9	-21.1	-0.7	-9.3	-1.03	-62.52	32.81	11	8	6	4	8	8	8	4	7	6	5	7	7	4	3	4	4	3	2	GUAGCCUGGCCGCAGCGA	936-953	Mul_RS01615
-8.1	-27.9	75.1	-18.8	-0.7	-9.3	-1.01	-62.59	32.08	10	6	4	8	8	8	4	7	6	5	7	7	4	3	4	4	3	2	3	UAGCCUGGCCGCAGCGAC	937-954	Mul_RS01615
-11.3	-29.7	79.3	-17.4	-0.7	-9.3	-1	-62.72	31.83	10	4	8	8	8	4	7	6	5	7	7	4	3	4	4	3	2	3	3	AGCCUGGCCGCAGCGACG	938-955	Mul_RS01615
-11.5	-29.9	77.7	-17.4	-0.7	-9.3	-1	-62.79	31.67	11	8	8	8	4	7	6	5	7	7	4	3	4	4	3	2	3	3	4	GCCUGGCCGCAGCGACGC	939-956	Mul_RS01615
-8.3	-30.9	82.2	-17.8	-4.8	-13.6	-0.99	-62.85	31.18	12	8	8	4	7	6	5	7	7	4	3	4	4	3	2	3	3	4	4	CCUGGCCGCAGCGACGCG	940-957	Mul_RS01615
-9.4	-29.7	78.4	-15.3	-5	-16.6	-0.99	-63.03	30.66	13	8	4	7	6	5	7	7	4	3	4	4	3	2	3	3	4	4	4	CUGGCCGCAGCGACGCGC	941-958	Mul_RS01615
-12.5	-29.7	78.4	-11.1	-6.1	-18.8	-0.98	-63.13	29.85	13	4	7	6	5	7	7	4	3	4	4	3	2	3	3	4	4	4	2	UGGCCGCAGCGACGCGCU	942-959	Mul_RS01615
-12.2	-29.4	77	-11.1	-6.1	-18.4	-0.97	-63.11	30.16	13	7	6	5	7	7	4	3	4	4	3	2	3	3	4	4	4	2	2	GGCCGCAGCGACGCGCUC	943-960	Mul_RS01615
-13	-30.2	77.9	-11.1	-6.1	-17.9	-1	-63.3	29.43	13	6	5	7	7	4	3	4	4	3	2	3	3	4	4	4	2	2	3	GCCGCAGCGACGCGCUCC	944-961	Mul_RS01615
-13.6	-31.2	82.4	-11.1	-6.5	-17.9	-1.02	-63.48	28.7	13	5	7	7	4	3	4	4	3	2	3	3	4	4	4	2	2	3	2	CCGCAGCGACGCGCUCCG	945-962	Mul_RS01615
-11.2	-29.2	79.4	-11.1	-6.9	-18.8	-1.02	-63.48	28.7	13	7	7	4	3	4	4	3	2	3	3	4	4	4	2	2	3	2	3	CGCAGCGACGCGCUCCGA	946-963	Mul_RS01615
-10.8	-28	76.4	-11.1	-6.1	-18.8	-0.97	-63.35	28.76	12	7	4	3	4	4	3	2	3	3	4	4	4	2	2	3	2	3	2	GCAGCGACGCGCUCCGAG	947-964	Mul_RS01615
-7.3	-28	76.4	-14.6	-6.1	-18.8	-0.92	-63.21	28.82	12	4	3	4	4	3	2	3	3	4	4	4	2	2	3	2	3	2	3	CAGCGACGCGCUCCGAGC	948-965	Mul_RS01615
-5.5	-29.6	80.1	-18	-6.1	-18.8	-0.9	-63.19	28.83	13	3	4	4	3	2	3	3	4	4	4	2	2	3	2	3	2	3	2	AGCGACGCGCUCCGAGCG	949-966	Mul_RS01615
-4.6	-30.2	81.3	-20.4	-5.2	-16.5	-0.88	-63.13	28.97	13	4	4	3	2	3	3	4	4	4	2	2	3	2	3	2	3	2	3	GCGACGCGCUCCGAGCGG	950-967	Mul_RS01615
-2.9	-30.2	81.3	-23.9	-3.4	-13.6	-0.85	-63.08	29.12	13	4	3	2	3	3	4	4	4	2	2	3	2	3	2	3	2	3	3	CGACGCGCUCCGAGCGGC	951-968	Mul_RS01615
1.1	-30.2	81.3	-26	-5.3	-17.4	-0.83	-63.03	29.26	13	3	2	3	3	4	4	4	2	2	3	2	3	2	3	2	3	3	3	GACGCGCUCCGAGCGGCG	952-969	Mul_RS01615
1.8	-31	80.5	-27.5	-5.3	-17.4	-0.81	-62.97	29.41	13	2	3	3	4	4	4	2	2	3	2	3	2	3	2	3	3	3	3	ACGCGCUCCGAGCGGCGC	953-970	Mul_RS01615
3.3	-32.3	82.7	-30.9	-4.7	-16.2	-0.8	-62.95	29.45	14	3	3	4	4	4	2	2	3	2	3	2	3	2	3	3	3	3	3	CGCGCUCCGAGCGGCGCC	954-971	Mul_RS01615
2.8	-32.3	82.7	-31.1	-3.7	-15.8	-0.79	-62.93	29.51	15	3	4	4	4	2	2	3	2	3	2	3	2	3	3	3	3	3	3	GCGCUCCGAGCGGCGCCG	955-972	Mul_RS01615
3.5	-31.5	83.1	-31.1	-3.1	-15.8	-0.78	-62.87	29.6	15	4	4	4	2	2	3	2	3	2	3	2	3	3	3	3	3	3	1	CGCUCCGAGCGGCGCCGU	956-973	Mul_RS01615
12.1	-29.7	78.9	-38	-0.8	-15.8	-0.76	-62.82	29.74	15	4	4	2	2	3	2	3	2	3	2	3	3	3	3	3	3	1	2	GCUCCGAGCGGCGCCGUA	957-974	Mul_RS01615
12.2	-29.6	80.3	-38	-0.6	-15.8	-0.73	-62.76	29.89	15	4	2	2	3	2	3	2	3	2	3	3	3	3	3	3	1	2	3	CUCCGAGCGGCGCCGUAC	958-975	Mul_RS01615
11.7	-31.2	81.8	-39.1	-0.6	-15.8	-0.71	-62.71	30.03	15	2	2	3	2	3	2	3	2	3	3	3	3	3	3	1	2	3	3	UCCGAGCGGCGCCGUACC	959-976	Mul_RS01615
11.5	-32.1	84.2	-39.7	-1.7	-16	-0.69	-62.66	30.18	15	2	3	2	3	2	3	2	3	3	3	3	3	3	1	2	3	3	3	CCGAGCGGCGCCGUACCG	960-977	Mul_RS01615
6.1	-30.9	80.4	-32.9	-3.2	-16.2	-0.67	-62.69	29.98	16	3	2	3	2	3	2	3	3	3	3	3	3	1	2	3	3	3	3	CGAGCGGCGCCGUACCGC	961-978	Mul_RS01615
4.8	-30.9	80.4	-31.7	-3.6	-15.8	-0.62	-62.55	30.04	15	2	3	2	3	2	3	3	3	3	3	3	1	2	3	3	3	3	2	GAGCGGCGCCGUACCGCG	962-979	Mul_RS01615
1.4	-30.9	80.4	-28.3	-3.6	-15.8	-0.57	-62.41	30.1	14	3	2	3	2	3	3	3	3	3	3	1	2	3	3	3	3	2	2	AGCGGCGCCGUACCGCGA	963-980	Mul_RS01615
-0.2	-31	80.1	-26.8	-3.5	-15.8	-0.52	-62.27	30.16	13	2	3	2	3	3	3	3	3	3	1	2	3	3	3	3	2	2	3	GCGGCGCCGUACCGCGAC	964-981	Mul_RS01615
-2	-32.2	83.9	-26.8	-2.1	-15	-0.52	-62.27	30.16	13	3	2	3	3	3	3	3	3	1	2	3	3	3	3	2	2	3	3	CGGCGCCGUACCGCGACC	965-982	Mul_RS01615
1.3	-32.2	83.9	-30.9	-2.6	-12.1	-0.52	-62.27	30.16	12	2	3	3	3	3	3	3	1	2	3	3	3	3	2	2	3	3	3	GGCGCCGUACCGCGACCG	966-983	Mul_RS01615
-2.5	-32.2	83.9	-27.5	-2.2	-11.2	-0.52	-62.27	30.16	12	3	3	3	3	3	3	1	2	3	3	3	3	2	2	3	3	3	4	GCGCCGUACCGCGACCGG	967-984	Mul_RS01615
-5.6	-32.2	83.9	-23.6	-2.8	-13.6	-0.52	-62.27	30.16	12	3	3	3	3	3	1	2	3	3	3	3	2	2	3	3	3	4	4	CGCCGUACCGCGACCGGC	968-985	Mul_RS01615
-7.1	-32.2	83.9	-21.6	-3.3	-14.6	-0.52	-62.27	30.16	12	3	3	3	3	1	2	3	3	3	3	2	2	3	3	3	4	4	3	GCCGUACCGCGACCGGCG	969-986	Mul_RS01615
-10.1	-32.6	87.1	-17.7	-4.8	-12.2	-0.52	-62.27	30.16	12	3	3	3	1	2	3	3	3	3	2	2	3	3	3	4	4	3	3	CCGUACCGCGACCGGCGG	970-987	Mul_RS01615
-9.4	-31.4	83.1	-17.2	-4.8	-12.5	-0.52	-62.27	30.16	12	3	3	1	2	3	3	3	3	2	2	3	3	3	4	4	3	3	4	CGUACCGCGACCGGCGGC	971-988	Mul_RS01615
-10.8	-30	80.6	-14.4	-4.8	-11.7	-0.52	-62.24	30.07	11	3	1	2	3	3	3	3	2	2	3	3	3	4	4	3	3	4	1	GUACCGCGACCGGCGGCU	972-989	Mul_RS01615
-11.7	-30.9	82.7	-14.4	-4.8	-11.3	-0.52	-62.24	30.07	11	1	2	3	3	3	3	2	2	3	3	3	4	4	3	3	4	1	1	UACCGCGACCGGCGGCUC	973-990	Mul_RS01615
-10.7	-32.7	87.1	-17.2	-4.8	-13.7	-0.52	-62.28	30.04	12	2	3	3	3	3	2	2	3	3	3	4	4	3	3	4	1	1	2	ACCGCGACCGGCGGCUCG	974-991	Mul_RS01615
-10.1	-32	86.5	-17.7	-4.2	-13.7	-0.52	-62.28	30.04	12	3	3	3	3	2	2	3	3	3	4	4	3	3	4	1	1	2	2	CCGCGACCGGCGGCUCGA	975-992	Mul_RS01615
-6.1	-30.7	84.1	-21.6	-2.7	-13.7	-0.52	-62.28	30.04	12	3	3	3	2	2	3	3	3	4	4	3	3	4	1	1	2	2	3	CGCGACCGGCGGCUCGAC	976-993	Mul_RS01615
-4.3	-30.7	84.1	-23.6	-1.6	-13.7	-0.52	-62.28	30.04	12	3	3	2	2	3	3	3	4	4	3	3	4	1	1	2	2	3	3	GCGACCGGCGGCUCGACG	977-994	Mul_RS01615
-0.7	-30.7	84.1	-27.5	-1.5	-13.1	-0.52	-62.28	30.04	12	3	2	2	3	3	3	4	4	3	3	4	1	1	2	2	3	3	3	CGACCGGCGGCUCGACGC	978-995	Mul_RS01615
3.1	-30.9	83.1	-30.9	-3.1	-12	-0.52	-62.28	30.04	12	2	2	3	3	3	4	4	3	3	4	1	1	2	2	3	3	3	3	GACCGGCGGCUCGACGCC	979-996	Mul_RS01615
-0.4	-32.7	87.1	-26.8	-5.5	-16.8	-0.52	-62.28	30.04	13	2	3	3	3	4	4	3	3	4	1	1	2	2	3	3	3	3	1	ACCGGCGGCUCGACGCCG	980-997	Mul_RS01615
0.7	-32	86.5	-26.8	-5.9	-17.6	-0.57	-62.38	30.41	14	3	3	3	4	4	3	3	4	1	1	2	2	3	3	3	3	1	2	CCGGCGGCUCGACGCCGA	981-998	Mul_RS01615
2	-30.7	84.1	-26.8	-5.9	-17.6	-0.62	-62.47	30.78	15	3	3	4	4	3	3	4	1	1	2	2	3	3	3	3	1	2	4	CGGCGGCUCGACGCCGAC	982-999	Mul_RS01615
4.8	-30.7	84.1	-31	-4.5	-15.2	-0.67	-62.57	31.15	16	3	4	4	3	3	4	1	1	2	2	3	3	3	3	1	2	4	6	GGCGGCUCGACGCCGACG	983-1000	Mul_RS01615
7.2	-30.7	84.1	-33.4	-4.5	-15.2	-0.72	-62.67	31.51	17	4	4	3	3	4	1	1	2	2	3	3	3	3	1	2	4	6	6	GCGGCUCGACGCCGACGG	984-1001	Mul_RS01615
12	-30.7	84.1	-38.5	-4.2	-14.6	-0.77	-62.77	31.88	17	4	3	3	4	1	1	2	2	3	3	3	3	1	2	4	6	6	7	CGGCUCGACGCCGACGGC	985-1002	Mul_RS01615
10.5	-30.7	84.1	-36.6	-3.9	-17.1	-0.82	-62.87	32.25	17	3	3	4	1	1	2	2	3	3	3	3	1	2	4	6	6	7	5	GGCUCGACGCCGACGGCG	986-1003	Mul_RS01615
9.1	-29.5	81.8	-34	-3.9	-17.1	-0.87	-62.97	32.62	17	3	4	1	1	2	2	3	3	3	3	1	2	4	6	6	7	5	6	GCUCGACGCCGACGGCGA	987-1004	Mul_RS01615
8.2	-29.4	83.5	-33	-3.9	-17.1	-0.91	-63.07	32.99	17	4	1	1	2	2	3	3	3	3	1	2	4	6	6	7	5	6	8	CUCGACGCCGACGGCGAC	988-1005	Mul_RS01615
8.1	-31	85.1	-34.5	-3.9	-17.1	-0.96	-63.17	33.36	17	1	1	2	2	3	3	3	3	1	2	4	6	6	7	5	6	8	7	UCGACGCCGACGGCGACC	989-1006	Mul_RS01615
9.9	-30.3	83.7	-35.6	-3.9	-17.1	-1.01	-63.3	33.81	18	1	2	2	3	3	3	3	1	2	4	6	6	7	5	6	8	7	7	CGACGCCGACGGCGACCA	990-1007	Mul_RS01615
14.1	-29.1	80.6	-38.6	-3.9	-17.1	-1.06	-63.4	34.18	18	2	2	3	3	3	3	1	2	4	6	6	7	5	6	8	7	7	6	GACGCCGACGGCGACCAG	991-1008	Mul_RS01615
12.5	-30.3	82.8	-38.2	-3.9	-17.1	-1.11	-63.5	34.55	18	2	3	3	3	3	1	2	4	6	6	7	5	6	8	7	7	6	5	ACGCCGACGGCGACCAGG	992-1009	Mul_RS01615
8.5	-29.6	82.2	-33.8	-3.6	-16.5	-1.19	-63.92	33.28	18	3	3	3	3	1	2	4	6	6	7	5	6	8	7	7	6	5	5	CGCCGACGGCGACCAGGA	993-1010	Mul_RS01615
5.1	-28.5	78.8	-31.6	-1.3	-11.9	-1.24	-63.88	33.42	18	3	3	3	1	2	4	6	6	7	5	6	8	7	7	6	5	5	6	GCCGACGGCGACCAGGAC	994-1011	Mul_RS01615
2.8	-29.7	82.8	-31.7	-0.6	-8.1	-1.32	-64.3	32.15	18	3	3	1	2	4	6	6	7	5	6	8	7	7	6	5	5	6	8	CCGACGGCGACCAGGACC	995-1012	Mul_RS01615
2.5	-27.9	79.9	-29.6	-0.6	-8.1	-1.39	-64.72	30.88	18	3	1	2	4	6	6	7	5	6	8	7	7	6	5	5	6	8	7	CGACGGCGACCAGGACCA	996-1013	Mul_RS01615
3.3	-26.7	76.7	-30	0	-5.9	-1.46	-65.15	29.61	18	1	2	4	6	6	7	5	6	8	7	7	6	5	5	6	8	7	8	GACGGCGACCAGGACCAG	997-1014	Mul_RS01615
-0.4	-26.7	76.2	-26.3	0	-5.9	-1.54	-65.57	28.34	18	2	4	6	6	7	5	6	8	7	7	6	5	5	6	8	7	8	5	ACGGCGACCAGGACCAGU	998-1015	Mul_RS01615
0.4	-26	75	-26.4	0	-5.4	-1.56	-65.89	26.7	18	4	6	6	7	5	6	8	7	7	6	5	5	6	8	7	8	5	5	CGGCGACCAGGACCAGUA	999-1016	Mul_RS01615
3.9	-24.8	72	-28.7	0	-5.2	-1.59	-66.21	25.06	18	6	6	7	5	6	8	7	7	6	5	5	6	8	7	8	5	5	5	GGCGACCAGGACCAGUAG	1000-1017	Mul_RS01615
10.5	-24.4	69.4	-34.2	-0.4	-7.1	-1.61	-66.53	23.42	18	6	7	5	6	8	7	7	6	5	5	6	8	7	8	5	5	5	5	GCGACCAGGACCAGUAGC	1001-1018	Mul_RS01615
2	-24	71	-26	0	-4.5	-1.64	-66.86	21.78	18	7	5	6	8	7	7	6	5	5	6	8	7	8	5	5	5	5	6	CGACCAGGACCAGUAGCU	1002-1019	Mul_RS01615
4.8	-23.4	70	-28.2	0	-4.8	-1.65	-67.03	20.46	17	5	6	8	7	7	6	5	5	6	8	7	8	5	5	5	5	6	5	GACCAGGACCAGUAGCUG	1003-1020	Mul_RS01615
6.3	-23.4	69.5	-29.7	0	-4.8	-1.58	-66.78	19.96	16	6	8	7	7	6	5	5	6	8	7	8	5	5	5	5	6	5	2	ACCAGGACCAGUAGCUGU	1004-1021	Mul_RS01615
10	-23.9	71.8	-33.9	0	-4.8	-1.61	-67.1	18.32	16	8	7	7	6	5	5	6	8	7	8	5	5	5	5	6	5	2	6	CCAGGACCAGUAGCUGUG	1005-1022	Mul_RS01615
10.6	-23.1	70.7	-33	-0.5	-7.4	-1.63	-67.42	16.68	16	7	7	6	5	5	6	8	7	8	5	5	5	5	6	5	2	6	7	CAGGACCAGUAGCUGUGG	1006-1023	Mul_RS01615
9.8	-23.7	70.1	-32.8	-0.5	-7.4	-1.66	-67.75	15.04	16	7	6	5	5	6	8	7	8	5	5	5	5	6	5	2	6	7	8	AGGACCAGUAGCUGUGGC	1007-1024	Mul_RS01615
10.3	-24.9	73.2	-34.5	-0.5	-7.4	-1.68	-68.07	13.4	16	6	5	5	6	8	7	8	5	5	5	5	6	5	2	6	7	8	6	GGACCAGUAGCUGUGGCG	1008-1025	Mul_RS01615
9.3	-24.9	73.2	-33.5	-0.5	-7.4	-1.71	-68.39	11.76	15	5	5	6	8	7	8	5	5	5	5	6	5	2	6	7	8	6	8	GACCAGUAGCUGUGGCGG	1009-1026	Mul_RS01615
9	-25.7	72.8	-34	-0.5	-7.4	-1.73	-68.71	10.12	15	5	6	8	7	8	5	5	5	5	6	5	2	6	7	8	6	8	8	ACCAGUAGCUGUGGCGGC	1010-1027	Mul_RS01615
10.8	-27	75.3	-36.1	-0.6	-11.6	-1.73	-68.71	10.12	15	6	8	7	8	5	5	5	5	6	5	2	6	7	8	6	8	8	9	CCAGUAGCUGUGGCGGCC	1011-1028	Mul_RS01615
15.5	-26.8	76	-39.1	-1.1	-14.6	-1.75	-69.18	8.7	15	8	7	8	5	5	5	5	6	5	2	6	7	8	6	8	8	9	8	CAGUAGCUGUGGCGGCCG	1012-1029	Mul_RS01615
11.8	-27.8	78	-38	-0.6	-11.4	-1.66	-68.66	9.73	14	7	8	5	5	5	5	6	5	2	6	7	8	6	8	8	9	8	3	AGUAGCUGUGGCGGCCGG	1013-1030	Mul_RS01615
9.6	-28.4	79.3	-36.4	-0.4	-11.4	-1.64	-68.19	11.14	14	8	5	5	5	5	6	5	2	6	7	8	6	8	8	9	8	3	7	GUAGCUGUGGCGGCCGGG	1014-1031	Mul_RS01615
7.6	-29.6	82.1	-35.6	-0.4	-11.4	-1.55	-67.59	12.28	13	5	5	5	5	6	5	2	6	7	8	6	8	8	9	8	3	7	5	UAGCUGUGGCGGCCGGGG	1015-1032	Mul_RS01615
6.6	-30.4	81.6	-35.2	-1.3	-11.4	-1.53	-67.12	13.69	13	5	5	5	6	5	2	6	7	8	6	8	8	9	8	3	7	5	9	AGCUGUGGCGGCCGGGGC	1016-1033	Mul_RS01615
4	-31.6	84.7	-33.6	-1.5	-12	-1.51	-66.66	15.11	13	5	5	6	5	2	6	7	8	6	8	8	9	8	3	7	5	9	9	GCUGUGGCGGCCGGGGCG	1017-1034	Mul_RS01615
1.7	-30.8	85.1	-30.6	0	-12	-1.43	-66.05	16.24	12	5	6	5	2	6	7	8	6	8	8	9	8	3	7	5	9	9	3	CUGUGGCGGCCGGGGCGU	1018-1035	Mul_RS01615
0.8	-30.4	83.2	-29.3	0	-12	-1.34	-65.49	17.35	11	6	5	2	6	7	8	6	8	8	9	8	3	7	5	9	9	3	3	UGUGGCGGCCGGGGCGUA	1019-1036	Mul_RS01615
1.9	-28.5	77.1	-28.5	0	-12	-1.26	-64.75	18.22	11	5	2	6	7	8	6	8	8	9	8	3	7	5	9	9	3	3	4	GUGGCGGCCGGGGCGUAA	1020-1037	Mul_RS01615
7.4	-29.2	78.3	-34.7	0	-12	-1.21	-64.45	19.17	11	2	6	7	8	6	8	8	9	8	3	7	5	9	9	3	3	4	6	UGGCGGCCGGGGCGUAAC	1021-1038	Mul_RS01615
5.6	-28.2	75.6	-31.9	0	-12	-1.22	-64.52	19.35	11	6	7	8	6	8	8	9	8	3	7	5	9	9	3	3	4	6	5	GGCGGCCGGGGCGUAACA	1022-1039	Mul_RS01615
3.3	-27.6	74.5	-29	0	-12	-1.14	-63.79	20.22	11	7	8	6	8	8	9	8	3	7	5	9	9	3	3	4	6	5	5	GCGGCCGGGGCGUAACAG	1023-1040	Mul_RS01615
0.7	-28	77.2	-27.1	0	-11.2	-1.06	-63.09	21.24	11	8	6	8	8	9	8	3	7	5	9	9	3	3	4	6	5	5	4	CGGCCGGGGCGUAACAGG	1024-1041	Mul_RS01615
1.4	-27	72.9	-27.5	-0.7	-7.9	-0.98	-62.36	22.11	11	6	8	8	9	8	3	7	5	9	9	3	3	4	6	5	5	4	7	GGCCGGGGCGUAACAGGC	1025-1042	Mul_RS01615
-0.3	-27.6	74.5	-26.1	-1	-9.4	-0.9	-61.62	22.98	11	8	8	9	8	3	7	5	9	9	3	3	4	6	5	5	4	7	4	GCCGGGGCGUAACAGGCG	1026-1043	Mul_RS01615
-1.5	-28	77.2	-25.2	-0.8	-10.2	-0.81	-60.9	24.11	11	8	9	8	3	7	5	9	9	3	3	4	6	5	5	4	7	4	5	CCGGGGCGUAACAGGCGG	1027-1044	Mul_RS01615
0	-26.8	73.5	-25.9	-0.8	-6.4	-0.72	-60.22	25.12	10	9	8	3	7	5	9	9	3	3	4	6	5	5	4	7	4	5	6	CGGGGCGUAACAGGCGGC	1028-1045	Mul_RS01615
-0.8	-25.4	71	-23.7	-0.8	-7.2	-0.62	-59.55	26.29	9	8	3	7	5	9	9	3	3	4	6	5	5	4	7	4	5	6	3	GGGGCGUAACAGGCGGCU	1029-1046	Mul_RS01615
-1.6	-24.2	68.5	-21.7	-0.8	-7.2	-0.53	-58.85	27.38	8	3	7	5	9	9	3	3	4	6	5	5	4	7	4	5	6	3	5	GGGCGUAACAGGCGGCUA	1030-1047	Mul_RS01615
-1	-23.7	67.1	-21.8	-0.8	-7.2	-0.54	-58.64	27.23	9	7	5	9	9	3	3	4	6	5	5	4	7	4	5	6	3	5	6	GGCGUAACAGGCGGCUAC	1031-1048	Mul_RS01615
3	-24.3	68.7	-25.2	-1.9	-11.6	-0.48	-58.37	26.68	9	5	9	9	3	3	4	6	5	5	4	7	4	5	6	3	5	6	7	GCGUAACAGGCGGCUACG	1032-1049	Mul_RS01615
7.8	-24.7	71.2	-30.7	-1.6	-11	-0.47	-58.3	26.62	9	9	9	3	3	4	6	5	5	4	7	4	5	6	3	5	6	7	4	CGUAACAGGCGGCUACGG	1033-1050	Mul_RS01615
4.1	-23.7	67.1	-26.9	-0.8	-7.2	-0.41	-58.03	26.07	9	9	3	3	4	6	5	5	4	7	4	5	6	3	5	6	7	4	4	GUAACAGGCGGCUACGGC	1034-1051	Mul_RS01615
4.4	-24.1	68.8	-26.9	-1.5	-7.2	-0.35	-57.76	25.53	9	3	3	4	6	5	5	4	7	4	5	6	3	5	6	7	4	4	2	UAACAGGCGGCUACGGCU	1035-1052	Mul_RS01615
7.6	-25	70.7	-31	-1.5	-7.2	-0.36	-57.64	25.57	9	3	4	6	5	5	4	7	4	5	6	3	5	6	7	4	4	2	4	AACAGGCGGCUACGGCUC	1036-1053	Mul_RS01615
10.2	-27.5	77.4	-35.9	-1.8	-7.7	-0.37	-57.47	25.33	10	4	6	5	5	4	7	4	5	6	3	5	6	7	4	4	2	4	6	ACAGGCGGCUACGGCUCG	1037-1054	Mul_RS01615
10.7	-26.8	76.1	-35.7	-1.8	-10	-0.37	-57.47	25.33	10	6	5	5	4	7	4	5	6	3	5	6	7	4	4	2	4	6	3	CAGGCGGCUACGGCUCGU	1038-1055	Mul_RS01615
11.7	-27.5	77.4	-37	-2.1	-11.7	-0.35	-57.18	24.92	11	5	5	4	7	4	5	6	3	5	6	7	4	4	2	4	6	3	4	AGGCGGCUACGGCUCGUC	1039-1056	Mul_RS01615
12.3	-28.9	79.6	-39	-2.1	-11.7	-0.34	-56.96	24.86	11	5	4	7	4	5	6	3	5	6	7	4	4	2	4	6	3	4	4	GGCGGCUACGGCUCGUCC	1040-1057	Mul_RS01615
10.9	-29.7	80.5	-38.7	-1.8	-11	-0.34	-56.96	24.86	11	4	7	4	5	6	3	5	6	7	4	4	2	4	6	3	4	4	6	GCGGCUACGGCUCGUCCC	1041-1058	Mul_RS01615
9.6	-29.1	81.6	-37.2	-1.4	-7.6	-0.35	-56.92	24.71	11	7	4	5	6	3	5	6	7	4	4	2	4	6	3	4	4	6	6	CGGCUACGGCUCGUCCCA	1042-1059	Mul_RS01615
10.4	-28	78.2	-37.5	-0.8	-7.4	-0.35	-56.92	24.71	11	4	5	6	3	5	6	7	4	4	2	4	6	3	4	4	6	6	4	GGCUACGGCUCGUCCCAC	1043-1060	Mul_RS01615
10.6	-28.8	79.2	-38.6	-0.6	-7	-0.35	-57.04	25.05	10	5	6	3	5	6	7	4	4	2	4	6	3	4	4	6	6	4	3	GCUACGGCUCGUCCCACC	1044-1061	Mul_RS01615
11.4	-30	83.1	-40.6	-0.6	-7	-0.37	-57.18	25.21	11	6	3	5	6	7	4	4	2	4	6	3	4	4	6	6	4	3	4	CUACGGCUCGUCCCACCC	1045-1062	Mul_RS01615
11	-31.4	85.7	-41.1	-1.2	-7	-0.4	-57.28	25.49	12	3	5	6	7	4	4	2	4	6	3	4	4	6	6	4	3	4	4	UACGGCUCGUCCCACCCG	1046-1063	Mul_RS01615
10.9	-31.4	86.2	-41	-1.2	-7.2	-0.43	-57.38	25.62	13	5	6	7	4	4	2	4	6	3	4	4	6	6	4	3	4	4	5	ACGGCUCGUCCCACCCGA	1047-1064	Mul_RS01615
13.3	-31.4	86.2	-43.7	-0.9	-6.4	-0.46	-57.5	25.83	14	6	7	4	4	2	4	6	3	4	4	6	6	4	3	4	4	5	5	CGGCUCGUCCCACCCGAC	1048-1065	Mul_RS01615
13.2	-31.6	85.1	-44.1	-0.4	-4.8	-0.47	-57.66	26.25	14	7	4	4	2	4	6	3	4	4	6	6	4	3	4	4	5	5	6	GGCUCGUCCCACCCGACC	1049-1066	Mul_RS01615
2	-32.2	87	-33.7	-0.2	-4.9	-0.48	-57.83	26.67	14	4	4	2	4	6	3	4	4	6	6	4	3	4	4	5	5	6	5	GCUCGUCCCACCCGACCG	1050-1067	Mul_RS01615
-0.2	-32.6	90.5	-31.9	-0.2	-7.6	-0.51	-57.85	26.72	15	4	2	4	6	3	4	4	6	6	4	3	4	4	5	5	6	5	3	CUCGUCCCACCCGACCGG	1051-1068	Mul_RS01615
1.7	-33	87.6	-34.1	-0.2	-8	-0.52	-57.95	26.97	15	2	4	6	3	4	4	6	6	4	3	4	4	5	5	6	5	3	4	UCGUCCCACCCGACCGGC	1052-1069	Mul_RS01615
3.8	-34.1	89	-37.4	0	-8	-0.53	-58.04	27.22	15	4	6	3	4	4	6	6	4	3	4	4	5	5	6	5	3	4	4	CGUCCCACCCGACCGGCC	1053-1070	Mul_RS01615
13.7	-34.1	89	-46.1	0	-11.6	-0.53	-58.09	27.09	16	6	3	4	4	6	6	4	3	4	4	5	5	6	5	3	4	4	3	GUCCCACCCGACCGGCCG	1054-1071	Mul_RS01615
13.5	-35.3	91.7	-45.4	-1	-15	-0.53	-58.16	27.26	16	3	4	4	6	6	4	3	4	4	5	5	6	5	3	4	4	3	3	UCCCACCCGACCGGCCGG	1055-1072	Mul_RS01615
15.3	-34.4	89.6	-45.7	-1.3	-16.2	-0.54	-58.22	27.42	16	4	4	6	6	4	3	4	4	5	5	6	5	3	4	4	3	3	3	CCCACCCGACCGGCCGGU	1056-1073	Mul_RS01615
18	-33.3	88.2	-46	-1.4	-18.8	-0.54	-58.29	27.59	16	4	6	6	4	3	4	4	5	5	6	5	3	4	4	3	3	3	3	CCACCCGACCGGCCGGUC	1057-1074	Mul_RS01615
18.3	-31.7	86.8	-44.2	-1.9	-19.8	-0.56	-58.33	27.38	17	6	6	4	3	4	4	5	5	6	5	3	4	4	3	3	3	3	1	CACCCGACCGGCCGGUCU	1058-1075	Mul_RS01615
8	-31.5	86.1	-33.7	-1.9	-19.8	-0.56	-58.39	27.55	17	6	4	3	4	4	5	5	6	5	3	4	4	3	3	3	3	1	1	ACCCGACCGGCCGGUCUA	1059-1076	Mul_RS01615
8.1	-31.4	86.5	-33.7	-1.9	-19.8	-0.56	-58.47	27.78	16	4	3	4	4	5	5	6	5	3	4	4	3	3	3	3	1	1	1	CCCGACCGGCCGGUCUAG	1060-1077	Mul_RS01615
9.8	-30.2	82.4	-34.2	-1.9	-19.8	-0.56	-58.54	28.01	15	3	4	4	5	5	6	5	3	4	4	3	3	3	3	1	1	1	1	CCGACCGGCCGGUCUAGC	1061-1078	Mul_RS01615
9.2	-30	83.4	-33.4	-1.9	-19.8	-0.56	-58.5	27.9	15	4	4	5	5	6	5	3	4	4	3	3	3	3	1	1	1	1	1	CGACCGGCCGGUCUAGCG	1062-1079	Mul_RS01615
6.8	-29.4	81.5	-30.5	-1.8	-19.6	-0.55	-58.41	27.71	14	4	5	5	6	5	3	4	4	3	3	3	3	1	1	1	1	1	1	GACCGGCCGGUCUAGCGG	1063-1080	Mul_RS01615
0.9	-30.6	83.8	-27.1	-3.8	-16.6	-0.53	-58.27	27.35	13	5	5	6	5	3	4	4	3	3	3	3	1	1	1	1	1	1	0	ACCGGCCGGUCUAGCGGG	1064-1081	Mul_RS01615
-0.8	-29.9	82.5	-25.6	-3.4	-14.2	-0.52	-58.14	26.99	12	5	6	5	3	4	4	3	3	3	3	1	1	1	1	1	1	0	0	CCGGCCGGUCUAGCGGGU	1065-1082	Mul_RS01615
-2.6	-28	79.4	-22.8	-2.6	-11.3	-0.5	-58.01	26.7	11	6	5	3	4	4	3	3	3	3	1	1	1	1	1	1	0	0	1	CGGCCGGUCUAGCGGGUU	1066-1083	Mul_RS01615
-4.2	-26.2	74.9	-19.4	-2.6	-11.3	-0.49	-57.88	26.4	10	5	3	4	4	3	3	3	3	1	1	1	1	1	1	0	0	1	1	GGCCGGUCUAGCGGGUUA	1067-1084	Mul_RS01615
-7.1	-25.7	73.4	-16	-2.6	-11.3	-0.48	-57.79	26.15	10	3	4	4	3	3	3	3	1	1	1	1	1	1	0	0	1	1	2	GCCGGUCUAGCGGGUUAC	1068-1085	Mul_RS01615
-2.1	-25.1	74.1	-20.8	-2.2	-10.5	-0.48	-57.76	26.06	10	4	4	3	3	3	3	1	1	1	1	1	1	0	0	1	1	2	2	CCGGUCUAGCGGGUUACA	1069-1086	Mul_RS01615
-5.4	-23.7	71.7	-18.3	0	-4.6	-0.48	-57.73	25.98	10	4	3	3	3	3	1	1	1	1	1	1	0	0	1	1	2	2	1	CGGUCUAGCGGGUUACAG	1070-1087	Mul_RS01615
-6.6	-21.9	67.4	-15.3	0	-4.1	-0.48	-57.7	25.89	10	3	3	3	3	1	1	1	1	1	1	0	0	1	1	2	2	1	2	GGUCUAGCGGGUUACAGA	1071-1088	Mul_RS01615
-8.9	-21.4	65.9	-11.9	-0.3	-4.1	-0.48	-57.7	25.89	10	3	3	3	1	1	1	1	1	1	0	0	1	1	2	2	1	2	2	GUCUAGCGGGUUACAGAC	1072-1089	Mul_RS01615
-7.2	-23.4	69.9	-15.3	-0.7	-5.8	-0.48	-57.7	25.89	10	3	3	1	1	1	1	1	1	0	0	1	1	2	2	1	2	2	2	UCUAGCGGGUUACAGACC	1073-1090	Mul_RS01615
-4.2	-24.3	72.4	-18.3	-1.8	-8	-0.48	-57.73	25.98	10	3	1	1	1	1	1	1	0	0	1	1	2	2	1	2	2	2	2	CUAGCGGGUUACAGACCG	1074-1091	Mul_RS01615
-2.5	-25.1	73.4	-20.8	-1.8	-8	-0.48	-57.76	26.06	10	1	1	1	1	1	1	0	0	1	1	2	2	1	2	2	2	2	1	UAGCGGGUUACAGACCGG	1075-1092	Mul_RS01615
-4.8	-25.9	73.3	-16	-5.1	-11.7	-0.48	-57.79	26.15	10	1	1	1	1	1	0	0	1	1	2	2	1	2	2	2	2	1	1	AGCGGGUUACAGACCGGC	1076-1093	Mul_RS01615
-4.4	-25.7	73.6	-16	-5.3	-12.1	-0.49	-57.82	26.23	9	1	1	1	1	0	0	1	1	2	2	1	2	2	2	2	1	1	1	GCGGGUUACAGACCGGCU	1077-1094	Mul_RS01615
-8.2	-25.8	75.9	-16	-1.5	-8.4	-0.5	-57.91	26.42	10	1	1	1	0	0	1	1	2	2	1	2	2	2	2	1	1	1	2	CGGGUUACAGACCGGCUC	1078-1095	Mul_RS01615
-6.8	-24.2	71.9	-16	-1.3	-8.4	-0.51	-57.99	26.61	11	1	1	0	0	1	1	2	2	1	2	2	2	2	1	1	1	2	3	GGGUUACAGACCGGCUCA	1079-1096	Mul_RS01615
-5.2	-22.3	66.8	-16	-1	-8.4	-0.53	-58.08	26.8	12	1	0	0	1	1	2	2	1	2	2	2	2	1	1	1	2	3	3	GGUUACAGACCGGCUCAA	1080-1097	Mul_RS01615
-5.8	-21.8	65.4	-16	0	-7	-0.54	-58.17	26.99	13	0	0	1	1	2	2	1	2	2	2	2	1	1	1	2	3	3	3	GUUACAGACCGGCUCAAC	1081-1098	Mul_RS01615
-7.8	-23.8	69.3	-16	0	-7	-0.55	-58.31	27.35	14	0	1	1	2	2	1	2	2	2	2	1	1	1	2	3	3	3	3	UUACAGACCGGCUCAACC	1082-1099	Mul_RS01615
-7.4	-23.9	69.5	-16	-0.1	-7	-0.57	-58.44	27.71	15	1	1	2	2	1	2	2	2	2	1	1	1	2	3	3	3	3	3	UACAGACCGGCUCAACCA	1083-1100	Mul_RS01615
-8.1	-24.6	70.6	-16	-0.1	-7	-0.57	-58.45	27.59	15	1	2	2	1	2	2	2	2	1	1	1	2	3	3	3	3	3	1	ACAGACCGGCUCAACCAC	1084-1101	Mul_RS01615
-7.8	-24.3	71.1	-16	-0.1	-7	-0.58	-58.47	27.15	15	2	2	1	2	2	2	2	1	1	1	2	3	3	3	3	3	1	2	CAGACCGGCUCAACCACU	1085-1102	Mul_RS01615
1	-25.3	74	-25.8	-0.1	-7	-0.59	-58.45	26.67	14	2	1	2	2	2	2	1	1	1	2	3	3	3	3	3	1	2	2	AGACCGGCUCAACCACUG	1086-1103	Mul_RS01615
3.3	-25.5	72.5	-28.3	-0.1	-7	-0.59	-58.39	25.92	14	1	2	2	2	2	1	1	1	2	3	3	3	3	3	1	2	2	4	GACCGGCUCAACCACUGC	1087-1104	Mul_RS01615
0.8	-27.3	76.5	-27.6	-0.1	-7	-0.59	-58.33	25.17	14	2	2	2	2	1	1	1	2	3	3	3	3	3	1	2	2	4	6	ACCGGCUCAACCACUGCG	1088-1105	Mul_RS01615
1.2	-26.6	75.8	-27.3	-0.1	-5.8	-0.6	-58.31	24.61	13	2	2	2	1	1	1	2	3	3	3	3	3	1	2	2	4	6	3	CCGGCUCAACCACUGCGA	1089-1106	Mul_RS01615
3.2	-25.3	73.2	-28	-0.1	-3.8	-0.6	-58.25	23.86	13	2	2	1	1	1	2	3	3	3	3	3	1	2	2	4	6	3	5	CGGCUCAACCACUGCGAC	1090-1107	Mul_RS01615
-6.8	-25.5	72.5	-18.7	0	-3.8	-0.6	-58.18	23.12	13	2	1	1	1	2	3	3	3	3	3	1	2	2	4	6	3	5	5	GGCUCAACCACUGCGACC	1091-1108	Mul_RS01615
-10.2	-26.3	73.5	-16.1	0	-3.4	-0.59	-58.09	22.29	13	1	1	1	2	3	3	3	3	3	1	2	2	4	6	3	5	5	4	GCUCAACCACUGCGACCC	1092-1109	Mul_RS01615
-12.9	-27.3	78.2	-14.4	0	-3.4	-0.59	-58.01	21.78	13	1	1	2	3	3	3	3	3	1	2	2	4	6	3	5	5	4	5	CUCAACCACUGCGACCCG	1093-1110	Mul_RS01615
-12.8	-26.9	76.2	-14.1	0	-3.4	-0.59	-57.92	21.27	13	1	2	3	3	3	3	3	1	2	2	4	6	3	5	5	4	5	3	UCAACCACUGCGACCCGU	1094-1111	Mul_RS01615
-10.1	-27.2	77.7	-17.1	0	-4.6	-0.59	-57.84	20.76	14	2	3	3	3	3	3	1	2	2	4	6	3	5	5	4	5	3	4	CAACCACUGCGACCCGUG	1095-1112	Mul_RS01615
-11.1	-28.2	79.8	-14.8	-2.3	-8.6	-0.58	-57.69	20.08	14	3	3	3	3	3	1	2	2	4	6	3	5	5	4	5	3	4	4	AACCACUGCGACCCGUGG	1096-1113	Mul_RS01615
-13	-30.1	85.3	-14.8	-2.3	-9.1	-0.57	-57.54	19.66	13	3	3	3	3	1	2	2	4	6	3	5	5	4	5	3	4	4	3	ACCACUGCGACCCGUGGG	1097-1114	Mul_RS01615
-13.8	-30.6	87	-14.8	-2	-9.1	-0.56	-57.39	18.98	13	3	3	3	1	2	2	4	6	3	5	5	4	5	3	4	4	3	6	CCACUGCGACCCGUGGGG	1098-1115	Mul_RS01615
-13.2	-29.4	82.7	-14.8	-1.3	-9.1	-0.55	-57.24	18.3	13	3	3	1	2	2	4	6	3	5	5	4	5	3	4	4	3	6	5	CACUGCGACCCGUGGGGC	1099-1116	Mul_RS01615
-13.4	-29.6	84	-14.8	-1.3	-9.1	-0.55	-57.12	17.7	12	3	1	2	2	4	6	3	5	5	4	5	3	4	4	3	6	5	1	ACUGCGACCCGUGGGGCU	1100-1117	Mul_RS01615
-13.9	-30.1	86.9	-14.8	-1.3	-9.1	-0.54	-56.97	17.02	12	1	2	2	4	6	3	5	5	4	5	3	4	4	3	6	5	1	6	CUGCGACCCGUGGGGCUG	1101-1118	Mul_RS01615
-14.3	-30.5	84.1	-14.8	-1.3	-9.1	-0.54	-56.93	16.76	13	2	2	4	6	3	5	5	4	5	3	4	4	3	6	5	1	6	6	UGCGACCCGUGGGGCUGC	1102-1119	Mul_RS01615
-15.1	-31.3	83.9	-14.8	-1.3	-9.5	-0.54	-56.89	16.82	14	2	4	6	3	5	5	4	5	3	4	4	3	6	5	1	6	6	5	GCGACCCGUGGGGCUGCC	1103-1120	Mul_RS01615
-8	-30.7	85.2	-21.3	-1.3	-9.1	-0.53	-56.86	16.87	15	4	6	3	5	5	4	5	3	4	4	3	6	5	1	6	6	5	7	CGACCCGUGGGGCUGCCA	1104-1121	Mul_RS01615
-7.8	-29.6	81.7	-19.5	-2.3	-9.1	-0.53	-56.86	17.2	15	6	3	5	5	4	5	3	4	4	3	6	5	1	6	6	5	7	7	GACCCGUGGGGCUGCCAC	1105-1122	Mul_RS01615
-10.8	-29.8	82	-15.9	-3.1	-10.3	-0.53	-56.87	17.52	15	3	5	5	4	5	3	4	4	3	6	5	1	6	6	5	7	7	5	ACCCGUGGGGCUGCCACA	1106-1123	Mul_RS01615
-9.1	-29.7	82.3	-17.5	-3.1	-10.9	-0.52	-56.83	17.65	16	5	5	4	5	3	4	4	3	6	5	1	6	6	5	7	7	5	6	CCCGUGGGGCUGCCACAG	1107-1124	Mul_RS01615
-8.3	-28.5	78.4	-17.1	-3.1	-10.9	-0.52	-56.84	17.98	16	5	4	5	3	4	4	3	6	5	1	6	6	5	7	7	5	6	6	CCGUGGGGCUGCCACAGC	1108-1125	Mul_RS01615
-11.7	-28.5	78.4	-13.1	-3.7	-11.3	-0.52	-56.84	18.3	16	4	5	3	4	4	3	6	5	1	6	6	5	7	7	5	6	6	5	CGUGGGGCUGCCACAGCC	1109-1126	Mul_RS01615
-9.4	-26.9	74.7	-13.2	-4.3	-12.1	-0.52	-56.85	18.62	16	5	3	4	4	3	6	5	1	6	6	5	7	7	5	6	6	5	6	GUGGGGCUGCCACAGCCA	1110-1127	Mul_RS01615
-6.1	-27.6	75.9	-17.2	-4.3	-12.1	-0.52	-56.85	18.62	16	3	4	4	3	6	5	1	6	6	5	7	7	5	6	6	5	6	5	UGGGGCUGCCACAGCCAC	1111-1128	Mul_RS01615
-3.9	-28.2	76.8	-20	-4.3	-13.1	-0.52	-56.85	18.62	16	4	4	3	6	5	1	6	6	5	7	7	5	6	6	5	6	5	6	GGGGCUGCCACAGCCACG	1112-1129	Mul_RS01615
-1.7	-27	74.6	-21	-4.3	-14	-0.52	-56.85	18.62	16	4	3	6	5	1	6	6	5	7	7	5	6	6	5	6	5	6	6	GGGCUGCCACAGCCACGA	1113-1130	Mul_RS01615
2.9	-26.5	73.2	-25.2	-4.2	-14	-0.52	-56.85	18.62	16	3	6	5	1	6	6	5	7	7	5	6	6	5	6	5	6	6	3	GGCUGCCACAGCCACGAC	1114-1131	Mul_RS01615
1.8	-25.5	71.2	-25.3	-2	-7.5	-0.52	-56.84	18.36	17	6	5	1	6	6	5	7	7	5	6	6	5	6	5	6	6	3	3	GCUGCCACAGCCACGACA	1115-1132	Mul_RS01615
-3.1	-24	68.9	-20.4	-0.1	-3.5	-0.52	-56.84	18.36	17	5	1	6	6	5	7	7	5	6	6	5	6	5	6	6	3	3	1	CUGCCACAGCCACGACAA	1116-1133	Mul_RS01615
-2.4	-23.3	66.9	-20.4	-0.1	-3.5	-0.51	-56.81	18.63	16	1	6	6	5	7	7	5	6	6	5	6	5	6	6	3	3	1	0	UGCCACAGCCACGACAAU	1117-1134	Mul_RS01615
-2.6	-23	65.7	-20.4	0	-3.4	-0.5	-56.77	18.55	17	6	6	5	7	7	5	6	6	5	6	5	6	6	3	3	1	0	3	GCCACAGCCACGACAAUC	1118-1135	Mul_RS01615
-3.8	-24.2	69	-20.4	0	-3.4	-0.5	-56.76	18.59	16	6	5	7	7	5	6	6	5	6	5	6	6	3	3	1	0	3	4	CCACAGCCACGACAAUCC	1119-1136	Mul_RS01615
-0.6	-24.2	69	-23.6	0	-3.4	-0.49	-56.73	18.81	15	5	7	7	5	6	6	5	6	5	6	6	3	3	1	0	3	4	3	CACAGCCACGACAAUCCC	1120-1137	Mul_RS01615
-5.2	-25.8	72.6	-20.6	0	-3.4	-0.47	-56.67	19.17	14	7	7	5	6	6	5	6	5	6	6	3	3	1	0	3	4	3	2	ACAGCCACGACAAUCCCG	1121-1138	Mul_RS01615
-5.2	-25.1	71.4	-19.2	-0.5	-5.2	-0.46	-56.66	19.41	13	7	5	6	6	5	6	5	6	6	3	3	1	0	3	4	3	2	4	CAGCCACGACAAUCCCGU	1122-1139	Mul_RS01615
-9.1	-25.8	72.7	-16	-0.5	-6.9	-0.46	-56.65	19.55	12	5	6	6	5	6	5	6	6	3	3	1	0	3	4	3	2	4	2	AGCCACGACAAUCCCGUC	1123-1140	Mul_RS01615
-11.4	-27.2	74.9	-15.1	-0.5	-6.4	-0.45	-56.65	19.55	11	6	6	5	6	5	6	6	3	3	1	0	3	4	3	2	4	2	6	GCCACGACAAUCCCGUCC	1124-1141	Mul_RS01615
-11.3	-28.4	78.7	-16.4	-0.5	-3.7	-0.45	-56.65	19.51	10	6	5	6	5	6	6	3	3	1	0	3	4	3	2	4	2	6	5	CCACGACAAUCCCGUCCC	1125-1142	Mul_RS01615
-14.3	-28.2	79.5	-13.2	-0.5	-4.8	-0.45	-56.65	19.51	10	5	6	5	6	6	3	3	1	0	3	4	3	2	4	2	6	5	6	CACGACAAUCCCGUCCCG	1126-1143	Mul_RS01615
-14.1	-28	78.7	-13.2	-0.5	-6	-0.45	-56.65	19.51	10	6	5	6	6	3	3	1	0	3	4	3	2	4	2	6	5	6	5	ACGACAAUCCCGUCCCGU	1127-1144	Mul_RS01615
-14.2	-28.2	79.6	-13.5	-0.2	-6	-0.45	-56.65	19.51	10	5	6	6	3	3	1	0	3	4	3	2	4	2	6	5	6	5	4	CGACAAUCCCGUCCCGUC	1128-1145	Mul_RS01615
-14.2	-28.2	79.6	-13.5	-0.1	-6	-0.45	-56.65	19.51	10	6	6	3	3	1	0	3	4	3	2	4	2	6	5	6	5	4	7	GACAAUCCCGUCCCGUCG	1129-1146	Mul_RS01615
-15.8	-29	78.9	-13.2	0	-4.6	-0.45	-56.65	19.51	10	6	3	3	1	0	3	4	3	2	4	2	6	5	6	5	4	7	7	ACAAUCCCGUCCCGUCGC	1130-1147	Mul_RS01615
-17.1	-30.3	81.3	-13.2	0	-4.6	-0.45	-56.65	19.51	10	3	3	1	0	3	4	3	2	4	2	6	5	6	5	4	7	7	5	CAAUCCCGUCCCGUCGCC	1131-1148	Mul_RS01615
-15.5	-31.9	84.9	-16.4	0	-4.6	-0.45	-56.65	19.51	10	3	1	0	3	4	3	2	4	2	6	5	6	5	4	7	7	5	4	AAUCCCGUCCCGUCGCCG	1132-1149	Mul_RS01615
-18.3	-33.4	86.9	-15.1	0	-5.1	-0.44	-56.61	19.73	9	1	0	3	4	3	2	4	2	6	5	6	5	4	7	7	5	4	4	AUCCCGUCCCGUCGCCGC	1133-1150	Mul_RS01615
-20.6	-35.7	90.5	-15.1	0	-5.1	-0.43	-56.55	19.88	8	0	3	4	3	2	4	2	6	5	6	5	4	7	7	5	4	4	3	UCCCGUCCCGUCGCCGCC	1134-1151	Mul_RS01615
-16.9	-36.8	91.8	-19.9	0	-5.1	-0.45	-56.58	19.61	9	3	4	3	2	4	2	6	5	6	5	4	7	7	5	4	4	3	4	CCCGUCCCGUCGCCGCCC	1135-1152	Mul_RS01615
-12.8	-36.6	93	-22.9	-0.8	-5.1	-0.45	-56.58	19.61	9	4	3	2	4	2	6	5	6	5	4	7	7	5	4	4	3	4	4	CCGUCCCGUCGCCGCCCG	1136-1153	Mul_RS01615
-9.2	-35.8	92.4	-25.1	-1.4	-7.4	-0.45	-56.59	19.57	10	3	2	4	2	6	5	6	5	4	7	7	5	4	4	3	4	4	4	CGUCCCGUCGCCGCCCGG	1137-1154	Mul_RS01615
-4.4	-34.8	87.3	-29.2	-1	-9.7	-0.46	-56.62	19.35	11	2	4	2	6	5	6	5	4	7	7	5	4	4	3	4	4	4	5	GUCCCGUCGCCGCCCGGC	1138-1155	Mul_RS01615
-2.8	-36.8	90.5	-32.5	-1.2	-10.5	-0.48	-56.68	19	12	4	2	6	5	6	5	4	7	7	5	4	4	3	4	4	4	5	4	UCCCGUCGCCGCCCGGCC	1139-1156	Mul_RS01615
-1.8	-37.7	92.8	-34.4	-1.2	-10.5	-0.49	-56.7	18.75	13	2	6	5	6	5	4	7	7	5	4	4	3	4	4	4	5	4	5	CCCGUCGCCGCCCGGCCG	1140-1157	Mul_RS01615
3.4	-36.5	89	-38.4	-1.2	-10.5	-0.5	-56.7	18.61	14	6	5	6	5	4	7	7	5	4	4	3	4	4	4	5	4	5	5	CCGUCGCCGCCCGGCCGC	1141-1158	Mul_RS01615
11.6	-36.3	90.1	-45.3	-2.4	-12.6	-0.5	-56.7	18.61	15	5	6	5	4	7	7	5	4	4	3	4	4	4	5	4	5	5	3	CGUCGCCGCCCGGCCGCG	1142-1159	Mul_RS01615
14.9	-34.5	86.4	-46.1	-3.1	-14	-0.5	-56.71	18.65	16	6	5	4	7	7	5	4	4	3	4	4	4	5	4	5	5	3	4	GUCGCCGCCCGGCCGCGA	1143-1160	Mul_RS01615
14.1	-35.2	87.5	-46	-3.1	-14	-0.5	-56.71	18.65	16	5	4	7	7	5	4	4	3	4	4	4	5	4	5	5	3	4	5	UCGCCGCCCGGCCGCGAC	1144-1161	Mul_RS01615
14.7	-36.3	88.7	-48.4	-2.4	-12.6	-0.5	-56.7	18.61	15	4	7	7	5	4	4	3	4	4	4	5	4	5	5	3	4	5	3	CGCCGCCCGGCCGCGACC	1145-1162	Mul_RS01615
13.3	-36.3	88.7	-47.5	-1.7	-11.9	-0.5	-56.7	18.61	15	7	7	5	4	4	3	4	4	4	5	4	5	5	3	4	5	3	4	GCCGCCCGGCCGCGACCG	1146-1163	Mul_RS01615
1.5	-36.3	88.7	-35.9	-1.6	-11.6	-0.5	-56.7	18.61	15	7	5	4	4	3	4	4	4	5	4	5	5	3	4	5	3	4	4	CCGCCCGGCCGCGACCGC	1147-1164	Mul_RS01615
5.5	-34.7	87.5	-38.3	-1.6	-11.6	-0.49	-56.63	18.74	14	5	4	4	3	4	4	4	5	4	5	5	3	4	5	3	4	4	1	CGCCCGGCCGCGACCGCU	1148-1165	Mul_RS01615
7.7	-32.9	83.4	-38.8	-1.1	-11.6	-0.48	-56.57	18.84	13	4	4	3	4	4	4	5	4	5	5	3	4	5	3	4	4	1	2	GCCCGGCCGCGACCGCUA	1149-1166	Mul_RS01615
8	-32.8	84.9	-39	-1.1	-11.6	-0.48	-56.57	18.84	13	4	3	4	4	4	5	4	5	5	3	4	5	3	4	4	1	2	4	CCCGGCCGCGACCGCUAC	1150-1167	Mul_RS01615
10.4	-32.8	84.9	-41.4	-1.1	-11.6	-0.49	-56.61	18.62	14	3	4	4	4	5	4	5	5	3	4	5	3	4	4	1	2	4	4	CCGGCCGCGACCGCUACC	1151-1168	Mul_RS01615
12	-31	82.2	-41.2	-1.1	-11.6	-0.5	-56.67	18.47	15	4	4	4	5	4	5	5	3	4	5	3	4	4	1	2	4	4	5	CGGCCGCGACCGCUACCA	1152-1169	Mul_RS01615
20.8	-29.9	79	-50.2	0	-8.1	-0.5	-56.67	18.47	15	4	4	5	4	5	5	3	4	5	3	4	4	1	2	4	4	5	4	GGCCGCGACCGCUACCAC	1153-1170	Mul_RS01615
14.1	-30.5	80.7	-44.1	0	-7.5	-0.5	-56.66	18.15	15	4	5	4	5	5	3	4	5	3	4	4	1	2	4	4	5	4	3	GCCGCGACCGCUACCACG	1154-1171	Mul_RS01615
11	-30.9	83.8	-40	-1.7	-11.2	-0.5	-56.66	17.82	15	5	4	5	5	3	4	5	3	4	4	1	2	4	4	5	4	3	3	CCGCGACCGCUACCACGG	1155-1172	Mul_RS01615
10.1	-30.1	83	-37.8	-1.7	-12.8	-0.5	-56.65	17.5	15	4	5	5	3	4	5	3	4	4	1	2	4	4	5	4	3	3	4	CGCGACCGCUACCACGGG	1156-1173	Mul_RS01615
11.5	-29.1	78.2	-38.9	-1.7	-8.5	-0.5	-56.64	17.18	15	5	5	3	4	5	3	4	4	1	2	4	4	5	4	3	3	4	4	GCGACCGCUACCACGGGC	1157-1174	Mul_RS01615
10.4	-30.1	83	-37.8	-2.7	-8.4	-0.5	-56.64	16.86	15	5	3	4	5	3	4	4	1	2	4	4	5	4	3	3	4	4	4	CGACCGCUACCACGGGCG	1158-1175	Mul_RS01615
10.6	-28.3	78.3	-37.2	-1.7	-9.4	-0.48	-56.41	16.93	14	3	4	5	3	4	4	1	2	4	4	5	4	3	3	4	4	4	2	GACCGCUACCACGGGCGU	1159-1176	Mul_RS01615
0.9	-29.2	79.9	-28.4	-1.7	-9.4	-0.46	-56.23	17	13	4	5	3	4	4	1	2	4	4	5	4	3	3	4	4	4	2	3	ACCGCUACCACGGGCGUC	1160-1177	Mul_RS01615
-0.1	-28.9	80.7	-27.1	-1.7	-9.4	-0.45	-55.99	17.02	12	5	3	4	4	1	2	4	4	5	4	3	3	4	4	4	2	3	5	CCGCUACCACGGGCGUCU	1161-1178	Mul_RS01615
-2.6	-28.1	80.8	-23.8	-1.7	-7.4	-0.43	-55.65	17.07	11	3	4	4	1	2	4	4	5	4	3	3	4	4	4	2	3	5	4	CGCUACCACGGGCGUCUG	1162-1179	Mul_RS01615
-6.1	-27.5	78.9	-20.8	-0.3	-6.8	-0.41	-55.33	17.23	11	4	4	1	2	4	4	5	4	3	3	4	4	4	2	3	5	4	3	GCUACCACGGGCGUCUGG	1163-1180	Mul_RS01615
-6.8	-27.5	78.9	-20.1	-0.3	-6.8	-0.39	-55.19	16.98	11	4	1	2	4	4	5	4	3	3	4	4	4	2	3	5	4	3	2	CUACCACGGGCGUCUGGC	1164-1181	Mul_RS01615
-7.6	-27.5	78.9	-19.2	-0.5	-7.2	-0.37	-55.06	16.73	11	1	2	4	4	5	4	3	3	4	4	4	2	3	5	4	3	2	2	UACCACGGGCGUCUGGCU	1165-1182	Mul_RS01615
4.2	-28.4	81	-31.9	-0.5	-7.2	-0.36	-55	16.34	11	2	4	4	5	4	3	3	4	4	4	2	3	5	4	3	2	2	1	ACCACGGGCGUCUGGCUC	1166-1183	Mul_RS01615
-0.4	-27.9	80.5	-26.5	-0.9	-7.2	-0.35	-54.92	15.99	12	4	4	5	4	3	3	4	4	4	2	3	5	4	3	2	2	1	2	CCACGGGCGUCUGGCUCA	1167-1184	Mul_RS01615
-1.5	-25.6	76.1	-23.1	-0.9	-7.2	-0.32	-54.58	16.15	11	4	5	4	3	3	4	4	4	2	3	5	4	3	2	2	1	2	0	CACGGGCGUCUGGCUCAU	1168-1185	Mul_RS01615
-4.2	-25.4	75.4	-20.2	-0.9	-7.2	-0.29	-54.25	16.32	10	5	4	3	3	4	4	4	2	3	5	4	3	2	2	1	2	0	0	ACGGGCGUCUGGCUCAUA	1169-1186	Mul_RS01615
-3	-24	71.7	-20	-0.9	-7.2	-0.26	-53.9	16.55	10	4	3	3	4	4	4	2	3	5	4	3	2	2	1	2	0	0	1	CGGGCGUCUGGCUCAUAA	1170-1187	Mul_RS01615
-2	-21.9	66.6	-19	-0.8	-5.1	-0.23	-53.56	16.78	10	3	3	4	4	4	2	3	5	4	3	2	2	1	2	0	0	1	1	GGGCGUCUGGCUCAUAAU	1171-1188	Mul_RS01615
-1.7	-21.6	65.9	-19.2	-0.5	-4.5	-0.22	-53.36	16.77	9	3	4	4	4	2	3	5	4	3	2	2	1	2	0	0	1	1	2	GGCGUCUGGCUCAUAAUC	1172-1189	Mul_RS01615
0.5	-22.2	67.6	-22.1	-0.3	-4	-0.2	-53.16	16.76	8	4	4	4	2	3	5	4	3	2	2	1	2	0	0	1	1	2	2	GCGUCUGGCUCAUAAUCG	1173-1190	Mul_RS01615
-1.7	-22.6	70.3	-20.9	0	-3	-0.17	-52.82	17.32	8	4	4	2	3	5	4	3	2	2	1	2	0	0	1	1	2	2	3	CGUCUGGCUCAUAAUCGG	1174-1191	Mul_RS01615
5.1	-21.6	65.9	-26.7	0	-3	-0.14	-52.47	17.87	8	4	2	3	5	4	3	2	2	1	2	0	0	1	1	2	2	3	3	GUCUGGCUCAUAAUCGGC	1175-1192	Mul_RS01615
2.2	-23.4	70.5	-25.6	0	-5.3	-0.12	-52.13	18.42	8	2	3	5	4	3	2	2	1	2	0	0	1	1	2	2	3	3	2	UCUGGCUCAUAAUCGGCG	1176-1193	Mul_RS01615
-3.3	-23.7	71.2	-20.4	0	-5.5	-0.11	-52.01	18.58	9	3	5	4	3	2	2	1	2	0	0	1	1	2	2	3	3	2	2	CUGGCUCAUAAUCGGCGG	1177-1194	Mul_RS01615
-7	-24.5	72.2	-17.5	0	-7.4	-0.1	-51.85	18.72	9	5	4	3	2	2	1	2	0	0	1	1	2	2	3	3	2	2	1	UGGCUCAUAAUCGGCGGG	1178-1195	Mul_RS01615
-5.8	-23.3	68.7	-17.5	0	-7.4	-0.07	-51.69	18.98	9	4	3	2	2	1	2	0	0	1	1	2	2	3	3	2	2	1	0	GGCUCAUAAUCGGCGGGU	1179-1196	Mul_RS01615
-4.2	-22.2	66.4	-17.5	0	-7.8	-0.06	-51.64	19.2	9	3	2	2	1	2	0	0	1	1	2	2	3	3	2	2	1	0	0	GCUCAUAAUCGGCGGGUU	1180-1197	Mul_RS01615
-4.5	-22.6	69.7	-17.5	0	-8.4	-0.04	-51.57	19.34	9	2	2	1	2	0	0	1	1	2	2	3	3	2	2	1	0	0	0	CUCAUAAUCGGCGGGUUG	1181-1198	Mul_RS01615
-1.1	-22.2	67.8	-20.5	0	-8.4	-0.02	-51.31	19.87	8	2	1	2	0	0	1	1	2	2	3	3	2	2	1	0	0	0	0	UCAUAAUCGGCGGGUUGU	1182-1199	Mul_RS01615
-2.7	-22.5	69.3	-19	0	-9.2	-0.01	-51.11	20.33	7	1	2	0	0	1	1	2	2	3	3	2	2	1	0	0	0	0	1	CAUAAUCGGCGGGUUGUG	1183-1200	Mul_RS01615
-6.2	-23.1	68.7	-16.2	-0.2	-8.4	0	-50.89	20.81	8	2	0	0	1	1	2	2	3	3	2	2	1	0	0	0	0	1	3	AUAAUCGGCGGGUUGUGC	1184-1201	Mul_RS01615
-9.3	-25.4	73.1	-14.3	-1.8	-8.4	0	-50.68	21.3	8	0	0	1	1	2	2	3	3	2	2	1	0	0	0	0	1	3	3	UAAUCGGCGGGUUGUGCC	1185-1202	Mul_RS01615
-8.3	-27.2	77.6	-14.3	-4.6	-10.7	0	-50.66	21.37	9	0	1	1	2	2	3	3	2	2	1	0	0	0	0	1	3	3	3	AAUCGGCGGGUUGUGCCG	1186-1203	Mul_RS01615
-8.3	-27.9	80.6	-14.3	-5.3	-12.1	0.01	-50.6	21.44	9	1	1	2	2	3	3	2	2	1	0	0	0	0	1	3	3	3	0	AUCGGCGGGUUGUGCCGA	1187-1204	Mul_RS01615
-5.5	-28.9	82.3	-18.1	-5.3	-12.1	0.01	-50.6	21.44	9	1	2	2	3	3	2	2	1	0	0	0	0	1	3	3	3	0	3	UCGGCGGGUUGUGCCGAC	1188-1205	Mul_RS01615
-8.9	-30	83.9	-16.5	-4.6	-10.7	0.01	-50.6	21.44	9	2	2	3	3	2	2	1	0	0	0	0	1	3	3	3	0	3	3	CGGCGGGUUGUGCCGACC	1189-1206	Mul_RS01615
-11	-30	83.9	-16.5	-2.5	-7.9	0.02	-50.46	22	10	2	3	3	2	2	1	0	0	0	0	1	3	3	3	0	3	3	2	GGCGGGUUGUGCCGACCG	1190-1207	Mul_RS01615
-8.9	-28.8	81.6	-18.1	-1.8	-7.9	0.03	-50.32	22.56	11	3	3	2	2	1	0	0	0	0	1	3	3	3	0	3	3	2	2	GCGGGUUGUGCCGACCGA	1191-1208	Mul_RS01615
-11.8	-27.7	81.5	-14.3	-1.5	-7.5	0.03	-50.32	22.56	11	3	2	2	1	0	0	0	0	1	3	3	3	0	3	3	2	2	3	CGGGUUGUGCCGACCGAU	1192-1209	Mul_RS01615
-9.5	-26.8	78.8	-16.2	-1	-7.4	0	-50.76	21.91	10	2	2	1	0	0	0	0	1	3	3	3	0	3	3	2	2	3	3	GGGUUGUGCCGACCGAUC	1193-1210	Mul_RS01615
-7.4	-27.4	80.8	-19	-0.9	-7.7	0.01	-50.85	21.3	10	2	1	0	0	0	0	1	3	3	3	0	3	3	2	2	3	3	2	GGUUGUGCCGACCGAUCG	1194-1211	Mul_RS01615
-4.3	-26.2	78.3	-20.5	-1.3	-8.2	0.01	-50.8	21.38	10	1	0	0	0	0	1	3	3	3	0	3	3	2	2	3	3	2	1	GUUGUGCCGACCGAUCGA	1195-1212	Mul_RS01615
-7.9	-26.8	80	-17.5	-1.3	-8.2	0.01	-50.75	21.47	11	0	0	0	0	1	3	3	3	0	3	3	2	2	3	3	2	1	1	UUGUGCCGACCGAUCGAG	1196-1213	Mul_RS01615
-9	-27.9	82.5	-17.5	-1.3	-8.2	0.03	-50.67	21.61	11	0	0	0	1	3	3	3	0	3	3	2	2	3	3	2	1	1	0	UGUGCCGACCGAUCGAGG	1197-1214	Mul_RS01615
-7.8	-26.7	78.3	-17.5	-1.3	-8.2	0.04	-50.59	21.75	11	0	0	1	3	3	3	0	3	3	2	2	3	3	2	1	1	0	0	GUGCCGACCGAUCGAGGU	1198-1215	Mul_RS01615
-9	-27.9	82.5	-17.5	-1.3	-8.2	0.02	-50.8	21.9	12	0	1	3	3	3	0	3	3	2	2	3	3	2	1	1	0	0	2	UGCCGACCGAUCGAGGUG	1199-1216	Mul_RS01615
-7.1	-26.7	78.9	-18.2	-1.3	-8.2	0	-51	22.06	13	1	3	3	3	0	3	3	2	2	3	3	2	1	1	0	0	2	2	GCCGACCGAUCGAGGUGA	1200-1217	Mul_RS01615
-3.9	-25.2	76.5	-19.9	-1.3	-8.2	-0.01	-51.16	22.27	14	3	3	3	0	3	3	2	2	3	3	2	1	1	0	0	2	2	3	CCGACCGAUCGAGGUGAA	1201-1218	Mul_RS01615
4.6	-23.8	73.9	-27	-1.3	-8.2	-0.02	-51.32	22.47	14	3	3	0	3	3	2	2	3	3	2	1	1	0	0	2	2	3	4	CGACCGAUCGAGGUGAAG	1202-1219	Mul_RS01615
3.8	-23.2	72	-26.3	-0.4	-8.2	-0.03	-51.48	22.67	14	3	0	3	3	2	2	3	3	2	1	1	0	0	2	2	3	4	5	GACCGAUCGAGGUGAAGG	1203-1220	Mul_RS01615
1.2	-24	71.6	-24.5	-0.4	-8.2	-0.03	-51.64	22.86	13	0	3	3	2	2	3	3	2	1	1	0	0	2	2	3	4	5	6	ACCGAUCGAGGUGAAGGC	1204-1221	Mul_RS01615
-0.1	-25.1	75.1	-24.5	0	-8.2	-0.05	-51.84	23.05	13	3	3	2	2	3	3	2	1	1	0	0	2	2	3	4	5	6	6	CCGAUCGAGGUGAAGGCG	1205-1222	Mul_RS01615
3.4	-24.3	73.9	-27.2	0	-8.2	-0.08	-52.14	22.53	13	3	2	2	3	3	2	1	1	0	0	2	2	3	4	5	6	6	4	CGAUCGAGGUGAAGGCGG	1206-1223	Mul_RS01615
5	-23.3	69.3	-28.3	0	-6.4	-0.08	-52.3	22.72	13	2	2	3	3	2	1	1	0	0	2	2	3	4	5	6	6	4	5	GAUCGAGGUGAAGGCGGC	1207-1224	Mul_RS01615
-1.9	-25.3	72.8	-21.9	0	-11	-0.09	-52.46	22.92	13	2	3	3	2	1	1	0	0	2	2	3	4	5	6	6	4	5	3	AUCGAGGUGAAGGCGGCC	1208-1225	Mul_RS01615
-3.4	-26	75.1	-20.6	-0.1	-12.2	-0.1	-52.62	23.12	13	3	3	2	1	1	0	0	2	2	3	4	5	6	6	4	5	3	2	UCGAGGUGAAGGCGGCCU	1209-1226	Mul_RS01615
-0.7	-26	75.1	-23.1	-1.4	-12.4	-0.11	-52.78	23.31	13	3	2	1	1	0	0	2	2	3	4	5	6	6	4	5	3	2	6	CGAGGUGAAGGCGGCCUC	1210-1227	Mul_RS01615
5.6	-26.2	74.3	-29.6	-1.7	-12.4	-0.09	-52.49	24.16	14	2	1	1	0	0	2	2	3	4	5	6	6	4	5	3	2	6	7	GAGGUGAAGGCGGCCUCC	1211-1228	Mul_RS01615
1.5	-28.2	77.5	-27.6	-0.1	-12.4	-0.13	-52.5	24.94	14	1	1	0	0	2	2	3	4	5	6	6	4	5	3	2	6	7	7	AGGUGAAGGCGGCCUCCC	1212-1229	Mul_RS01615
1.3	-29.4	80.5	-28.3	-2.2	-12.4	-0.17	-52.65	25.05	14	1	0	0	2	2	3	4	5	6	6	4	5	3	2	6	7	7	6	GGUGAAGGCGGCCUCCCG	1213-1230	Mul_RS01615
3.7	-29	77.6	-29	-3.7	-12.4	-0.2	-52.8	25.15	14	0	0	2	2	3	4	5	6	6	4	5	3	2	6	7	7	6	7	GUGAAGGCGGCCUCCCGC	1214-1231	Mul_RS01615
5.4	-30.8	82	-31.9	-4.3	-12.4	-0.22	-53.1	25.17	15	0	2	2	3	4	5	6	6	4	5	3	2	6	7	7	6	7	4	UGAAGGCGGCCUCCCGCG	1215-1232	Mul_RS01615
8.8	-30.8	81.1	-35.3	-4.3	-12.4	-0.24	-53.4	25.2	16	2	2	3	4	5	6	6	4	5	3	2	6	7	7	6	7	4	4	GAAGGCGGCCUCCCGCGG	1216-1233	Mul_RS01615
10	-30.8	80.6	-36.5	-4.3	-14.2	-0.24	-53.42	25.2	16	2	3	4	5	6	6	4	5	3	2	6	7	7	6	7	4	4	3	AAGGCGGCCUCCCGCGGU	1217-1234	Mul_RS01615
14.1	-32.4	84.9	-42.2	-4.3	-14.2	-0.23	-53.44	25.21	16	3	4	5	6	6	4	5	3	2	6	7	7	6	7	4	4	3	5	AGGCGGCCUCCCGCGGUC	1218-1235	Mul_RS01615
14.7	-33.6	87.9	-44	-4.3	-12	-0.25	-53.38	25.19	16	4	5	6	6	4	5	3	2	6	7	7	6	7	4	4	3	5	6	GGCGGCCUCCCGCGGUCG	1219-1236	Mul_RS01615
11.2	-33.2	84.7	-40.4	-4	-13.2	-0.27	-53.32	25.17	16	5	6	6	4	5	3	2	6	7	7	6	7	4	4	3	5	6	6	GCGGCCUCCCGCGGUCGC	1220-1237	Mul_RS01615
6	-34.2	89.7	-37.1	-3	-13.3	-0.3	-53.26	25.15	16	6	6	4	5	3	2	6	7	7	6	7	4	4	3	5	6	6	5	CGGCCUCCCGCGGUCGCG	1221-1238	Mul_RS01615
7.7	-33.2	84.7	-37.8	-3	-13.4	-0.25	-52.5	25.04	17	6	4	5	3	2	6	7	7	6	7	4	4	3	5	6	6	5	3	GGCCUCCCGCGGUCGCGC	1222-1239	Mul_RS01615
5.4	-32.4	84.1	-35	-2.6	-13.3	-0.15	-51.8	26.23	18	4	5	3	2	6	7	7	6	7	4	4	3	5	6	6	5	3	2	GCCUCCCGCGGUCGCGCU	1223-1240	Mul_RS01615
7	-31.6	84.7	-35.8	-2.6	-13.3	-0.08	-51.15	27.11	17	5	3	2	6	7	7	6	7	4	4	3	5	6	6	5	3	2	0	CCUCCCGCGGUCGCGCUA	1224-1241	Mul_RS01615
8.4	-30.2	82.6	-35.8	-2.6	-13.3	-0.06	-51.08	26.31	17	3	2	6	7	7	6	7	4	4	3	5	6	6	5	3	2	0	3	CUCCCGCGGUCGCGCUAG	1225-1242	Mul_RS01615
7.6	-30.6	80.4	-35.4	-2.6	-13.3	-0.11	-51.21	25.54	17	2	6	7	7	6	7	4	4	3	5	6	6	5	3	2	0	3	7	UCCCGCGGUCGCGCUAGC	1226-1243	Mul_RS01615
10	-29.9	79.1	-37.1	-2.6	-13.3	-0.15	-51.34	24.78	17	6	7	7	6	7	4	4	3	5	6	6	5	3	2	0	3	7	5	CCCGCGGUCGCGCUAGCA	1227-1244	Mul_RS01615
7.7	-28.5	77	-33.4	-2.6	-13.3	-0.2	-51.46	24.01	17	7	7	6	7	4	4	3	5	6	6	5	3	2	0	3	7	5	5	CCGCGGUCGCGCUAGCAG	1228-1245	Mul_RS01615
6.3	-26.5	73.9	-30	-2.6	-13.3	-0.24	-51.59	23.24	17	7	6	7	4	4	3	5	6	6	5	3	2	0	3	7	5	5	6	CGCGGUCGCGCUAGCAGA	1229-1246	Mul_RS01615
8.4	-24	67.6	-29.9	-2.5	-9.9	-0.22	-51.3	22.88	16	6	7	4	4	3	5	6	6	5	3	2	0	3	7	5	5	6	5	GCGGUCGCGCUAGCAGAA	1230-1247	Mul_RS01615
2.9	-23.8	68.7	-25.7	-0.8	-8.9	-0.24	-51.49	22.14	16	7	4	4	3	5	6	6	5	3	2	0	3	7	5	5	6	5	6	CGGUCGCGCUAGCAGAAG	1231-1248	Mul_RS01615
1.7	-23.2	67.1	-23.9	-0.8	-8.9	-0.27	-51.68	21.39	16	4	4	3	5	6	6	5	3	2	0	3	7	5	5	6	5	6	6	GGUCGCGCUAGCAGAAGG	1232-1249	Mul_RS01615
2.8	-22.8	64.9	-24.6	-0.8	-8.9	-0.32	-51.78	20.61	16	4	3	5	6	6	5	3	2	0	3	7	5	5	6	5	6	6	7	GUCGCGCUAGCAGAAGGC	1233-1250	Mul_RS01615
-0.1	-24.6	68.9	-22.4	-2	-11.3	-0.37	-51.89	19.84	16	3	5	6	6	5	3	2	0	3	7	5	5	6	5	6	6	7	7	UCGCGCUAGCAGAAGGCG	1234-1251	Mul_RS01615
0.3	-24.5	67.3	-21.5	-3.3	-10.7	-0.4	-51.81	19.81	16	5	6	6	5	3	2	0	3	7	5	5	6	5	6	6	7	7	5	CGCGCUAGCAGAAGGCGC	1235-1252	Mul_RS01615
1.2	-23.1	64.8	-20.6	-3.7	-10.1	-0.39	-51.06	19.22	16	6	6	5	3	2	0	3	7	5	5	6	5	6	6	7	7	5	1	GCGCUAGCAGAAGGCGCU	1236-1253	Mul_RS01615
-2.5	-23.5	67.6	-19.5	-1.4	-8.9	-0.39	-51.06	19.22	16	6	5	3	2	0	3	7	5	5	6	5	6	6	7	7	5	1	2	CGCUAGCAGAAGGCGCUG	1237-1254	Mul_RS01615
-1.3	-21.7	63.5	-19.5	-0.8	-8.7	-0.39	-51.06	19.22	16	5	3	2	0	3	7	5	5	6	5	6	6	7	7	5	1	2	1	GCUAGCAGAAGGCGCUGU	1238-1255	Mul_RS01615
1.2	-22.1	66.3	-22.4	-0.8	-7.2	-0.41	-51.25	18.47	16	3	2	0	3	7	5	5	6	5	6	6	7	7	5	1	2	1	3	CUAGCAGAAGGCGCUGUG	1239-1256	Mul_RS01615
3.4	-22.9	67.4	-25.4	-0.8	-7.2	-0.5	-52.14	17.82	16	2	0	3	7	5	5	6	5	6	6	7	7	5	1	2	1	3	3	UAGCAGAAGGCGCUGUGG	1240-1257	Mul_RS01615
-1.4	-22.9	67.3	-20.6	-0.8	-7.2	-0.63	-52.78	16.6	16	0	3	7	5	5	6	5	6	6	7	7	5	1	2	1	3	3	2	AGCAGAAGGCGCUGUGGU	1241-1258	Mul_RS01615
3.2	-23.5	69.3	-25.9	-0.6	-7.2	-0.7	-53.22	16.42	17	3	7	5	5	6	5	6	6	7	7	5	1	2	1	3	3	2	1	GCAGAAGGCGCUGUGGUG	1242-1259	Mul_RS01615
-1.5	-23.9	72	-21.9	-0.2	-7.2	-0.74	-53.23	17.2	17	7	5	5	6	5	6	6	7	7	5	1	2	1	3	3	2	1	1	CAGAAGGCGCUGUGGUGG	1243-1260	Mul_RS01615
-4.8	-24.9	74.1	-20.1	0	-7.2	-0.72	-53.04	17.95	17	5	5	6	5	6	6	7	7	5	1	2	1	3	3	2	1	1	2	AGAAGGCGCUGUGGUGGG	1244-1261	Mul_RS01615
-7.2	-24.3	72.5	-17.1	0	-7.2	-0.7	-52.85	18.7	17	5	6	5	6	6	7	7	5	1	2	1	3	3	2	1	1	2	2	GAAGGCGCUGUGGUGGGU	1245-1262	Mul_RS01615
-7.9	-25.5	75.8	-17.6	0	-7.2	-0.67	-52.66	19.45	17	6	5	6	6	7	7	5	1	2	1	3	3	2	1	1	2	2	1	AAGGCGCUGUGGUGGGUG	1246-1263	Mul_RS01615
-4.7	-27	78.2	-21.7	-0.3	-7.2	-0.65	-52.47	20.2	17	5	6	6	7	7	5	1	2	1	3	3	2	1	1	2	2	1	3	AGGCGCUGUGGUGGGUGC	1247-1264	Mul_RS01615
-1.6	-28.2	81.5	-24.6	-2	-7.2	-0.68	-52.77	20.55	18	6	6	7	7	5	1	2	1	3	3	2	1	1	2	2	1	3	4	GGCGCUGUGGUGGGUGCG	1248-1265	Mul_RS01615
0.7	-28.2	81.5	-26.9	-2	-6.8	-0.65	-52.58	21.3	18	6	7	7	5	1	2	1	3	3	2	1	1	2	2	1	3	4	4	GCGCUGUGGUGGGUGCGG	1249-1266	Mul_RS01615
4.4	-28.2	81.5	-30.9	-1.7	-7	-0.63	-52.39	22.05	18	7	7	5	1	2	1	3	3	2	1	1	2	2	1	3	4	4	6	CGCUGUGGUGGGUGCGGC	1250-1267	Mul_RS01615
1.7	-28.2	81.5	-29.4	-0.2	-7.4	-0.61	-52.2	22.8	18	7	5	1	2	1	3	3	2	1	1	2	2	1	3	4	4	6	5	GCUGUGGUGGGUGCGGCG	1251-1268	Mul_RS01615
-2.3	-28.6	85	-25.4	-0.7	-7.8	-0.59	-51.93	22.9	18	5	1	2	1	3	3	2	1	1	2	2	1	3	4	4	6	5	6	CUGUGGUGGGUGCGGCGG	1252-1269	Mul_RS01615
-2.3	-29	82.3	-25.4	-0.2	-10.6	-0.6	-51.84	22.26	18	1	2	1	3	3	2	1	1	2	2	1	3	4	4	6	5	6	5	UGUGGUGGGUGCGGCGGC	1253-1270	Mul_RS01615
-0.9	-28.2	80.5	-25.5	-0.7	-11.8	-0.66	-52.43	22.18	18	2	1	3	3	2	1	1	2	2	1	3	4	4	6	5	6	5	4	GUGGUGGGUGCGGCGGCU	1254-1271	Mul_RS01615
-5.6	-29.1	82.7	-21.7	-0.7	-11.8	-0.67	-52.34	21.54	18	1	3	3	2	1	1	2	2	1	3	4	4	6	5	6	5	4	6	UGGUGGGUGCGGCGGCUC	1255-1272	Mul_RS01615
-3.8	-29.7	83.6	-24.1	-0.7	-11.8	-0.68	-52.26	20.89	18	3	3	2	1	1	2	2	1	3	4	4	6	5	6	5	4	6	4	GGUGGGUGCGGCGGCUCG	1256-1273	Mul_RS01615
-4.3	-28.5	81.3	-22.4	-0.7	-11.8	-0.67	-51.99	21	18	3	2	1	1	2	2	1	3	4	4	6	5	6	5	4	6	4	3	GUGGGUGCGGCGGCUCGA	1257-1274	Mul_RS01615
-6.3	-29.1	82.9	-21	-0.7	-11.8	-0.65	-51.72	21.11	18	2	1	1	2	2	1	3	4	4	6	5	6	5	4	6	4	3	5	UGGGUGCGGCGGCUCGAG	1258-1275	Mul_RS01615
-4.8	-28.7	78.8	-22.1	-0.7	-11.8	-0.66	-51.63	20.46	18	1	1	2	2	1	3	4	4	6	5	6	5	4	6	4	3	5	5	GGGUGCGGCGGCUCGAGC	1259-1276	Mul_RS01615
-5.6	-29.3	80.6	-21.4	-0.8	-12.8	-0.67	-51.55	19.82	18	1	2	2	1	3	4	4	6	5	6	5	4	6	4	3	5	5	4	GGUGCGGCGGCUCGAGCG	1260-1277	Mul_RS01615
-5.6	-29.3	80.6	-21.4	-0.9	-12.8	-0.68	-51.47	19.18	18	2	2	1	3	4	4	6	5	6	5	4	6	4	3	5	5	4	3	GUGCGGCGGCUCGAGCGG	1261-1278	Mul_RS01615
1.5	-30.1	80.3	-25.5	-3.6	-20.4	-0.69	-51.38	18.53	18	2	1	3	4	4	6	5	6	5	4	6	4	3	5	5	4	3	2	UGCGGCGGCUCGAGCGGC	1262-1279	Mul_RS01615
4.4	-30.7	81.1	-28.4	-4.2	-21.6	-0.7	-51.3	17.89	18	1	3	4	4	6	5	6	5	4	6	4	3	5	5	4	3	2	2	GCGGCGGCUCGAGCGGCG	1263-1280	Mul_RS01615
7.7	-29.9	81.4	-30.9	-4.2	-21.6	-0.71	-51.22	17.25	18	3	4	4	6	5	6	5	4	6	4	3	5	5	4	3	2	2	1	CGGCGGCUCGAGCGGCGU	1264-1281	Mul_RS01615
10.3	-29	79	-32.6	-4.2	-21.6	-0.71	-51.13	16.6	18	4	4	6	5	6	5	4	6	4	3	5	5	4	3	2	2	1	4	GGCGGCUCGAGCGGCGUC	1265-1282	Mul_RS01615
7.9	-29.6	80.8	-31.1	-3.9	-21	-0.74	-50.74	15.94	18	4	6	5	6	5	4	6	4	3	5	5	4	3	2	2	1	4	4	GCGGCUCGAGCGGCGUCG	1266-1283	Mul_RS01615
4.4	-29.6	80.8	-31.1	-2.3	-13.7	-0.77	-50.34	15.27	18	6	5	6	5	4	6	4	3	5	5	4	3	2	2	1	4	4	4	CGGCUCGAGCGGCGUCGC	1267-1284	Mul_RS01615
-0.3	-29.6	80.8	-26	-2.7	-14.6	-0.73	-50.33	14.49	18	5	6	5	4	6	4	3	5	5	4	3	2	2	1	4	4	4	2	GGCUCGAGCGGCGUCGCG	1268-1285	Mul_RS01615
-2.3	-28.4	78	-22.8	-2.7	-14.6	-0.67	-49.81	14.5	17	6	5	4	6	4	3	5	5	4	3	2	2	1	4	4	4	2	0	GCUCGAGCGGCGUCGCGU	1269-1286	Mul_RS01615
-2	-27.7	78.8	-22.8	-2.7	-13.2	-0.6	-49.38	15.15	16	5	4	6	4	3	5	5	4	3	2	2	1	4	4	4	2	0	0	CUCGAGCGGCGUCGCGUU	1270-1287	Mul_RS01615
1.6	-28.2	78.9	-26.9	-2.7	-13.2	-0.6	-49.1	15.24	16	4	6	4	3	5	5	4	3	2	2	1	4	4	4	2	0	0	6	UCGAGCGGCGUCGCGUUC	1271-1288	Mul_RS01615
3.8	-29.3	80.5	-30.2	-2.7	-13.2	-0.61	-48.81	15.34	16	6	4	3	5	5	4	3	2	2	1	4	4	4	2	0	0	6	6	CGAGCGGCGUCGCGUUCC	1272-1289	Mul_RS01615
-2.2	-29.3	80.5	-24.2	-2.7	-13.2	-0.62	-48.53	15.43	16	4	3	5	5	4	3	2	2	1	4	4	4	2	0	0	6	6	5	GAGCGGCGUCGCGUUCCG	1273-1290	Mul_RS01615
6.6	-29.3	80	-33	-2.7	-13.2	-0.63	-48.29	15.42	16	3	5	5	4	3	2	2	1	4	4	4	2	0	0	6	6	5	1	AGCGGCGUCGCGUUCCGU	1274-1291	Mul_RS01615
6.5	-28.7	78.6	-32.4	-2.6	-13	-0.65	-48.05	15.4	16	5	5	4	3	2	2	1	4	4	4	2	0	0	6	6	5	1	3	GCGGCGUCGCGUUCCGUA	1275-1292	Mul_RS01615
4.2	-27.2	76.4	-29.9	-1.2	-10.2	-0.67	-47.81	15.38	16	5	4	3	2	2	1	4	4	4	2	0	0	6	6	5	1	3	5	CGGCGUCGCGUUCCGUAA	1276-1293	Mul_RS01615
7.3	-26	73.4	-32.3	-0.1	-10	-0.68	-47.57	15.37	16	4	3	2	2	1	4	4	4	2	0	0	6	6	5	1	3	5	5	GGCGUCGCGUUCCGUAAG	1277-1294	Mul_RS01615
8	-25.6	70.9	-32.7	-0.1	-9.4	-0.7	-47.33	15.35	16	3	2	2	1	4	4	4	2	0	0	6	6	5	1	3	5	5	4	GCGUCGCGUUCCGUAAGC	1278-1295	Mul_RS01615
9.5	-25.2	72.5	-34.2	-0.1	-7.4	-0.71	-47.09	15.33	16	2	2	1	4	4	4	2	0	0	6	6	5	1	3	5	5	4	2	CGUCGCGUUCCGUAAGCU	1279-1296	Mul_RS01615
11.5	-23.4	68.2	-34.4	-0.1	-8	-0.73	-46.85	15.32	16	2	1	4	4	4	2	0	0	6	6	5	1	3	5	5	4	2	4	GUCGCGUUCCGUAAGCUA	1280-1297	Mul_RS01615
9.1	-24	69.7	-32.6	-0.1	-8	-0.74	-46.61	15.3	16	1	4	4	4	2	0	0	6	6	5	1	3	5	5	4	2	4	5	UCGCGUUCCGUAAGCUAG	1281-1298	Mul_RS01615
12.3	-23.9	67.9	-35.7	0	-8	-0.76	-46.37	15.28	16	4	4	4	2	0	0	6	6	5	1	3	5	5	4	2	4	5	5	CGCGUUCCGUAAGCUAGC	1282-1299	Mul_RS01615
12.7	-24.1	67.4	-36.3	0	-8.3	-0.77	-46.13	15.27	16	4	4	2	0	0	6	6	5	1	3	5	5	4	2	4	5	5	5	GCGUUCCGUAAGCUAGCC	1283-1300	Mul_RS01615
7	-25.1	71.4	-31.6	0	-8.3	-0.77	-46.2	15.27	16	4	2	0	0	6	6	5	1	3	5	5	4	2	4	5	5	5	5	CGUUCCGUAAGCUAGCCG	1284-1301	Mul_RS01615
6.1	-24.1	67.4	-29.7	0	-8.3	-0.76	-46.27	15.28	15	2	0	0	6	6	5	1	3	5	5	4	2	4	5	5	5	5	4	GUUCCGUAAGCUAGCCGC	1285-1302	Mul_RS01615
0.2	-26.1	70.9	-25.7	-0.1	-8.3	-0.83	-45.96	15.4	14	0	0	6	6	5	1	3	5	5	4	2	4	5	5	5	5	4	4	UUCCGUAAGCUAGCCGCC	1286-1303	Mul_RS01615
-0.1	-26.4	72.1	-25.7	-0.1	-8.3	-0.85	-46.47	14.61	15	0	6	6	5	1	3	5	5	4	2	4	5	5	5	5	4	4	1	UCCGUAAGCUAGCCGCCU	1287-1304	Mul_RS01615
-0.4	-26.7	73.4	-25.7	-0.1	-8.3	-0.87	-46.5	14.4	15	6	6	5	1	3	5	5	4	2	4	5	5	5	5	4	4	1	2	CCGUAAGCUAGCCGCCUG	1288-1305	Mul_RS01615
5.7	-25.9	72.4	-30.9	-0.4	-8.3	-0.83	-46.36	14.69	15	6	5	1	3	5	5	4	2	4	5	5	5	5	4	4	1	2	2	CGUAAGCUAGCCGCCUGG	1289-1306	Mul_RS01615
5.5	-24.1	68.6	-28.9	-0.4	-8.3	-0.79	-46.23	14.97	15	5	1	3	5	5	4	2	4	5	5	5	5	4	4	1	2	2	2	GUAAGCUAGCCGCCUGGA	1290-1307	Mul_RS01615
4.8	-24.8	69.8	-28.9	-0.4	-8.3	-0.75	-46.1	15.26	15	1	3	5	5	4	2	4	5	5	5	5	4	4	1	2	2	2	4	UAAGCUAGCCGCCUGGAC	1291-1308	Mul_RS01615
5.4	-26.6	74	-31.3	-0.4	-8.6	-0.7	-45.92	15.66	15	3	5	5	4	2	4	5	5	5	5	4	4	1	2	2	2	4	3	AAGCUAGCCGCCUGGACG	1292-1309	Mul_RS01615
3.2	-27.3	76.7	-29.8	-0.4	-8.6	-0.64	-46.24	15.54	15	5	5	4	2	4	5	5	5	5	4	4	1	2	2	2	4	3	3	AGCUAGCCGCCUGGACGA	1293-1310	Mul_RS01615
5.8	-27.4	76.5	-32.5	-0.4	-8.5	-0.58	-46.02	16.02	15	5	4	2	4	5	5	5	5	4	4	1	2	2	2	4	3	3	5	GCUAGCCGCCUGGACGAC	1294-1311	Mul_RS01615
4.9	-28.6	80.4	-32.8	-0.4	-6.3	-0.52	-45.8	16.5	15	4	2	4	5	5	5	5	4	4	1	2	2	2	4	3	3	5	5	CUAGCCGCCUGGACGACC	1295-1312	Mul_RS01615
-1	-30	83.1	-28.3	-0.4	-6.3	-0.46	-45.59	16.99	15	2	4	5	5	5	5	4	4	1	2	2	2	4	3	3	5	5	4	UAGCCGCCUGGACGACCG	1296-1313	Mul_RS01615
-3	-31.2	85.7	-26.6	-1.6	-8.4	-0.39	-45.9	16.87	15	4	5	5	5	5	4	4	1	2	2	2	4	3	3	5	5	4	3	AGCCGCCUGGACGACCGG	1297-1314	Mul_RS01615
-3.4	-31.4	83.7	-25.1	-2.9	-10	-0.32	-46.22	16.75	15	5	5	5	5	4	4	1	2	2	2	4	3	3	5	5	4	3	3	GCCGCCUGGACGACCGGC	1298-1315	Mul_RS01615
-4.2	-32.4	89	-22.9	-5.3	-14.8	-0.26	-46	17.23	15	5	5	5	4	4	1	2	2	2	4	3	3	5	5	4	3	3	3	CCGCCUGGACGACCGGCG	1299-1316	Mul_RS01615
-5.5	-31.6	88.2	-20.4	-5.7	-15.6	-0.19	-46.31	17.12	15	5	5	4	4	1	2	2	2	4	3	3	5	5	4	3	3	3	3	CGCCUGGACGACCGGCGG	1300-1317	Mul_RS01615
-6.8	-30.6	82.9	-20.4	-3.4	-11	-0.14	-46.14	17.55	15	5	4	4	1	2	2	2	4	3	3	5	5	4	3	3	3	3	3	GCCUGGACGACCGGCGGC	1301-1318	Mul_RS01615
-10.4	-31.8	87	-19.3	-1.7	-12	-0.07	-45.96	17.96	15	4	4	1	2	2	2	4	3	3	5	5	4	3	3	3	3	3	2	CCUGGACGACCGGCGGCC	1302-1319	Mul_RS01615
-7	-31.8	87	-22.5	-2	-12.4	-0.01	-45.78	18.38	16	4	1	2	2	2	4	3	3	5	5	4	3	3	3	3	3	2	2	CUGGACGACCGGCGGCCC	1303-1320	Mul_RS01615
-10.7	-31.8	87	-18.8	-2	-12.4	0.05	-45.6	18.79	17	1	2	2	2	4	3	3	5	5	4	3	3	3	3	3	2	2	2	UGGACGACCGGCGGCCCU	1304-1321	Mul_RS01615
-7.9	-30.6	83.3	-20.5	-1.9	-12.2	0.04	-45.11	19.32	17	2	2	2	4	3	3	5	5	4	3	3	3	3	3	2	2	2	1	GGACGACCGGCGGCCCUA	1305-1322	Mul_RS01615
-5.6	-30	82	-23	-0.8	-10.4	0.03	-45.1	19.28	18	2	2	4	3	3	5	5	4	3	3	3	3	3	2	2	2	1	3	GACGACCGGCGGCCCUAG	1306-1323	Mul_RS01615
-5.2	-30.8	81.2	-24	-1	-10.8	0.05	-45.1	19.3	18	2	4	3	3	5	5	4	3	3	3	3	3	2	2	2	1	3	4	ACGACCGGCGGCCCUAGC	1307-1324	Mul_RS01615
-6.2	-30.3	80.8	-22.5	-1	-10.8	0.06	-45.09	19.31	17	4	3	3	5	5	4	3	3	3	3	3	2	2	2	1	3	4	3	CGACCGGCGGCCCUAGCA	1308-1325	Mul_RS01615
-8.1	-29.1	77.9	-19.7	-0.5	-10.4	0.08	-45.09	19.33	16	3	3	5	5	4	3	3	3	3	3	2	2	2	1	3	4	3	3	GACCGGCGGCCCUAGCAG	1309-1326	Mul_RS01615
-9.4	-29.9	77.3	-17.6	-2.9	-10.4	0.09	-45.09	19.34	16	3	5	5	4	3	3	3	3	3	2	2	2	1	3	4	3	3	4	ACCGGCGGCCCUAGCAGC	1310-1327	Mul_RS01615
-7.2	-29.6	77.9	-19.1	-3.3	-10.4	0.08	-44.6	19.88	16	5	5	4	3	3	3	3	3	2	2	2	1	3	4	3	3	4	2	CCGGCGGCCCUAGCAGCU	1311-1328	Mul_RS01615
-6	-28.8	77.9	-19.5	-3.3	-10.4	0.08	-44.64	19.81	16	5	4	3	3	3	3	3	2	2	2	1	3	4	3	3	4	2	2	CGGCGGCCCUAGCAGCUG	1312-1329	Mul_RS01615
-8	-27.8	73.6	-16.5	-3.3	-11.8	0.14	-44.24	19.98	16	4	3	3	3	3	3	2	2	2	1	3	4	3	3	4	2	2	2	GGCGGCCCUAGCAGCUGC	1313-1330	Mul_RS01615
-10.6	-26.8	71.8	-13.1	-3.1	-13	0.19	-43.84	20.14	16	3	3	3	3	3	2	2	2	1	3	4	3	3	4	2	2	2	2	GCGGCCCUAGCAGCUGCA	1314-1331	Mul_RS01615
-11.1	-26.6	73.1	-13.1	-0.5	-13	0.24	-42.91	20.92	16	3	3	3	3	2	2	2	1	3	4	3	3	4	2	2	2	2	1	CGGCCCUAGCAGCUGCAG	1315-1332	Mul_RS01615
-9.3	-24.8	69	-13.1	-0.5	-13	0.24	-42.31	21.61	15	3	3	3	2	2	2	1	3	4	3	3	4	2	2	2	2	1	0	GGCCCUAGCAGCUGCAGU	1316-1333	Mul_RS01615
-8.1	-23.6	66.5	-13.1	-0.4	-13	0.26	-42.24	21.7	14	3	3	2	2	2	1	3	4	3	3	4	2	2	2	2	1	0	0	GCCCUAGCAGCUGCAGUA	1317-1334	Mul_RS01615
-7	-22.5	65.7	-13.1	0	-13	0.27	-41.64	22.4	13	3	2	2	2	1	3	4	3	3	4	2	2	2	2	1	0	0	0	CCCUAGCAGCUGCAGUAU	1318-1335	Mul_RS01615
-4.3	-21.4	63.9	-14.7	0	-13	0.28	-41.64	22.38	13	2	2	2	1	3	4	3	3	4	2	2	2	2	1	0	0	0	2	CCUAGCAGCUGCAGUAUC	1319-1336	Mul_RS01615
-5.9	-19.6	60.7	-11.3	0	-13	0.28	-41.64	22.38	13	2	2	1	3	4	3	3	4	2	2	2	2	1	0	0	0	2	2	CUAGCAGCUGCAGUAUCA	1320-1337	Mul_RS01615
-8.2	-18.5	57.3	-7.9	0	-13	0.28	-41.64	22.38	13	2	1	3	4	3	3	4	2	2	2	2	1	0	0	0	2	2	2	UAGCAGCUGCAGUAUCAA	1321-1338	Mul_RS01615
-10.1	-19.1	58.6	-6.6	0	-13	0.3	-41.53	22.54	12	1	3	4	3	3	4	2	2	2	2	1	0	0	0	2	2	2	0	AGCAGCUGCAGUAUCAAG	1322-1339	Mul_RS01615
-7.1	-19.7	59.8	-10.3	0	-12.8	0.31	-41.42	22.7	11	3	4	3	3	4	2	2	2	2	1	0	0	0	2	2	2	0	0	GCAGCUGCAGUAUCAAGG	1323-1340	Mul_RS01615
-12.9	-20.1	61.9	-6.5	0	-8.8	0.31	-41.42	22.7	11	4	3	3	4	2	2	2	2	1	0	0	0	2	2	2	0	0	2	CAGCUGCAGUAUCAAGGG	1324-1341	Mul_RS01615
-9.7	-20.7	61.8	-10.3	0	-8.8	0.31	-41.42	22.7	11	3	3	4	2	2	2	2	1	0	0	0	2	2	2	0	0	2	2	AGCUGCAGUAUCAAGGGC	1325-1342	Mul_RS01615
-13.2	-20.5	61.9	-6.6	0	-8.8	0.31	-41.42	22.7	12	3	4	2	2	2	2	1	0	0	0	2	2	2	0	0	2	2	2	GCUGCAGUAUCAAGGGCU	1326-1343	Mul_RS01615
-12.7	-19.8	61.8	-6.6	0	-8	0.31	-41.42	22.7	12	4	2	2	2	2	1	0	0	0	2	2	2	0	0	2	2	2	1	CUGCAGUAUCAAGGGCUU	1327-1344	Mul_RS01615
-14	-20.6	63.5	-6.6	0	-6.7	0.31	-41.42	22.7	11	2	2	2	2	1	0	0	0	2	2	2	0	0	2	2	2	1	1	UGCAGUAUCAAGGGCUUG	1328-1345	Mul_RS01615
-10.8	-19.4	60.5	-7.9	-0.5	-8.1	0.31	-41.42	22.7	11	2	2	2	1	0	0	0	2	2	2	0	0	2	2	2	1	1	2	GCAGUAUCAAGGGCUUGA	1329-1346	Mul_RS01615
-6.9	-19.2	61.4	-11.3	-0.9	-8.8	0.31	-41.42	22.7	11	2	2	1	0	0	0	2	2	2	0	0	2	2	2	1	1	2	2	CAGUAUCAAGGGCUUGAG	1330-1347	Mul_RS01615
-4.5	-20.2	63.6	-14.7	-0.9	-8.8	0.26	-41.86	22.46	11	2	1	0	0	0	2	2	2	0	0	2	2	2	1	1	2	2	1	AGUAUCAAGGGCUUGAGG	1331-1348	Mul_RS01615
-6.7	-20.8	64.9	-13.1	-0.9	-8.8	0.21	-42.3	22.24	11	1	0	0	0	2	2	2	0	0	2	2	2	1	1	2	2	1	2	GUAUCAAGGGCUUGAGGG	1332-1349	Mul_RS01615
-7.9	-22	67.9	-13.1	-0.9	-8.8	0.11	-43.15	21.61	11	0	0	0	2	2	2	0	0	2	2	2	1	1	2	2	1	2	2	UAUCAAGGGCUUGAGGGG	1333-1350	Mul_RS01615
-8.7	-22.8	68.1	-13.1	-0.9	-8.8	0.05	-43.68	21.05	12	0	0	2	2	2	0	0	2	2	2	1	1	2	2	1	2	2	3	AUCAAGGGCUUGAGGGGC	1334-1351	Mul_RS01615
-9.4	-23.5	70.3	-13.1	-0.9	-8.9	-0.02	-44.21	20.49	13	0	2	2	2	0	0	2	2	2	1	1	2	2	1	2	2	3	2	UCAAGGGCUUGAGGGGCU	1335-1352	Mul_RS01615
-10.7	-23.8	71.8	-13.1	0	-6.7	-0.01	-44.32	20.16	14	2	2	2	0	0	2	2	2	1	1	2	2	1	2	2	3	2	2	CAAGGGCUUGAGGGGCUG	1336-1353	Mul_RS01615
-6.7	-24.4	71.2	-17.7	0	-4.2	-0.05	-44.74	19.76	14	2	2	0	0	2	2	2	1	1	2	2	1	2	2	3	2	2	3	AAGGGCUUGAGGGGCUGC	1337-1354	Mul_RS01615
-7.4	-26.9	78.2	-19.5	0	-6.2	-0.1	-45.16	19.36	14	2	0	0	2	2	2	1	1	2	2	1	2	2	3	2	2	3	4	AGGGCUUGAGGGGCUGCG	1338-1355	Mul_RS01615
-11.3	-27.5	79.6	-16.2	0	-6.2	-0.15	-45.57	18.97	14	0	0	2	2	2	1	1	2	2	1	2	2	3	2	2	3	4	2	GGGCUUGAGGGGCUGCGG	1339-1356	Mul_RS01615
-6.9	-27.1	76.5	-19.7	0	-8.3	-0.18	-45.69	18.79	15	0	2	2	2	1	1	2	2	1	2	2	3	2	2	3	4	2	5	GGCUUGAGGGGCUGCGGC	1340-1357	Mul_RS01615
-3.8	-27.7	78.3	-22.5	-0.6	-10.6	-0.21	-45.8	18.61	16	2	2	2	1	1	2	2	1	2	2	3	2	2	3	4	2	5	5	GCUUGAGGGGCUGCGGCG	1341-1358	Mul_RS01615
-1	-26.9	78.5	-25	-0.6	-8.6	-0.22	-45.8	18.59	16	2	2	1	1	2	2	1	2	2	3	2	2	3	4	2	5	5	2	CUUGAGGGGCUGCGGCGU	1342-1359	Mul_RS01615
-5.9	-27.4	78.7	-20.5	-0.8	-9	-0.24	-45.81	18.58	16	2	1	1	2	2	1	2	2	3	2	2	3	4	2	5	5	2	5	UUGAGGGGCUGCGGCGUC	1343-1360	Mul_RS01615
-9.1	-29.1	82.9	-18.8	-1	-9.4	-0.28	-46.22	18.18	16	1	1	2	2	1	2	2	3	2	2	3	4	2	5	5	2	5	5	UGAGGGGCUGCGGCGUCG	1344-1361	Mul_RS01615
-7.9	-27.9	79.5	-18.8	-1	-9.4	-0.33	-46.64	17.78	17	1	2	2	1	2	2	3	2	2	3	4	2	5	5	2	5	5	4	GAGGGGCUGCGGCGUCGA	1345-1362	Mul_RS01615
-8.5	-28.6	80.2	-18.8	-1	-10	-0.37	-47.06	17.39	18	2	2	1	2	2	3	2	2	3	4	2	5	5	2	5	5	4	5	AGGGGCUGCGGCGUCGAC	1346-1363	Mul_RS01615
-4.6	-28.4	80.7	-22.5	-0.9	-10	-0.35	-47.07	17.22	18	2	1	2	2	3	2	2	3	4	2	5	5	2	5	5	4	5	1	GGGGCUGCGGCGUCGACU	1347-1364	Mul_RS01615
-3.1	-28.1	80.1	-23.8	-0.8	-10	-0.41	-47.24	16.8	18	1	2	2	3	2	2	3	4	2	5	5	2	5	5	4	5	1	5	GGGCUGCGGCGUCGACUC	1348-1365	Mul_RS01615
-3.7	-28.7	82	-23.8	-0.8	-10	-0.47	-47.42	16.39	18	2	2	3	2	2	3	4	2	5	5	2	5	5	4	5	1	5	4	GGCUGCGGCGUCGACUCG	1349-1366	Mul_RS01615
-4.3	-28.7	82	-22.9	-0.8	-10.8	-0.53	-47.6	15.96	18	2	3	2	2	3	4	2	5	5	2	5	5	4	5	1	5	4	5	GCUGCGGCGUCGACUCGG	1350-1367	Mul_RS01615
-2.1	-28.7	82	-25.1	-0.8	-10.8	-0.54	-47.36	15.94	18	3	2	2	3	4	2	5	5	2	5	5	4	5	1	5	4	5	6	CUGCGGCGUCGACUCGGC	1351-1368	Mul_RS01615
-2.2	-30.3	83.6	-26.6	-0.9	-10.8	-0.56	-47.12	15.92	18	2	2	3	4	2	5	5	2	5	5	4	5	1	5	4	5	6	6	UGCGGCGUCGACUCGGCC	1352-1369	Mul_RS01615
1	-29.3	80.6	-28.3	-1.7	-11.8	-0.57	-46.88	15.91	18	2	3	4	2	5	5	2	5	5	4	5	1	5	4	5	6	6	5	GCGGCGUCGACUCGGCCA	1353-1370	Mul_RS01615
3.7	-29.1	82.5	-30.8	-1.7	-11.8	-0.66	-47.05	15.66	18	3	4	2	5	5	2	5	5	4	5	1	5	4	5	6	6	5	5	CGGCGUCGACUCGGCCAG	1354-1371	Mul_RS01615
9.8	-28.1	77.6	-36	-1.6	-11.6	-0.68	-46.81	15.65	18	4	2	5	5	2	5	5	4	5	1	5	4	5	6	6	5	5	6	GGCGUCGACUCGGCCAGC	1355-1372	Mul_RS01615
6.5	-27.3	76.8	-33.2	-0.2	-8.2	-0.69	-46.57	15.63	18	2	5	5	2	5	5	4	5	1	5	4	5	6	6	5	5	6	5	GCGUCGACUCGGCCAGCU	1356-1373	Mul_RS01615
4.5	-27.4	79.1	-31.3	-0.2	-8.2	-0.71	-46.33	15.61	18	5	5	2	5	5	4	5	1	5	4	5	6	6	5	5	6	5	6	CGUCGACUCGGCCAGCUC	1357-1374	Mul_RS01615
3.6	-25.8	75.2	-28.9	-0.1	-8	-0.76	-46.5	15.22	18	5	2	5	5	4	5	1	5	4	5	6	6	5	5	6	5	6	4	GUCGACUCGGCCAGCUCA	1358-1375	Mul_RS01615
2.4	-25.1	72.8	-27.5	0	-6.8	-0.79	-46.91	14.84	18	2	5	5	4	5	1	5	4	5	6	6	5	5	6	5	6	4	3	UCGACUCGGCCAGCUCAA	1359-1376	Mul_RS01615
4	-24.8	72.2	-28.8	0	-6.8	-0.82	-47.33	14.45	18	5	5	4	5	1	5	4	5	6	6	5	5	6	5	6	4	3	3	CGACUCGGCCAGCUCAAG	1360-1377	Mul_RS01615
1.1	-23.8	68	-24.4	0	-7.7	-0.86	-47.46	14.17	18	5	4	5	1	5	4	5	6	6	5	5	6	5	6	4	3	3	5	GACUCGGCCAGCUCAAGC	1361-1378	Mul_RS01615
-0.6	-25.6	71.9	-24.4	0	-8.4	-0.87	-47.18	14.26	18	4	5	1	5	4	5	6	6	5	5	6	5	6	4	3	3	5	2	ACUCGGCCAGCUCAAGCG	1362-1379	Mul_RS01615
-0.6	-26.1	73.3	-24.4	-1	-8.4	-0.87	-46.9	14.36	18	5	1	5	4	5	6	6	5	5	6	5	6	4	3	3	5	2	1	CUCGGCCAGCUCAAGCGG	1363-1380	Mul_RS01615
0	-26.9	74.2	-24.4	-2.5	-11.3	-0.8	-46.22	15.17	17	1	5	4	5	6	6	5	5	6	5	6	4	3	3	5	2	1	0	UCGGCCAGCUCAAGCGGG	1364-1381	Mul_RS01615
0.9	-26	72.2	-24.4	-2.5	-11.3	-0.76	-45.63	15.59	17	5	4	5	6	6	5	5	6	5	6	4	3	3	5	2	1	0	1	CGGCCAGCUCAAGCGGGU	1365-1382	Mul_RS01615
3.2	-24.3	68.5	-25	-2.5	-11.3	-0.64	-44.87	16.25	17	4	5	6	6	5	5	6	5	6	4	3	3	5	2	1	0	1	1	GGCCAGCUCAAGCGGGUU	1366-1383	Mul_RS01615
-0.2	-24.3	69.1	-21.6	-2.5	-11.3	-0.64	-44.8	16.25	17	5	6	6	5	5	6	5	6	4	3	3	5	2	1	0	1	1	4	GCCAGCUCAAGCGGGUUG	1367-1384	Mul_RS01615
-4.6	-24.3	69.1	-17.6	-2.1	-10.5	-0.65	-44.73	16.24	17	6	6	5	5	6	5	6	4	3	3	5	2	1	0	1	1	4	4	CCAGCUCAAGCGGGUUGC	1368-1385	Mul_RS01615
-6.2	-22.7	67	-15.3	-1.1	-6.4	-0.62	-44.61	16.45	16	6	5	5	6	5	6	4	3	3	5	2	1	0	1	1	4	4	5	CAGCUCAAGCGGGUUGCU	1369-1386	Mul_RS01615
-7.1	-23.7	69.7	-15.1	-1.4	-7	-0.51	-43.99	17.11	16	5	5	6	5	6	4	3	3	5	2	1	0	1	1	4	4	5	3	AGCUCAAGCGGGUUGCUG	1370-1387	Mul_RS01615
-7.7	-23.1	68.6	-13.9	-1.4	-6.1	-0.38	-43.45	18.53	16	5	6	5	6	4	3	3	5	2	1	0	1	1	4	4	5	3	2	GCUCAAGCGGGUUGCUGA	1371-1388	Mul_RS01615
-9.4	-21.6	66.1	-10.6	-1.6	-5.7	-0.32	-43.21	19.03	15	6	5	6	4	3	3	5	2	1	0	1	1	4	4	5	3	2	3	CUCAAGCGGGUUGCUGAA	1372-1389	Mul_RS01615
-9.1	-20.5	62.4	-9.8	-1.6	-5.7	-0.25	-42.76	19.37	14	5	6	4	3	3	5	2	1	0	1	1	4	4	5	3	2	3	3	UCAAGCGGGUUGCUGAAA	1373-1390	Mul_RS01615
-8.1	-20.2	61.7	-10.6	-1.4	-5.3	-0.21	-42.69	19.9	13	6	4	3	3	5	2	1	0	1	1	4	4	5	3	2	3	3	3	CAAGCGGGUUGCUGAAAG	1374-1391	Mul_RS01615
-9.8	-20.8	61.6	-9.5	-1.4	-5.3	-0.17	-42.62	20.42	12	4	3	3	5	2	1	0	1	1	4	4	5	3	2	3	3	3	3	AAGCGGGUUGCUGAAAGC	1375-1392	Mul_RS01615
-10.8	-21.9	65.2	-9.6	-1.4	-7	-0.03	-42.09	21.89	12	3	3	5	2	1	0	1	1	4	4	5	3	2	3	3	3	3	1	AGCGGGUUGCUGAAAGCU	1376-1393	Mul_RS01615
-9.5	-21.3	63.8	-10.7	-1	-5.6	0.01	-41.55	22.84	11	3	5	2	1	0	1	1	4	4	5	3	2	3	3	3	3	1	2	GCGGGUUGCUGAAAGCUA	1377-1394	Mul_RS01615
-7	-21.1	64.8	-13	-1	-5.2	0.06	-41.01	23.79	10	5	2	1	0	1	1	4	4	5	3	2	3	3	3	3	1	2	2	CGGGUUGCUGAAAGCUAG	1378-1395	Mul_RS01615
-2	-20.1	61	-17	-1	-8	0.05	-40.98	23.68	9	2	1	0	1	1	4	4	5	3	2	3	3	3	3	1	2	2	4	GGGUUGCUGAAAGCUAGC	1379-1396	Mul_RS01615
-8.4	-20.7	62.6	-11.2	-1	-8.7	0.12	-40.72	24.51	8	1	0	1	1	4	4	5	3	2	3	3	3	3	1	2	2	4	3	GGUUGCUGAAAGCUAGCG	1380-1397	Mul_RS01615
-8.2	-20.7	62.6	-11.2	-1.2	-8.7	0.27	-40.23	26.29	8	0	1	1	4	4	5	3	2	3	3	3	3	1	2	2	4	3	2	GUUGCUGAAAGCUAGCGG	1381-1398	Mul_RS01615
-8.2	-20.7	62.6	-11.2	-1.2	-8.7	0.28	-40.23	26.36	8	1	1	4	4	5	3	2	3	3	3	3	1	2	2	4	3	2	0	UUGCUGAAAGCUAGCGGU	1382-1399	Mul_RS01615
-8.3	-20.6	62.2	-11.2	-1	-8.5	0.28	-40.46	26.95	8	1	4	4	5	3	2	3	3	3	3	1	2	2	4	3	2	0	1	UGCUGAAAGCUAGCGGUA	1383-1400	Mul_RS01615
-7.9	-20	60.4	-11.2	-0.8	-8.5	0.28	-40.69	28.24	8	4	4	5	3	2	3	3	3	3	1	2	2	4	3	2	0	1	3	GCUGAAAGCUAGCGGUAG	1384-1401	Mul_RS01615
-1.7	-20	60.4	-16.5	-1.8	-10.2	0.39	-40.77	28.62	8	4	5	3	2	3	3	3	3	1	2	2	4	3	2	0	1	3	4	CUGAAAGCUAGCGGUAGC	1385-1402	Mul_RS01615
-5.6	-21.4	63.1	-13.6	-2.2	-11	0.49	-40.85	29.01	8	5	3	2	3	3	3	3	1	2	2	4	3	2	0	1	3	4	4	UGAAAGCUAGCGGUAGCG	1386-1403	Mul_RS01615
-5.5	-21	60.6	-13.2	-2.3	-11	0.56	-40.98	29.17	9	3	2	3	3	3	3	1	2	2	4	3	2	0	1	3	4	4	4	GAAAGCUAGCGGUAGCGC	1387-1404	Mul_RS01615
-4.8	-21.4	61.7	-13.2	-3.4	-12.9	0.54	-41.6	28.9	9	2	3	3	3	3	1	2	2	4	3	2	0	1	3	4	4	4	4	AAAGCUAGCGGUAGCGCU	1388-1405	Mul_RS01615
-4.1	-23.3	66.7	-15.5	-3.7	-13.6	0.54	-41.62	29.42	9	3	3	3	3	1	2	2	4	3	2	0	1	3	4	4	4	4	2	AAGCUAGCGGUAGCGCUG	1389-1406	Mul_RS01615
-6.2	-25.2	71.4	-14.9	-4.1	-13.6	0.58	-41.78	29.96	10	3	3	3	1	2	2	4	3	2	0	1	3	4	4	4	4	2	5	AGCUAGCGGUAGCGCUGG	1390-1407	Mul_RS01615
-6	-25.4	70.2	-14.2	-5.2	-14.7	0.6	-42.15	30.67	11	3	3	1	2	2	4	3	2	0	1	3	4	4	4	4	2	5	5	GCUAGCGGUAGCGCUGGC	1391-1408	Mul_RS01615
-6.2	-25	71.7	-14.9	-3.9	-14.2	0.65	-42.23	30.53	12	3	1	2	2	4	3	2	0	1	3	4	4	4	4	2	5	5	4	CUAGCGGUAGCGCUGGCU	1392-1409	Mul_RS01615
-6.3	-25.5	72	-15.5	-3.7	-14.2	0.68	-42.02	30.43	13	1	2	2	4	3	2	0	1	3	4	4	4	4	2	5	5	4	6	UAGCGGUAGCGCUGGCUC	1393-1410	Mul_RS01615
-10.6	-27.5	75.6	-13.2	-3.7	-14.2	0.6	-42.27	29.38	13	2	2	4	3	2	0	1	3	4	4	4	4	2	5	5	4	6	6	AGCGGUAGCGCUGGCUCC	1394-1411	Mul_RS01615
-11.4	-27.1	74.9	-13.2	-2.5	-10.2	0.61	-42.29	28.83	14	2	4	3	2	0	1	3	4	4	4	4	2	5	5	4	6	6	7	GCGGUAGCGCUGGCUCCA	1395-1412	Mul_RS01615
-10.5	-26	74.5	-13.2	-2.3	-9.2	0.61	-42.3	28.28	15	4	3	2	0	1	3	4	4	4	4	2	5	5	4	6	6	7	4	CGGUAGCGCUGGCUCCAU	1396-1413	Mul_RS01615
-7.7	-25.1	72.1	-15.2	-2.2	-9.2	0.74	-41.95	29.2	16	3	2	0	1	3	4	4	4	4	2	5	5	4	6	6	7	4	4	GGUAGCGCUGGCUCCAUC	1397-1414	Mul_RS01615
-3.9	-25.7	73.8	-20.3	-1.4	-9.2	0.72	-41.97	28.67	17	2	0	1	3	4	4	4	4	2	5	5	4	6	6	7	4	4	7	GUAGCGCUGGCUCCAUCG	1398-1415	Mul_RS01615
-8	-26.9	76.7	-17.4	-1.4	-9.2	0.63	-42.22	27.2	17	0	1	3	4	4	4	4	2	5	5	4	6	6	7	4	4	7	6	UAGCGCUGGCUCCAUCGG	1399-1416	Mul_RS01615
-4.8	-27.7	76.4	-21.5	-1.3	-9.2	0.59	-42.38	26.72	18	1	3	4	4	4	4	2	5	5	4	6	6	7	4	4	7	6	8	AGCGCUGGCUCCAUCGGC	1400-1417	Mul_RS01615
-2.6	-28.9	79.4	-23.3	-3	-9.7	0.53	-42.63	25.88	18	3	4	4	4	4	2	5	5	4	6	6	7	4	4	7	6	8	6	GCGCUGGCUCCAUCGGCG	1401-1418	Mul_RS01615
0.9	-28.9	79.4	-27.4	-2.4	-8.5	0.47	-42.87	24.36	18	4	4	4	4	2	5	5	4	6	6	7	4	4	7	6	8	6	9	CGCUGGCUCCAUCGGCGC	1402-1419	Mul_RS01615
4.7	-28.9	79.4	-32.8	-0.6	-7.8	0.44	-42.58	24.4	18	4	4	4	2	5	5	4	6	6	7	4	4	7	6	8	6	9	5	GCUGGCUCCAUCGGCGCG	1403-1420	Mul_RS01615
2.4	-28.1	80.2	-29.7	-0.6	-8	0.46	-42.16	24.93	18	4	4	2	5	5	4	6	6	7	4	4	7	6	8	6	9	5	4	CUGGCUCCAUCGGCGCGA	1404-1421	Mul_RS01615
3.9	-28.4	79.4	-31.5	-0.6	-8.4	0.42	-42.07	25.35	18	4	2	5	5	4	6	6	7	4	4	7	6	8	6	9	5	4	5	UGGCUCCAUCGGCGCGAC	1405-1422	Mul_RS01615
3	-29	80.3	-30.4	-0.6	-11.4	0.38	-41.99	25.77	18	2	5	5	4	6	6	7	4	4	7	6	8	6	9	5	4	5	6	GGCUCCAUCGGCGCGACG	1406-1423	Mul_RS01615
7.2	-28.6	77.3	-34	-1.4	-11.4	0.32	-42.45	24.62	18	5	5	4	6	6	7	4	4	7	6	8	6	9	5	4	5	6	5	GCUCCAUCGGCGCGACGC	1407-1424	Mul_RS01615
7.4	-28	78.3	-33.3	-2	-11.4	0.29	-42.45	24.36	18	5	4	6	6	7	4	4	7	6	8	6	9	5	4	5	6	5	4	CUCCAUCGGCGCGACGCA	1408-1425	Mul_RS01615
8.8	-28.3	77.6	-35	-2	-11.4	0.33	-41.98	24.74	18	4	6	6	7	4	4	7	6	8	6	9	5	4	5	6	5	4	4	UCCAUCGGCGCGACGCAC	1409-1426	Mul_RS01615
9	-27.8	77.4	-34.7	-2	-11.4	0.36	-41.39	26.13	18	6	6	7	4	4	7	6	8	6	9	5	4	5	6	5	4	4	1	CCAUCGGCGCGACGCACU	1410-1427	Mul_RS01615
1.6	-26.7	75.8	-26.2	-2	-11.4	0.36	-41.6	26.51	18	6	7	4	4	7	6	8	6	9	5	4	5	6	5	4	4	1	4	CAUCGGCGCGACGCACUC	1411-1428	Mul_RS01615
-0.6	-26.9	76.9	-24.2	-2	-11.4	0.39	-41.55	27.09	17	7	4	4	7	6	8	6	9	5	4	5	6	5	4	4	1	4	0	AUCGGCGCGACGCACUCU	1412-1429	Mul_RS01615
-0.9	-27.2	77.5	-24.2	-2	-11.4	0.46	-41.28	28.09	17	4	4	7	6	8	6	9	5	4	5	6	5	4	4	1	4	0	2	UCGGCGCGACGCACUCUA	1413-1430	Mul_RS01615
0.2	-26	74.9	-24.2	-2	-10.8	0.52	-41.02	29.09	17	4	7	6	8	6	9	5	4	5	6	5	4	4	1	4	0	2	2	CGGCGCGACGCACUCUAU	1414-1431	Mul_RS01615
6.8	-25.4	73.9	-30.2	-2	-10.6	0.54	-40.9	29.61	17	7	6	8	6	9	5	4	5	6	5	4	4	1	4	0	2	2	2	GGCGCGACGCACUCUAUG	1415-1432	Mul_RS01615
3.4	-25.4	73.9	-26.9	-1.9	-10.4	0.53	-41.11	29.98	17	6	8	6	9	5	4	5	6	5	4	4	1	4	0	2	2	2	3	GCGCGACGCACUCUAUGG	1416-1433	Mul_RS01615
-2.3	-25.8	76.9	-22.8	0	-8.9	0.53	-41.31	30.4	16	8	6	9	5	4	5	6	5	4	4	1	4	0	2	2	2	3	4	CGCGACGCACUCUAUGGG	1417-1434	Mul_RS01615
2	-24.8	72.2	-26.1	0	-8.7	0.44	-42.2	31.42	16	6	9	5	4	5	6	5	4	4	1	4	0	2	2	2	3	4	5	GCGACGCACUCUAUGGGC	1418-1435	Mul_RS01615
-2.3	-24.4	74	-22.1	0	-4.4	0.35	-43.09	32.45	16	9	5	4	5	6	5	4	4	1	4	0	2	2	2	3	4	5	4	CGACGCACUCUAUGGGCU	1419-1436	Mul_RS01615
-3.6	-23.8	73	-20.2	0	-4.4	0.34	-43.3	32.82	16	5	4	5	6	5	4	4	1	4	0	2	2	2	3	4	5	4	4	GACGCACUCUAUGGGCUG	1420-1437	Mul_RS01615
-3.9	-24.6	72.6	-20.7	0	-4.4	0.25	-44.18	33.84	16	4	5	6	5	4	4	1	4	0	2	2	2	3	4	5	4	4	6	ACGCACUCUAUGGGCUGC	1421-1438	Mul_RS01615
-7.2	-25.7	76	-16.8	-1.7	-7	0.11	-45.21	34.37	16	5	6	5	4	4	1	4	0	2	2	2	3	4	5	4	4	6	4	CGCACUCUAUGGGCUGCG	1422-1439	Mul_RS01615
-10.8	-25.1	74.2	-13.8	-0.2	-5.8	0.03	-45.89	35.02	16	6	5	4	4	1	4	0	2	2	2	3	4	5	4	4	6	4	2	GCACUCUAUGGGCUGCGG	1423-1440	Mul_RS01615
-15.7	-25.5	77.3	-9.8	0	-5.3	-0.06	-46.57	35.67	16	5	4	4	1	4	0	2	2	2	3	4	5	4	4	6	4	2	2	CACUCUAUGGGCUGCGGG	1424-1441	Mul_RS01615
-14.9	-25.3	76.4	-10.4	0	-4.5	-0.06	-46.6	35.72	15	4	4	1	4	0	2	2	2	3	4	5	4	4	6	4	2	2	1	ACUCUAUGGGCUGCGGGU	1425-1442	Mul_RS01615
-16.1	-24.7	75.6	-8.6	0	-4.5	-0.05	-46.54	35.93	14	4	1	4	0	2	2	2	3	4	5	4	4	6	4	2	2	1	0	CUCUAUGGGCUGCGGGUU	1426-1443	Mul_RS01615
-19.5	-25.5	77.6	-6	0	-4.5	-0.25	-47.83	34.63	14	1	4	0	2	2	2	3	4	5	4	4	6	4	2	2	1	0	3	UCUAUGGGCUGCGGGUUG	1427-1444	Mul_RS01615
-20.9	-25.4	75.1	-4.5	0	-4.8	-0.44	-49.16	32.98	14	4	0	2	2	2	3	4	5	4	4	6	4	2	2	1	0	3	6	CUAUGGGCUGCGGGUUGC	1428-1445	Mul_RS01615
-24.4	-26.8	77.9	-1.5	-0.7	-7.2	-0.56	-49.98	32.3	14	0	2	2	2	3	4	5	4	4	6	4	2	2	1	0	3	6	7	UAUGGGCUGCGGGUUGCG	1429-1446	Mul_RS01615
-24.4	-26.8	77.8	-1.5	-0.7	-7.4	-0.72	-51.06	31.43	15	2	2	2	3	4	5	4	4	6	4	2	2	1	0	3	6	7	3	AUGGGCUGCGGGUUGCGU	1430-1447	Mul_RS01615
-24.7	-27.1	78.3	-1.5	-0.7	-7.5	-0.88	-52.21	31.44	15	2	2	3	4	5	4	4	6	4	2	2	1	0	3	6	7	3	4	UGGGCUGCGGGUUGCGUA	1431-1448	Mul_RS01615
-22.1	-26.6	75.8	-3.6	-0.7	-7.5	-1.05	-53.34	30.57	15	2	3	4	5	4	4	6	4	2	2	1	0	3	6	7	3	4	6	GGGCUGCGGGUUGCGUAC	1432-1449	Mul_RS01615
-22.5	-25.8	74.9	-2.4	-0.7	-7.5	-1.22	-54.47	29.69	15	3	4	5	4	4	6	4	2	2	1	0	3	6	7	3	4	6	1	GGCUGCGGGUUGCGUACU	1433-1450	Mul_RS01615
-22.5	-25.8	75.8	-2.4	-0.7	-7.4	-1.24	-54.64	29.91	14	4	5	4	4	6	4	2	2	1	0	3	6	7	3	4	6	1	2	GCUGCGGGUUGCGUACUG	1434-1451	Mul_RS01615
-20.6	-25	75.9	-3.5	-0.7	-6.1	-1.33	-55.3	29.78	15	5	4	4	6	4	2	2	1	0	3	6	7	3	4	6	1	2	5	CUGCGGGUUGCGUACUGU	1435-1452	Mul_RS01615
-17.6	-25.5	76.1	-7	-0.7	-6.6	-1.33	-55.28	29.06	15	4	4	6	4	2	2	1	0	3	6	7	3	4	6	1	2	5	6	UGCGGGUUGCGUACUGUC	1436-1453	Mul_RS01615
-15.4	-26.1	77.1	-9.8	-0.7	-6.1	-1.33	-55.26	28.33	15	4	6	4	2	2	1	0	3	6	7	3	4	6	1	2	5	6	7	GCGGGUUGCGUACUGUCG	1437-1454	Mul_RS01615
-14.4	-25.3	77.8	-10.3	-0.3	-5.2	-1.41	-55.91	28.26	15	6	4	2	2	1	0	3	6	7	3	4	6	1	2	5	6	7	4	CGGGUUGCGUACUGUCGA	1438-1455	Mul_RS01615
-11.5	-24.1	74.4	-12.6	0	-5.5	-1.41	-55.89	27.53	15	4	2	2	1	0	3	6	7	3	4	6	1	2	5	6	7	4	5	GGGUUGCGUACUGUCGAG	1439-1456	Mul_RS01615
-7.2	-23.7	71.4	-16.5	0	-5.4	-1.41	-55.87	26.81	15	2	2	1	0	3	6	7	3	4	6	1	2	5	6	7	4	5	5	GGUUGCGUACUGUCGAGC	1440-1457	Mul_RS01615
-5	-22.9	70.3	-17.9	0	-4.9	-1.42	-55.84	26.09	15	2	1	0	3	6	7	3	4	6	1	2	5	6	7	4	5	5	2	GUUGCGUACUGUCGAGCU	1441-1458	Mul_RS01615
-7.1	-24.1	74.3	-17	0	-5	-1.42	-55.82	25.36	15	1	0	3	6	7	3	4	6	1	2	5	6	7	4	5	5	2	2	UUGCGUACUGUCGAGCUG	1442-1459	Mul_RS01615
-7	-24	74.2	-17	0	-5	-1.45	-56.03	25.34	15	0	3	6	7	3	4	6	1	2	5	6	7	4	5	5	2	2	3	UGCGUACUGUCGAGCUGA	1443-1460	Mul_RS01615
-4.1	-23.4	71.9	-19.3	0	-5	-1.54	-56.75	25.06	16	3	6	7	3	4	6	1	2	5	6	7	4	5	5	2	2	3	5	GCGUACUGUCGAGCUGAG	1444-1461	Mul_RS01615
-0.1	-23.4	71.9	-23.3	0	-7.1	-1.51	-56.58	25.65	16	6	7	3	4	6	1	2	5	6	7	4	5	5	2	2	3	5	7	CGUACUGUCGAGCUGAGC	1445-1462	Mul_RS01615
0.6	-23.4	71.9	-23.5	0	-7.9	-1.47	-56.42	26.25	16	7	3	4	6	1	2	5	6	7	4	5	5	2	2	3	5	7	7	GUACUGUCGAGCUGAGCG	1446-1463	Mul_RS01615
-2.7	-24.2	72	-21	0	-7.9	-1.41	-56.14	26.77	16	3	4	6	1	2	5	6	7	4	5	5	2	2	3	5	7	7	6	UACUGUCGAGCUGAGCGC	1447-1464	Mul_RS01615
-0.9	-26	76.7	-22.8	-1.9	-12.5	-1.35	-55.87	27.3	16	4	6	1	2	5	6	7	4	5	5	2	2	3	5	7	7	6	5	ACUGUCGAGCUGAGCGCG	1448-1465	Mul_RS01615
3.1	-26.1	75.3	-26.9	-1.9	-12.5	-1.32	-55.73	26.51	16	6	1	2	5	6	7	4	5	5	2	2	3	5	7	7	6	5	6	CUGUCGAGCUGAGCGCGC	1449-1466	Mul_RS01615
7.7	-27.7	77.1	-33.1	-1.9	-12.5	-1.28	-55.61	26.61	16	1	2	5	6	7	4	5	5	2	2	3	5	7	7	6	5	6	5	UGUCGAGCUGAGCGCGCC	1450-1467	Mul_RS01615
8	-26.7	74.3	-32.4	-1.9	-12.5	-1.24	-55.49	26.71	16	2	5	6	7	4	5	5	2	2	3	5	7	7	6	5	6	5	4	GUCGAGCUGAGCGCGCCA	1451-1468	Mul_RS01615
9.8	-26.4	73.9	-33.9	-1.9	-12.5	-1.28	-55.87	26.36	17	5	6	7	4	5	5	2	2	3	5	7	7	6	5	6	5	4	3	UCGAGCUGAGCGCGCCAU	1452-1469	Mul_RS01615
16	-26.7	75.4	-40.7	-1.6	-11.9	-1.26	-55.75	26.29	17	6	7	4	5	5	2	2	3	5	7	7	6	5	6	5	4	3	4	CGAGCUGAGCGCGCCAUG	1453-1470	Mul_RS01615
15.9	-26.1	73.6	-40.3	-0.2	-11.6	-1.23	-55.64	26.22	17	7	4	5	5	2	2	3	5	7	7	6	5	6	5	4	3	4	7	GAGCUGAGCGCGCCAUGG	1454-1471	Mul_RS01615
15.9	-26.9	73.2	-40.3	-0.4	-13.2	-1.21	-55.52	26.15	17	4	5	5	2	2	3	5	7	7	6	5	6	5	4	3	4	7	6	AGCUGAGCGCGCCAUGGC	1455-1472	Mul_RS01615
13.8	-28.1	76.1	-37.5	-2.3	-17	-1.18	-55.4	26.08	17	5	5	2	2	3	5	7	7	6	5	6	5	4	3	4	7	6	6	GCUGAGCGCGCCAUGGCG	1456-1473	Mul_RS01615
12.3	-27.3	76.1	-35.2	-2.3	-17	-1.14	-55.15	26.23	16	5	2	2	3	5	7	7	6	5	6	5	4	3	4	7	6	6	3	CUGAGCGCGCCAUGGCGU	1457-1474	Mul_RS01615
13.8	-27.8	76.4	-37.2	-2.3	-17	-1.11	-55.03	26.17	16	2	2	3	5	7	7	6	5	6	5	4	3	4	7	6	6	3	6	UGAGCGCGCCAUGGCGUC	1458-1475	Mul_RS01615
15.8	-28.4	77.2	-38.3	-3.6	-20	-1.09	-54.92	26.1	16	2	3	5	7	7	6	5	6	5	4	3	4	7	6	6	3	6	5	GAGCGCGCCAUGGCGUCG	1459-1476	Mul_RS01615
9.1	-28.4	76.7	-31.6	-3.6	-20	-1.06	-54.8	26.03	16	3	5	7	7	6	5	6	5	4	3	4	7	6	6	3	6	5	1	AGCGCGCCAUGGCGUCGU	1460-1477	Mul_RS01615
11.5	-27.8	75.4	-33.4	-3.6	-20	-1.08	-54.98	25.81	17	5	7	7	6	5	6	5	4	3	4	7	6	6	3	6	5	1	2	GCGCGCCAUGGCGUCGUA	1461-1478	Mul_RS01615
14.2	-27.6	77	-36.3	-3.2	-19.2	-1.04	-54.74	25.71	17	7	7	6	5	6	5	4	3	4	7	6	6	3	6	5	1	2	3	CGCGCCAUGGCGUCGUAG	1462-1479	Mul_RS01615
12.9	-26.6	72.6	-35.1	-2.1	-17	-1.01	-54.5	25.6	17	7	6	5	6	5	4	3	4	7	6	6	3	6	5	1	2	3	4	GCGCCAUGGCGUCGUAGC	1463-1480	Mul_RS01615
6.9	-27.8	76.2	-30.7	-1.7	-16.2	-0.98	-54.34	25.46	16	6	5	6	5	4	3	4	7	6	6	3	6	5	1	2	3	4	4	CGCCAUGGCGUCGUAGCC	1464-1481	Mul_RS01615
14.3	-28	75.5	-40.4	-1.2	-11.8	-0.97	-54.22	25.42	16	5	6	5	4	3	4	7	6	6	3	6	5	1	2	3	4	4	3	GCCAUGGCGUCGUAGCCC	1465-1482	Mul_RS01615
4.9	-29	80	-32.6	-1.2	-8	-0.96	-54.09	25.38	16	6	5	4	3	4	7	6	6	3	6	5	1	2	3	4	4	3	4	CCAUGGCGUCGUAGCCCG	1466-1483	Mul_RS01615
4.4	-27	76.8	-30.1	-1.2	-8	-0.95	-53.99	25.31	15	5	4	3	4	7	6	6	3	6	5	1	2	3	4	4	3	4	3	CAUGGCGUCGUAGCCCGA	1467-1484	Mul_RS01615
1.2	-27.4	77.5	-27.2	-1.3	-8.2	-0.92	-53.84	25.38	14	4	3	4	7	6	6	3	6	5	1	2	3	4	4	3	4	3	1	AUGGCGUCGUAGCCCGAG	1468-1485	Mul_RS01615
-2.1	-28.9	80.8	-25.4	-1.3	-8.2	-0.92	-53.75	25.46	13	3	4	7	6	6	3	6	5	1	2	3	4	4	3	4	3	1	4	UGGCGUCGUAGCCCGAGG	1469-1486	Mul_RS01615
-2.9	-28.9	79.8	-24.6	-1.3	-8.2	-0.92	-53.71	25.39	12	4	7	6	6	3	6	5	1	2	3	4	4	3	4	3	1	4	4	GGCGUCGUAGCCCGAGGG	1470-1487	Mul_RS01615
-5.5	-28.5	76.9	-21.4	-1.4	-10.3	-0.91	-53.58	25.35	12	7	6	6	3	6	5	1	2	3	4	4	3	4	3	1	4	4	4	GCGUCGUAGCCCGAGGGC	1471-1488	Mul_RS01615
-10.2	-29.5	81.6	-17.6	-1.4	-11.1	-0.9	-53.46	25.32	12	6	6	3	6	5	1	2	3	4	4	3	4	3	1	4	4	4	3	CGUCGUAGCCCGAGGGCG	1472-1489	Mul_RS01615
-11.3	-28.5	76.9	-15.5	-1.4	-11.1	-0.88	-53.33	25.27	11	6	3	6	5	1	2	3	4	4	3	4	3	1	4	4	4	3	2	GUCGUAGCCCGAGGGCGC	1473-1490	Mul_RS01615
-16.2	-30.3	81.3	-11.8	-2	-12.3	-0.93	-53.65	24.71	11	3	6	5	1	2	3	4	4	3	4	3	1	4	4	4	3	2	4	UCGUAGCCCGAGGGCGCG	1474-1491	Mul_RS01615
-16.4	-30.2	79	-11.8	-1.7	-11.7	-1	-54.06	24.27	12	6	5	1	2	3	4	4	3	4	3	1	4	4	4	3	2	4	3	CGUAGCCCGAGGGCGCGC	1475-1492	Mul_RS01615
-14.3	-28.8	76.6	-12.4	-2	-11.6	-1.04	-54.34	24.05	12	5	1	2	3	4	4	3	4	3	1	4	4	4	3	2	4	3	3	GUAGCCCGAGGGCGCGCU	1476-1493	Mul_RS01615
-19.2	-30	80.1	-8.5	-2.3	-11.7	-1.08	-54.61	23.83	12	1	2	3	4	4	3	4	3	1	4	4	4	3	2	4	3	3	1	UAGCCCGAGGGCGCGCUG	1477-1494	Mul_RS01615
-21.2	-31.2	82.6	-7.6	-2.3	-12.2	-1.12	-54.88	23.61	12	2	3	4	4	3	4	3	1	4	4	4	3	2	4	3	3	1	1	AGCCCGAGGGCGCGCUGG	1478-1495	Mul_RS01615
-20.6	-31.4	80.9	-7.6	-2.6	-14.2	-1.18	-55.28	23.43	12	3	4	4	3	4	3	1	4	4	4	3	2	4	3	3	1	1	4	GCCCGAGGGCGCGCUGGC	1479-1496	Mul_RS01615
-21.7	-32.4	85.6	-7.6	-3.1	-13.1	-1.23	-55.68	23.25	12	4	4	3	4	3	1	4	4	4	3	2	4	3	3	1	1	4	4	CCCGAGGGCGCGCUGGCG	1480-1497	Mul_RS01615
-19.7	-30.4	82.6	-7.6	-3.1	-12.4	-1.28	-56.08	23.07	12	4	3	4	3	1	4	4	4	3	2	4	3	3	1	1	4	4	4	CCGAGGGCGCGCUGGCGA	1481-1498	Mul_RS01615
-18.4	-29.1	80.2	-7.6	-3.1	-12.4	-1.33	-56.4	22.92	13	3	4	3	1	4	4	4	3	2	4	3	3	1	1	4	4	4	4	CGAGGGCGCGCUGGCGAC	1482-1499	Mul_RS01615
-17	-27.7	77.6	-7.6	-3.1	-11.7	-1.38	-56.79	22.74	13	4	3	1	4	4	4	3	2	4	3	3	1	1	4	4	4	4	2	GAGGGCGCGCUGGCGACU	1483-1500	Mul_RS01615
-18.2	-28.9	80.8	-7.6	-3.1	-11.8	-1.41	-57.04	22.68	12	3	1	4	4	4	3	2	4	3	3	1	1	4	4	4	4	2	3	AGGGCGCGCUGGCGACUG	1484-1501	Mul_RS01615
-18.8	-29.5	82.1	-7.6	-3.1	-11.6	-1.43	-57.19	22.71	12	1	4	4	4	3	2	4	3	3	1	1	4	4	4	4	2	3	2	GGGCGCGCUGGCGACUGG	1485-1502	Mul_RS01615
-16.7	-28.3	79.8	-8.5	-3.1	-11.6	-1.5	-57.62	22.42	12	4	4	4	3	2	4	3	3	1	1	4	4	4	4	2	3	2	4	GGCGCGCUGGCGACUGGA	1486-1503	Mul_RS01615
-12.3	-27.8	78.2	-12.4	-3.1	-11.2	-1.55	-57.98	22.12	13	4	4	3	2	4	3	3	1	1	4	4	4	4	2	3	2	4	5	GCGCGCUGGCGACUGGAC	1487-1504	Mul_RS01615
-14.2	-28.8	83.4	-11.8	-2.8	-9	-1.57	-58.19	21.93	14	4	3	2	4	3	3	1	1	4	4	4	4	2	3	2	4	5	4	CGCGCUGGCGACUGGACG	1488-1505	Mul_RS01615
-10.8	-27.8	78.2	-15.4	-1.6	-10	-1.6	-58.47	21.71	14	3	2	4	3	3	1	1	4	4	4	4	2	3	2	4	5	4	2	GCGCUGGCGACUGGACGC	1489-1506	Mul_RS01615
-10.5	-29	82.3	-15.2	-3.3	-12.6	-1.63	-58.76	21.49	14	2	4	3	3	1	1	4	4	4	4	2	3	2	4	5	4	2	4	CGCUGGCGACUGGACGCC	1490-1507	Mul_RS01615
-7.4	-29	82.3	-17.7	-3.9	-14	-1.67	-59.05	21.28	15	4	3	3	1	1	4	4	4	4	2	3	2	4	5	4	2	4	4	GCUGGCGACUGGACGCCG	1491-1508	Mul_RS01615
-5.4	-29	82.3	-19.7	-3.9	-11.2	-1.64	-58.89	21.58	14	3	3	1	1	4	4	4	4	2	3	2	4	5	4	2	4	4	3	CUGGCGACUGGACGCCGC	1492-1509	Mul_RS01615
-6.4	-30.6	83.9	-20.2	-4	-11.4	-1.6	-58.7	21.65	13	3	1	1	4	4	4	4	2	3	2	4	5	4	2	4	4	3	1	UGGCGACUGGACGCCGCC	1493-1510	Mul_RS01615
-5.5	-29.6	81	-19.5	-4.6	-12	-1.58	-58.53	21.51	12	1	1	4	4	4	4	2	3	2	4	5	4	2	4	4	3	1	2	GGCGACUGGACGCCGCCA	1494-1511	Mul_RS01615
-4.8	-29.1	79.4	-21.4	-2.9	-9.8	-1.56	-58.41	21.47	12	1	4	4	4	4	2	3	2	4	5	4	2	4	4	3	1	2	4	GCGACUGGACGCCGCCAC	1495-1512	Mul_RS01615
-2.5	-30.1	84.5	-24.7	-2.9	-9.2	-1.54	-58.3	21.43	12	4	4	4	4	2	3	2	4	5	4	2	4	4	3	1	2	4	4	CGACUGGACGCCGCCACG	1496-1513	Mul_RS01615
0.6	-29.5	82.5	-27.2	-2.9	-10.2	-1.52	-58.19	21.39	12	4	4	4	2	3	2	4	5	4	2	4	4	3	1	2	4	4	4	GACUGGACGCCGCCACGG	1497-1514	Mul_RS01615
3.2	-30.3	81.6	-30.4	-3	-13.5	-1.5	-58.08	21.36	12	4	4	2	3	2	4	5	4	2	4	4	3	1	2	4	4	4	3	ACUGGACGCCGCCACGGC	1498-1515	Mul_RS01615
-0.8	-29.8	81.2	-25.2	-3.8	-13.5	-1.5	-58.08	21.36	12	4	2	3	2	4	5	4	2	4	4	3	1	2	4	4	4	3	2	CUGGACGCCGCCACGGCA	1499-1516	Mul_RS01615
0.3	-28.7	77	-25.2	-3.8	-13.5	-1.45	-57.78	21.39	11	2	3	2	4	5	4	2	4	4	3	1	2	4	4	4	3	2	1	UGGACGCCGCCACGGCAA	1500-1517	Mul_RS01615
2.2	-26.8	71.6	-25.2	-3.8	-13.5	-1.4	-57.48	21.43	10	3	2	4	5	4	2	4	4	3	1	2	4	4	4	3	2	1	1	GGACGCCGCCACGGCAAA	1501-1518	Mul_RS01615
3.7	-25.3	68.8	-25.2	-3.8	-11.1	-1.43	-57.63	21.31	11	2	4	5	4	2	4	4	3	1	2	4	4	4	3	2	1	1	2	GACGCCGCCACGGCAAAU	1502-1519	Mul_RS01615
7.2	-26.2	70.3	-29.6	-3.8	-11.1	-1.46	-57.85	21.14	12	4	5	4	2	4	4	3	1	2	4	4	4	3	2	1	1	2	3	ACGCCGCCACGGCAAAUC	1503-1520	Mul_RS01615
12.9	-27.3	73.1	-36.4	-3.8	-11.1	-1.46	-57.85	21.14	13	5	4	2	4	4	3	1	2	4	4	4	3	2	1	1	2	3	5	CGCCGCCACGGCAAAUCG	1504-1521	Mul_RS01615
9.9	-26.3	69.3	-32.5	-3.7	-10.9	-1.46	-57.85	21.14	13	4	2	4	4	3	1	2	4	4	4	3	2	1	1	2	3	5	5	GCCGCCACGGCAAAUCGC	1505-1522	Mul_RS01615
5.2	-27.5	72.5	-31	-1.7	-7.5	-1.48	-57.96	21.17	13	2	4	4	3	1	2	4	4	4	3	2	1	1	2	3	5	5	5	CCGCCACGGCAAAUCGCC	1506-1523	Mul_RS01615
9.5	-25.7	69.8	-32.7	-2.5	-7.5	-1.5	-58.07	21.21	13	4	4	3	1	2	4	4	4	3	2	1	1	2	3	5	5	5	5	CGCCACGGCAAAUCGCCA	1507-1524	Mul_RS01615
14.6	-24.5	67.2	-36.6	-2.5	-7.4	-1.52	-58.18	21.25	13	4	3	1	2	4	4	4	3	2	1	1	2	3	5	5	5	5	3	GCCACGGCAAAUCGCCAG	1508-1525	Mul_RS01615
13.4	-24.5	67.2	-35.4	-2.5	-8.1	-1.52	-58.14	21.58	13	3	1	2	4	4	4	3	2	1	1	2	3	5	5	5	5	3	5	CCACGGCAAAUCGCCAGC	1509-1526	Mul_RS01615
12.4	-24.5	67.2	-34.4	-2.5	-10.1	-1.54	-58.16	21.2	13	1	2	4	4	4	3	2	1	1	2	3	5	5	5	5	3	5	4	CACGGCAAAUCGCCAGCC	1510-1527	Mul_RS01615
10.7	-26.3	69.9	-34.5	-2.5	-10.1	-1.57	-58.21	21.42	14	2	4	4	4	3	2	1	1	2	3	5	5	5	5	3	5	4	6	ACGGCAAAUCGCCAGCCC	1511-1528	Mul_RS01615
10.9	-27.4	72.7	-35.8	-2.5	-10.1	-1.57	-58.22	21.85	15	4	4	4	3	2	1	1	2	3	5	5	5	5	3	5	4	6	7	CGGCAAAUCGCCAGCCCG	1512-1529	Mul_RS01615
8.1	-25.6	69.1	-31.3	-2.4	-9.8	-1.57	-58.17	22.17	15	4	4	3	2	1	1	2	3	5	5	5	5	3	5	4	6	7	4	GGCAAAUCGCCAGCCCGA	1513-1530	Mul_RS01615
6.8	-23.7	64.9	-29.8	-0.4	-4.8	-1.56	-58.01	21.92	14	4	3	2	1	1	2	3	5	5	5	5	3	5	4	6	7	4	3	GCAAAUCGCCAGCCCGAA	1514-1531	Mul_RS01615
0	-23.5	65.8	-22.8	-0.4	-3.6	-1.54	-57.82	21.63	13	3	2	1	1	2	3	5	5	5	5	3	5	4	6	7	4	3	4	CAAAUCGCCAGCCCGAAG	1515-1532	Mul_RS01615
1	-24.1	65.5	-24.4	-0.4	-4.2	-1.56	-57.8	21.46	13	2	1	1	2	3	5	5	5	5	3	5	4	6	7	4	3	4	3	AAAUCGCCAGCCCGAAGC	1516-1533	Mul_RS01615
0.1	-26.8	70.8	-26.2	-0.4	-6.4	-1.56	-57.68	21.25	13	1	1	2	3	5	5	5	5	3	5	4	6	7	4	3	4	3	4	AAUCGCCAGCCCGAAGCC	1517-1534	Mul_RS01615
0.6	-29.3	76.8	-29.2	-0.4	-6.4	-1.6	-57.85	21.01	14	1	2	3	5	5	5	5	3	5	4	6	7	4	3	4	3	4	3	AUCGCCAGCCCGAAGCCG	1518-1535	Mul_RS01615
3.5	-30.8	79.6	-32.5	-1.8	-8.7	-1.65	-58.03	20.77	15	2	3	5	5	5	5	3	5	4	6	7	4	3	4	3	4	3	2	UCGCCAGCCCGAAGCCGG	1519-1536	Mul_RS01615
3.1	-31.1	80.2	-29.9	-4.3	-11	-1.64	-57.9	20.56	15	3	5	5	5	5	3	5	4	6	7	4	3	4	3	4	3	2	2	CGCCAGCCCGAAGCCGGG	1520-1537	Mul_RS01615
6.3	-30.5	78.6	-32.5	-4.3	-10.6	-1.62	-57.69	20.43	14	5	5	5	5	3	5	4	6	7	4	3	4	3	4	3	2	2	0	GCCAGCCCGAAGCCGGGG	1521-1538	Mul_RS01615
3.1	-29.7	78.8	-28.5	-4.3	-10.4	-1.61	-57.56	20.32	13	5	5	5	3	5	4	6	7	4	3	4	3	4	3	2	2	0	1	CCAGCCCGAAGCCGGGGU	1522-1539	Mul_RS01615
1.6	-28.9	78.8	-26.2	-4.3	-10.9	-1.6	-57.41	20.2	12	5	5	3	5	4	6	7	4	3	4	3	4	3	2	2	0	1	2	CAGCCCGAAGCCGGGGUG	1523-1540	Mul_RS01615
2.7	-28.7	78.5	-27.1	-4.3	-10.4	-1.59	-57.22	20	11	5	3	5	4	6	7	4	3	4	3	4	3	2	2	0	1	2	2	AGCCCGAAGCCGGGGUGA	1524-1541	Mul_RS01615
1.2	-28.8	78.2	-25.7	-4.3	-12.7	-1.59	-57.09	19.79	11	3	5	4	6	7	4	3	4	3	4	3	2	2	0	1	2	2	3	GCCCGAAGCCGGGGUGAC	1525-1542	Mul_RS01615
-4.2	-30	82.1	-21.8	-4	-12.7	-1.59	-56.97	19.59	11	5	4	6	7	4	3	4	3	4	3	2	2	0	1	2	2	3	2	CCCGAAGCCGGGGUGACC	1526-1543	Mul_RS01615
-8	-30	82.1	-19.5	-2.3	-12.7	-1.6	-57	19.09	11	4	6	7	4	3	4	3	4	3	2	2	0	1	2	2	3	2	2	CCGAAGCCGGGGUGACCC	1527-1544	Mul_RS01615
-7.1	-29.8	83.1	-19	-3.7	-12.7	-1.6	-56.95	19.3	12	6	7	4	3	4	3	4	3	2	2	0	1	2	2	3	2	2	2	CGAAGCCGGGGUGACCCG	1528-1545	Mul_RS01615
-6.8	-29.2	81.2	-16.2	-6.2	-15.5	-1.61	-56.99	18.81	12	7	4	3	4	3	4	3	2	2	0	1	2	2	3	2	2	2	3	GAAGCCGGGGUGACCCGG	1529-1546	Mul_RS01615
-11.4	-30.4	83.5	-12.7	-6.2	-19.7	-1.58	-56.66	18.15	12	4	3	4	3	4	3	2	2	0	1	2	2	3	2	2	2	3	4	AAGCCGGGGUGACCCGGG	1530-1547	Mul_RS01615
-14.4	-32.3	89	-11.6	-6.2	-19.7	-1.58	-56.76	17.93	11	3	4	3	4	3	2	2	0	1	2	2	3	2	2	2	3	4	3	AGCCGGGGUGACCCGGGG	1531-1548	Mul_RS01615
-11	-31.7	87.3	-14.4	-6.2	-19.7	-1.58	-56.68	17.99	11	4	3	4	3	2	2	0	1	2	2	3	2	2	2	3	4	3	3	GCCGGGGUGACCCGGGGU	1532-1549	Mul_RS01615
-15.7	-32.1	92.4	-10.4	-5.9	-19.1	-1.57	-56.5	17.95	12	3	4	3	2	2	0	1	2	2	3	2	2	2	3	4	3	3	5	CCGGGGUGACCCGGGGUG	1533-1550	Mul_RS01615
-15.6	-30.1	89.1	-10.4	-4.1	-12.3	-1.53	-56.15	17.8	12	4	3	2	2	0	1	2	2	3	2	2	2	3	4	3	3	5	4	CGGGGUGACCCGGGGUGA	1534-1551	Mul_RS01615
-11.6	-29	85.1	-13.6	-2.1	-15.8	-1.5	-55.8	17.65	12	3	2	2	0	1	2	2	3	2	2	2	3	4	3	3	5	4	6	GGGGUGACCCGGGGUGAC	1535-1552	Mul_RS01615
-9.8	-29.6	87.3	-15.4	-2.7	-17	-1.47	-55.45	17.51	12	2	2	0	1	2	2	3	2	2	2	3	4	3	3	5	4	6	6	GGGUGACCCGGGGUGACG	1536-1553	Mul_RS01615
-5.3	-29.2	83.6	-19.5	-2.7	-17	-1.44	-55.16	17.38	11	2	0	1	2	2	3	2	2	2	3	4	3	3	5	4	6	6	4	GGUGACCCGGGGUGACGC	1537-1554	Mul_RS01615
-3.1	-30	84.5	-22.8	-2.4	-16.4	-1.4	-54.81	17.23	11	0	1	2	2	3	2	2	2	3	4	3	3	5	4	6	6	4	3	GUGACCCGGGGUGACGCC	1538-1555	Mul_RS01615
-4.3	-31.8	89.5	-24.7	-1.1	-13.7	-1.39	-54.55	17.01	12	1	2	2	3	2	2	2	3	4	3	3	5	4	6	6	4	3	3	UGACCCGGGGUGACGCCG	1539-1556	Mul_RS01615
-5.1	-31.4	84.8	-23.4	-1.2	-13.9	-1.36	-54.2	16.76	13	2	2	3	2	2	2	3	4	3	3	5	4	6	6	4	3	3	2	GACCCGGGGUGACGCCGC	1540-1557	Mul_RS01615
-5.5	-31.8	86.4	-23.4	-1.2	-13.9	-1.34	-54.02	16.59	13	2	3	2	2	2	3	4	3	3	5	4	6	6	4	3	3	2	1	ACCCGGGGUGACGCCGCU	1541-1558	Mul_RS01615
-4.8	-31.1	85.3	-23.4	-1.2	-13.9	-1.32	-53.88	16.49	13	3	2	2	2	3	4	3	3	5	4	6	6	4	3	3	2	1	1	CCCGGGGUGACGCCGCUA	1542-1559	Mul_RS01615
0.5	-28.4	79.2	-26	-1.2	-13.9	-1.29	-53.53	16.35	13	2	2	2	3	4	3	3	5	4	6	6	4	3	3	2	1	1	2	CCGGGGUGACGCCGCUAA	1543-1560	Mul_RS01615
-0.2	-25.7	73.1	-22.6	-1.2	-13.9	-1.26	-53.18	16.26	13	2	2	3	4	3	3	5	4	6	6	4	3	3	2	1	1	2	2	CGGGGUGACGCCGCUAAA	1544-1561	Mul_RS01615
-1.9	-23.2	66.6	-20.3	-0.3	-9.9	-1.23	-52.82	16.17	13	2	3	4	3	3	5	4	6	6	4	3	3	2	1	1	2	2	3	GGGGUGACGCCGCUAAAA	1545-1562	Mul_RS01615
-2.2	-22.7	65.3	-19.9	-0.3	-5.9	-1.21	-52.47	16.08	13	3	4	3	3	5	4	6	6	4	3	3	2	1	1	2	2	3	3	GGGUGACGCCGCUAAAAC	1546-1563	Mul_RS01615
-2.4	-23.5	66.4	-21.1	0	-5.3	-1.18	-52.12	15.99	13	4	3	3	5	4	6	6	4	3	3	2	1	1	2	2	3	3	3	GGUGACGCCGCUAAAACC	1547-1564	Mul_RS01615
-0.8	-22.5	64.5	-21.7	0	-4.2	-1.19	-52.13	16.07	13	3	3	5	4	6	6	4	3	3	2	1	1	2	2	3	3	3	4	GUGACGCCGCUAAAACCA	1548-1565	Mul_RS01615
2.3	-23.2	65.7	-25.5	0	-4.2	-1.19	-51.82	15.71	13	3	5	4	6	6	4	3	3	2	1	1	2	2	3	3	3	4	2	UGACGCCGCUAAAACCAC	1549-1566	Mul_RS01615
3.2	-22.2	63.3	-25.4	0	-4.2	-1.19	-51.69	15.64	14	5	4	6	6	4	3	3	2	1	1	2	2	3	3	3	4	2	3	GACGCCGCUAAAACCACA	1550-1567	Mul_RS01615
2.5	-22.9	64.2	-25.4	0	-4.2	-1.21	-51.7	15.72	14	4	6	6	4	3	3	2	1	1	2	2	3	3	3	4	2	3	2	ACGCCGCUAAAACCACAC	1551-1568	Mul_RS01615
5.2	-24.2	66.5	-29.4	0	-3.2	-1.21	-51.7	15.78	14	6	6	4	3	3	2	1	1	2	2	3	3	3	4	2	3	2	3	CGCCGCUAAAACCACACC	1552-1569	Mul_RS01615
6.7	-24.2	66.5	-30.9	0	-3	-1.22	-51.7	15.84	14	6	4	3	3	2	1	1	2	2	3	3	3	4	2	3	2	3	2	GCCGCUAAAACCACACCG	1553-1570	Mul_RS01615
3.5	-23.4	66.2	-26.9	0	-2.6	-1.24	-51.8	15.95	13	4	3	3	2	1	1	2	2	3	3	3	4	2	3	2	3	2	1	CCGCUAAAACCACACCGU	1554-1571	Mul_RS01615
2.3	-22.3	64.5	-24.6	0	-2.6	-1.25	-51.84	16	13	3	3	2	1	1	2	2	3	3	3	4	2	3	2	3	2	1	2	CGCUAAAACCACACCGUC	1555-1572	Mul_RS01615
3.3	-22.5	64.1	-25.8	0	-2.6	-1.26	-51.94	16.06	12	3	2	1	1	2	2	3	3	3	4	2	3	2	3	2	1	2	2	GCUAAAACCACACCGUCC	1556-1573	Mul_RS01615
0.1	-21.9	64.3	-22	0	-2.6	-1.27	-52.04	16.13	11	2	1	1	2	2	3	3	3	4	2	3	2	3	2	1	2	2	2	CUAAAACCACACCGUCCA	1557-1574	Mul_RS01615
0.9	-20.8	60.9	-21.7	0	-2.6	-1.29	-52.15	16.19	10	1	1	2	2	3	3	3	4	2	3	2	3	2	1	2	2	2	2	UAAAACCACACCGUCCAA	1558-1575	Mul_RS01615
2.5	-20.5	60.4	-23	0	-2.6	-1.3	-52.1	16.24	10	1	2	2	3	3	3	4	2	3	2	3	2	1	2	2	2	2	1	AAAACCACACCGUCCAAU	1559-1576	Mul_RS01615
4.4	-22.1	64.2	-26.5	0	-2.6	-1.3	-51.96	16.24	11	2	2	3	3	3	4	2	3	2	3	2	1	2	2	2	2	1	3	AAACCACACCGUCCAAUC	1560-1577	Mul_RS01615
4.9	-24.6	70.5	-29.5	0	-2.8	-1.3	-51.96	16.3	11	2	3	3	3	4	2	3	2	3	2	1	2	2	2	2	1	3	3	AACCACACCGUCCAAUCG	1561-1578	Mul_RS01615
8.1	-26.5	75.5	-32.8	-1.8	-6.5	-1.3	-51.96	16.3	11	3	3	3	4	2	3	2	3	2	1	2	2	2	2	1	3	3	2	ACCACACCGUCCAAUCGG	1562-1579	Mul_RS01615
14.2	-25.8	74.2	-37.6	-2.4	-7.6	-1.3	-51.96	16.3	11	3	3	4	2	3	2	3	2	1	2	2	2	2	1	3	3	2	2	CCACACCGUCCAAUCGGU	1563-1580	Mul_RS01615
12	-24.7	72.5	-34.3	-2.4	-7.6	-1.31	-51.97	16.44	10	3	4	2	3	2	3	2	1	2	2	2	2	1	3	3	2	2	1	CACACCGUCCAAUCGGUC	1564-1581	Mul_RS01615
7.3	-26.5	75.6	-31.4	-2.4	-7.6	-1.32	-51.98	16.54	9	4	2	3	2	3	2	1	2	2	2	2	1	3	3	2	2	1	2	ACACCGUCCAAUCGGUCC	1565-1582	Mul_RS01615
7.4	-26.2	76.2	-31.2	-2.4	-7.6	-1.32	-51.98	16.54	9	2	3	2	3	2	1	2	2	2	2	1	3	3	2	2	1	2	3	CACCGUCCAAUCGGUCCU	1566-1583	Mul_RS01615
5.7	-26	75.6	-29.3	-2.4	-7.6	-1.31	-51.88	16.53	10	3	2	3	2	1	2	2	2	2	1	3	3	2	2	1	2	3	4	ACCGUCCAAUCGGUCCUA	1567-1584	Mul_RS01615
-4.5	-25.9	75.8	-19.9	-1.4	-6.1	-1.31	-51.88	16.53	10	2	3	2	1	2	2	2	2	1	3	3	2	2	1	2	3	4	4	CCGUCCAAUCGGUCCUAG	1568-1585	Mul_RS01615
-4.2	-24.7	72	-19.9	-0.3	-6	-1.31	-51.88	16.53	10	3	2	1	2	2	2	2	1	3	3	2	2	1	2	3	4	4	3	CGUCCAAUCGGUCCUAGC	1569-1586	Mul_RS01615
-4.6	-23.3	69.2	-18.1	-0.3	-4.8	-1.31	-51.88	16.53	10	2	1	2	2	2	2	1	3	3	2	2	1	2	3	4	4	3	1	GUCCAAUCGGUCCUAGCU	1570-1587	Mul_RS01615
-8.8	-23.4	69.7	-14	-0.3	-5.2	-1.35	-52.11	16.91	9	1	2	2	2	2	1	3	3	2	2	1	2	3	4	4	3	1	1	UCCAAUCGGUCCUAGCUU	1571-1588	Mul_RS01615
-7.8	-22.5	67.7	-14.2	-0.1	-4.8	-1.34	-52.06	16.83	9	2	2	2	2	1	3	3	2	2	1	2	3	4	4	3	1	1	2	CCAAUCGGUCCUAGCUUA	1572-1589	Mul_RS01615
-2.9	-21.2	65	-18.3	0	-4.6	-1.33	-52	16.81	9	2	2	2	1	3	3	2	2	1	2	3	4	4	3	1	1	2	2	CAAUCGGUCCUAGCUUAC	1573-1590	Mul_RS01615
4.4	-22.8	68.9	-27.2	0	-4.6	-1.32	-51.89	16.74	10	2	2	1	3	3	2	2	1	2	3	4	4	3	1	1	2	2	3	AAUCGGUCCUAGCUUACG	1574-1591	Mul_RS01615
1.7	-24.3	71.3	-26	0	-4.6	-1.31	-51.79	16.68	11	2	1	3	3	2	2	1	2	3	4	4	3	1	1	2	2	3	3	AUCGGUCCUAGCUUACGC	1575-1592	Mul_RS01615
1.1	-24.8	72.6	-25.2	-0.5	-5.2	-1.34	-51.74	17.25	11	1	3	3	2	2	1	2	3	4	4	3	1	1	2	2	3	3	2	UCGGUCCUAGCUUACGCA	1576-1593	Mul_RS01615
2.9	-24.6	71.7	-26.8	-0.5	-5.2	-1.33	-51.64	17.19	11	3	3	2	2	1	2	3	4	4	3	1	1	2	2	3	3	2	3	CGGUCCUAGCUUACGCAC	1577-1594	Mul_RS01615
3.3	-24.8	71.1	-27.4	-0.5	-5	-1.32	-51.64	17.13	11	3	2	2	1	2	3	4	4	3	1	1	2	2	3	3	2	3	4	GGUCCUAGCUUACGCACC	1578-1595	Mul_RS01615
1.6	-25.4	72.8	-26.3	-0.5	-4.6	-1.32	-51.64	17.07	11	2	2	1	2	3	4	4	3	1	1	2	2	3	3	2	3	4	3	GUCCUAGCUUACGCACCG	1579-1596	Mul_RS01615
-2	-26.2	72.8	-23.5	-0.5	-4.6	-1.31	-51.64	17.02	11	2	1	2	3	4	4	3	1	1	2	2	3	3	2	3	4	3	4	UCCUAGCUUACGCACCGC	1580-1597	Mul_RS01615
-5.5	-27.3	74.4	-21.1	-0.5	-4.6	-1.3	-51.63	16.93	11	1	2	3	4	4	3	1	1	2	2	3	3	2	3	4	3	4	4	CCUAGCUUACGCACCGCC	1581-1598	Mul_RS01615
-7.1	-25.7	72.5	-17.9	-0.5	-4.6	-1.3	-51.63	16.96	11	2	3	4	4	3	1	1	2	2	3	3	2	3	4	3	4	4	1	CUAGCUUACGCACCGCCU	1582-1599	Mul_RS01615
-3.5	-26.2	72.8	-22	-0.5	-4.6	-1.34	-51.67	17.19	11	3	4	4	3	1	1	2	2	3	3	2	3	4	3	4	4	1	3	UAGCUUACGCACCGCCUC	1583-1600	Mul_RS01615
-7.4	-28.2	76.3	-20.1	-0.5	-4.4	-1.38	-51.68	17.62	10	4	4	3	1	1	2	2	3	3	2	3	4	3	4	4	1	3	2	AGCUUACGCACCGCCUCC	1584-1601	Mul_RS01615
-6.1	-29.6	78.4	-22.8	-0.4	-3.4	-1.42	-51.71	18.24	10	4	3	1	1	2	2	3	3	2	3	4	3	4	4	1	3	2	2	GCUUACGCACCGCCUCCC	1585-1602	Mul_RS01615
-9	-29.2	80.5	-20.2	0	-3.4	-1.46	-51.73	18.85	10	3	1	1	2	2	3	3	2	3	4	3	4	4	1	3	2	2	1	CUUACGCACCGCCUCCCU	1586-1603	Mul_RS01615
-7.9	-30	82.2	-22.1	0	-3.4	-1.51	-51.77	19.38	10	1	1	2	2	3	3	2	3	4	3	4	4	1	3	2	2	1	2	UUACGCACCGCCUCCCUG	1587-1604	Mul_RS01615
-4.6	-30.7	81.3	-26.1	0	-3.4	-1.55	-51.8	19.91	10	1	2	2	3	3	2	3	4	3	4	4	1	3	2	2	1	2	3	UACGCACCGCCUCCCUGC	1588-1605	Mul_RS01615
-2.8	-32.7	84.6	-29.4	-0.1	-3.4	-1.55	-51.6	20.06	11	2	2	3	3	2	3	4	3	4	4	1	3	2	2	1	2	3	4	ACGCACCGCCUCCCUGCC	1589-1606	Mul_RS01615
7	-34	86.8	-40.5	-0.1	-3.4	-1.59	-51.58	20.6	12	2	3	3	2	3	4	3	4	4	1	3	2	2	1	2	3	4	4	CGCACCGCCUCCCUGCCC	1590-1607	Mul_RS01615
6.5	-32.6	84.5	-39.1	0	-3.3	-1.64	-51.57	21.15	13	3	3	2	3	4	3	4	4	1	3	2	2	1	2	3	4	4	4	GCACCGCCUCCCUGCCCU	1591-1608	Mul_RS01615
6.1	-32.7	87	-38.8	0	-2.4	-1.69	-51.6	21.73	13	3	2	3	4	3	4	4	1	3	2	2	1	2	3	4	4	4	4	CACCGCCUCCCUGCCCUC	1592-1609	Mul_RS01615
4.4	-32.9	88.3	-37.3	0	-2.4	-1.74	-51.64	22.32	13	2	3	4	3	4	4	1	3	2	2	1	2	3	4	4	4	4	2	ACCGCCUCCCUGCCCUCU	1593-1610	Mul_RS01615
6.1	-32.3	87.8	-38.4	0	-2.4	-1.74	-51.62	22.27	14	3	4	3	4	4	1	3	2	2	1	2	3	4	4	4	4	2	2	CCGCCUCCCUGCCCUCUU	1594-1611	Mul_RS01615
10.4	-30.3	84.3	-40.7	0	-2.4	-1.78	-51.65	22.79	15	4	3	4	4	1	3	2	2	1	2	3	4	4	4	4	2	2	3	CGCCUCCCUGCCCUCUUA	1595-1612	Mul_RS01615
11.1	-29.1	81.1	-40.2	0	-2.4	-1.84	-51.68	23.38	15	3	4	4	1	3	2	2	1	2	3	4	4	4	4	2	2	3	3	GCCUCCCUGCCCUCUUAG	1596-1613	Mul_RS01615
6.5	-28.3	81.5	-34.8	0	-2.6	-1.89	-51.71	23.96	15	4	4	1	3	2	2	1	2	3	4	4	4	4	2	2	3	3	4	CCUCCCUGCCCUCUUAGU	1597-1614	Mul_RS01615
10.3	-27.2	79.8	-37.5	0	-2.6	-1.94	-51.74	24.55	15	4	1	3	2	2	1	2	3	4	4	4	4	2	2	3	3	4	4	CUCCCUGCCCUCUUAGUC	1598-1615	Mul_RS01615
5.7	-28.6	82.6	-34.3	0	-2.8	-2	-51.79	25.15	15	1	3	2	2	1	2	3	4	4	4	4	2	2	3	3	4	4	5	UCCCUGCCCUCUUAGUCG	1599-1616	Mul_RS01615
6.6	-27.7	80.3	-34.3	0	-3	-2.01	-51.78	25.35	15	3	2	2	1	2	3	4	4	4	4	2	2	3	3	4	4	5	3	CCCUGCCCUCUUAGUCGU	1600-1617	Mul_RS01615
10.9	-25.8	76.9	-36.7	0	-3	-2.01	-51.77	25.56	16	2	2	1	2	3	4	4	4	4	2	2	3	3	4	4	5	3	1	CCUGCCCUCUUAGUCGUU	1601-1618	Mul_RS01615
4.1	-24.7	75.1	-28.8	0	-3	-2.02	-51.79	25.65	17	2	1	2	3	4	4	4	4	2	2	3	3	4	4	5	3	1	3	CUGCCCUCUUAGUCGUUC	1602-1619	Mul_RS01615
10	-26.3	77.1	-36.3	0	-3	-2.02	-51.8	25.56	17	1	2	3	4	4	4	4	2	2	3	3	4	4	5	3	1	3	3	UGCCCUCUUAGUCGUUCC	1603-1620	Mul_RS01615
7.9	-26.9	78.1	-34.8	0	-3	-2.02	-51.8	25.47	17	2	3	4	4	4	4	2	2	3	3	4	4	5	3	1	3	3	4	GCCCUCUUAGUCGUUCCG	1604-1621	Mul_RS01615
7.2	-27.3	81.4	-34	-0.1	-6.4	-2.02	-51.8	25.47	17	3	4	4	4	4	2	2	3	3	4	4	5	3	1	3	3	4	4	CCCUCUUAGUCGUUCCGG	1605-1622	Mul_RS01615
7.4	-26.1	77.1	-33	-0.1	-6.4	-2.02	-51.8	25.47	17	4	4	4	4	2	2	3	3	4	4	5	3	1	3	3	4	4	5	CCUCUUAGUCGUUCCGGC	1606-1623	Mul_RS01615
4.2	-26.1	77.1	-29.7	-0.3	-6.4	-2.02	-51.8	25.47	17	4	4	4	2	2	3	3	4	4	5	3	1	3	3	4	4	5	3	CUCUUAGUCGUUCCGGCC	1607-1624	Mul_RS01615
1.6	-25.9	75.9	-26.9	-0.3	-6.8	-2.02	-51.8	25.47	17	4	4	2	2	3	3	4	4	5	3	1	3	3	4	4	5	3	4	UCUUAGUCGUUCCGGCCA	1608-1625	Mul_RS01615
2.3	-24.3	71.3	-26	-0.3	-6.8	-2.02	-51.8	25.47	17	4	2	2	3	3	4	4	5	3	1	3	3	4	4	5	3	4	3	CUUAGUCGUUCCGGCCAA	1609-1626	Mul_RS01615
1.4	-24.5	71	-25.3	-0.3	-6.8	-2.02	-51.8	25.47	17	2	2	3	3	4	4	5	3	1	3	3	4	4	5	3	4	3	5	UUAGUCGUUCCGGCCAAG	1610-1627	Mul_RS01615
0.4	-25.2	70.7	-25	-0.3	-6.8	-2.02	-51.8	25.47	17	2	3	3	4	4	5	3	1	3	3	4	4	5	3	4	3	5	5	UAGUCGUUCCGGCCAAGC	1611-1628	Mul_RS01615
1	-27.2	74.1	-27.3	-0.8	-6.8	-2.02	-51.8	25.47	17	3	3	4	4	5	3	1	3	3	4	4	5	3	4	3	5	5	4	AGUCGUUCCGGCCAAGCC	1612-1629	Mul_RS01615
2	-26.8	73.4	-27.2	-1.6	-6.8	-2.02	-51.8	25.47	17	3	4	4	5	3	1	3	3	4	4	5	3	4	3	5	5	4	3	GUCGUUCCGGCCAAGCCA	1613-1630	Mul_RS01615
-7	-26.5	73	-17.9	-1.6	-6.8	-2.02	-51.8	25.47	17	4	4	5	3	1	3	3	4	4	5	3	4	3	5	5	4	3	1	UCGUUCCGGCCAAGCCAU	1614-1631	Mul_RS01615
-7.3	-25.7	71.5	-16.8	-1.6	-6.8	-2	-51.58	25.38	16	4	5	3	1	3	3	4	4	5	3	4	3	5	5	4	3	1	0	CGUUCCGGCCAAGCCAUU	1615-1632	Mul_RS01615
-4.9	-23.9	67.5	-17.4	-1.6	-6.8	-1.98	-51.4	25.33	15	5	3	1	3	3	4	4	5	3	4	3	5	5	4	3	1	0	1	GUUCCGGCCAAGCCAUUA	1616-1633	Mul_RS01615
-9.4	-24.6	68.7	-13.6	-1.6	-6.8	-1.97	-51.35	25.19	14	3	1	3	3	4	4	5	3	4	3	5	5	4	3	1	0	1	2	UUCCGGCCAAGCCAUUAC	1617-1634	Mul_RS01615
-9.5	-24.7	68.9	-13.6	-1.6	-6.8	-1.98	-51.34	25.25	14	1	3	3	4	4	5	3	4	3	5	5	4	3	1	0	1	2	3	UCCGGCCAAGCCAUUACA	1618-1635	Mul_RS01615
-7.3	-24.5	68.2	-15.6	-1.6	-6.8	-1.98	-51.33	25.14	13	3	3	4	4	5	3	4	3	5	5	4	3	1	0	1	2	3	3	CCGGCCAAGCCAUUACAC	1619-1636	Mul_RS01615
-9.5	-22.9	66.1	-11.8	-1.6	-6.8	-1.97	-51.31	25.04	12	3	4	4	5	3	4	3	5	5	4	3	1	0	1	2	3	3	3	CGGCCAAGCCAUUACACU	1620-1637	Mul_RS01615
-3.9	-21.1	62.1	-15.6	-1.5	-6.6	-1.97	-51.31	25.04	12	4	4	5	3	4	3	5	5	4	3	1	0	1	2	3	3	3	3	GGCCAAGCCAUUACACUA	1621-1638	Mul_RS01615
-8.5	-20.6	60.8	-12.1	0	-2.8	-1.97	-51.31	25.04	12	4	5	3	4	3	5	5	4	3	1	0	1	2	3	3	3	3	4	GCCAAGCCAUUACACUAC	1622-1639	Mul_RS01615
-9.5	-21.6	64.4	-12.1	0	-3.4	-1.97	-51.31	25.04	12	5	3	4	3	5	5	4	3	1	0	1	2	3	3	3	3	4	4	CCAAGCCAUUACACUACG	1623-1640	Mul_RS01615
-8	-19.6	60.8	-11.6	0	-3.4	-1.97	-51.31	25.04	12	3	4	3	5	5	4	3	1	0	1	2	3	3	3	3	4	4	5	CAAGCCAUUACACUACGA	1624-1641	Mul_RS01615
-11.8	-20.1	61.5	-8.3	0	-3.4	-1.97	-51.31	25.04	12	4	3	5	5	4	3	1	0	1	2	3	3	3	3	4	4	5	5	AAGCCAUUACACUACGAC	1625-1642	Mul_RS01615
-12	-22.8	67.5	-10.8	0	-3.4	-1.97	-51.31	25.04	12	3	5	5	4	3	1	0	1	2	3	3	3	3	4	4	5	5	4	AGCCAUUACACUACGACC	1626-1643	Mul_RS01615
-15.9	-24.2	69.9	-8.3	0	-3.4	-1.97	-51.31	25.04	12	5	5	4	3	1	0	1	2	3	3	3	3	4	4	5	5	4	3	GCCAUUACACUACGACCC	1627-1644	Mul_RS01615
-15.3	-23.6	70.5	-8.3	0	-3.4	-1.97	-51.12	25.12	11	5	4	3	1	0	1	2	3	3	3	3	4	4	5	5	4	3	3	CCAUUACACUACGACCCA	1628-1645	Mul_RS01615
-10.6	-22.2	68	-11.6	0	-3.4	-1.97	-51.12	25.12	11	4	3	1	0	1	2	3	3	3	3	4	4	5	5	4	3	3	3	CAUUACACUACGACCCAG	1629-1646	Mul_RS01615
-9.9	-22	67.6	-12.1	0	-3.4	-1.97	-51.12	25.12	11	3	1	0	1	2	3	3	3	3	4	4	5	5	4	3	3	3	4	AUUACACUACGACCCAGA	1630-1647	Mul_RS01615
-10.9	-23	69.5	-12.1	0	-3.4	-1.97	-51.12	25.12	11	1	0	1	2	3	3	3	3	4	4	5	5	4	3	3	3	4	3	UUACACUACGACCCAGAC	1631-1648	Mul_RS01615
-12.1	-24.7	73.7	-12.1	-0.1	-3.4	-1.97	-51.12	25.12	10	0	1	2	3	3	3	3	4	4	5	5	4	3	3	3	4	3	4	UACACUACGACCCAGACG	1632-1649	Mul_RS01615
-9.4	-25.5	73.6	-15.6	-0.1	-3.4	-1.99	-51.35	25.21	11	1	2	3	3	3	3	4	4	5	5	4	3	3	3	4	3	4	2	ACACUACGACCCAGACGC	1633-1650	Mul_RS01615
-14.3	-26.6	77	-11.8	-0.1	-7.8	-2.01	-51.53	25.26	12	2	3	3	3	3	4	4	5	5	4	3	3	3	4	3	4	2	3	CACUACGACCCAGACGCG	1634-1651	Mul_RS01615
-13.7	-26.4	76.2	-11.8	-0.6	-9	-2	-51.38	25.3	12	3	3	3	3	4	4	5	5	4	3	3	3	4	3	4	2	3	2	ACUACGACCCAGACGCGU	1635-1652	Mul_RS01615
-12.9	-26.6	77.1	-11.8	-0.7	-12	-1.99	-51.19	25.31	12	3	3	3	4	4	5	5	4	3	3	3	4	3	4	2	3	2	2	CUACGACCCAGACGCGUC	1636-1653	Mul_RS01615
-9.7	-28	79.8	-15.6	-2.5	-12.8	-2	-51.21	25.42	13	3	3	4	4	5	5	4	3	3	3	4	3	4	2	3	2	2	4	UACGACCCAGACGCGUCG	1637-1654	Mul_RS01615
-11.7	-28	80.2	-13.6	-2.5	-12.8	-2	-51.23	25.52	14	3	4	4	5	5	4	3	3	3	4	3	4	2	3	2	2	4	5	ACGACCCAGACGCGUCGA	1638-1655	Mul_RS01615
-6.4	-27.9	80.5	-19	-2.2	-12.8	-2	-51.23	25.52	13	4	4	5	5	4	3	3	3	4	3	4	2	3	2	2	4	5	4	CGACCCAGACGCGUCGAG	1639-1656	Mul_RS01615
-3.2	-26.9	75.7	-21.4	0	-12.8	-2	-51.23	25.52	13	4	5	5	4	3	3	3	4	3	4	2	3	2	2	4	5	4	4	GACCCAGACGCGUCGAGC	1640-1657	Mul_RS01615
-7.5	-28.7	79.7	-18.3	-2.8	-12.8	-2	-51.23	25.52	13	5	5	4	3	3	3	4	3	4	2	3	2	2	4	5	4	4	3	ACCCAGACGCGUCGAGCG	1641-1658	Mul_RS01615
-8.3	-28	79	-16.8	-2.8	-12.8	-1.98	-50.85	25.49	12	5	4	3	3	3	4	3	4	2	3	2	2	4	5	4	4	3	0	CCCAGACGCGUCGAGCGA	1642-1659	Mul_RS01615
-6.3	-25.3	72.8	-16.1	-2.8	-12.8	-1.98	-50.85	25.49	12	4	3	3	3	4	3	4	2	3	2	2	4	5	4	4	3	0	2	CCAGACGCGUCGAGCGAA	1643-1660	Mul_RS01615
-2.7	-24	70.2	-18.4	-2.8	-12.8	-1.98	-50.85	25.49	12	3	3	3	4	3	4	2	3	2	2	4	5	4	4	3	0	2	3	CAGACGCGUCGAGCGAAC	1644-1661	Mul_RS01615
-2.2	-24.2	71.3	-19	-2.8	-13.6	-1.98	-50.85	25.49	12	3	3	4	3	4	2	3	2	2	4	5	4	4	3	0	2	3	3	AGACGCGUCGAGCGAACU	1645-1662	Mul_RS01615
-0.5	-23.6	69.9	-20	-2.8	-14	-1.98	-51.03	25.41	13	3	4	3	4	2	3	2	2	4	5	4	4	3	0	2	3	3	3	GACGCGUCGAGCGAACUA	1646-1663	Mul_RS01615
1.5	-22.9	67.3	-21.6	-2.8	-11.6	-1.98	-51.03	25.41	13	4	3	4	2	3	2	2	4	5	4	4	3	0	2	3	3	3	3	ACGCGUCGAGCGAACUAA	1647-1664	Mul_RS01615
2.7	-22.8	67.4	-23	-2.5	-11	-1.98	-51.03	25.41	13	3	4	2	3	2	2	4	5	4	4	3	0	2	3	3	3	3	3	CGCGUCGAGCGAACUAAG	1648-1665	Mul_RS01615
2.5	-21	63.4	-22.6	-0.8	-7.6	-1.98	-51.03	25.41	13	4	2	3	2	2	4	5	4	4	3	0	2	3	3	3	3	3	3	GCGUCGAGCGAACUAAGA	1649-1666	Mul_RS01615
5.9	-20.8	64.4	-26	-0.5	-7	-1.98	-51.03	25.41	14	2	3	2	2	4	5	4	4	3	0	2	3	3	3	3	3	3	2	CGUCGAGCGAACUAAGAG	1650-1667	Mul_RS01615
9	-20.2	62.7	-29.2	0	-6.5	-1.98	-51.03	25.41	14	3	2	2	4	5	4	4	3	0	2	3	3	3	3	3	3	2	2	GUCGAGCGAACUAAGAGG	1651-1668	Mul_RS01615
6	-21.4	65.6	-27.4	0	-6.5	-1.98	-51.03	25.41	14	2	2	4	5	4	4	3	0	2	3	3	3	3	3	3	2	2	3	UCGAGCGAACUAAGAGGG	1652-1669	Mul_RS01615
9	-21.3	63.9	-30.3	0	-3.8	-2	-51.23	25.5	15	2	4	5	4	4	3	0	2	3	3	3	3	3	3	2	2	3	3	CGAGCGAACUAAGAGGGC	1653-1670	Mul_RS01615
12.4	-19.7	60.3	-32.1	0	-3.4	-2.02	-51.43	25.69	16	4	5	4	4	3	0	2	3	3	3	3	3	3	2	2	3	3	3	GAGCGAACUAAGAGGGCA	1654-1671	Mul_RS01615
12	-20.3	61.4	-32.3	0	-3.4	-2.01	-51.43	25.78	16	5	4	4	3	0	2	3	3	3	3	3	3	2	2	3	3	3	4	AGCGAACUAAGAGGGCAG	1655-1672	Mul_RS01615
11.2	-19.7	60	-30.9	0	-4.6	-2	-51.21	25.8	15	4	4	3	0	2	3	3	3	3	3	3	2	2	3	3	3	4	2	GCGAACUAAGAGGGCAGU	1656-1673	Mul_RS01615
11.1	-19.8	61.5	-30.9	0	-4.4	-2	-51.21	25.89	15	4	3	0	2	3	3	3	3	3	3	2	2	3	3	3	4	2	3	CGAACUAAGAGGGCAGUC	1657-1674	Mul_RS01615
11.5	-19.8	61.5	-31.3	0	-3.2	-1.98	-50.97	25.97	14	3	0	2	3	3	3	3	3	3	2	2	3	3	3	4	2	3	2	GAACUAAGAGGGCAGUCG	1658-1675	Mul_RS01615
8	-19.8	61.2	-27.8	0	-3.2	-1.96	-50.43	25.96	13	0	2	3	3	3	3	3	3	2	2	3	3	3	4	2	3	2	1	AACUAAGAGGGCAGUCGU	1659-1676	Mul_RS01615
10.5	-21.7	66.7	-32.2	0	-3.7	-1.94	-49.94	25.92	13	2	3	3	3	3	3	3	2	2	3	3	3	4	2	3	2	1	2	ACUAAGAGGGCAGUCGUG	1660-1677	Mul_RS01615
10.9	-22.2	68.3	-33.1	0	-3.2	-1.9	-49.07	25.85	12	3	3	3	3	3	3	2	2	3	3	3	4	2	3	2	1	2	2	CUAAGAGGGCAGUCGUGG	1661-1678	Mul_RS01615
7.7	-22.6	66.8	-30.3	0	-3.3	-1.87	-48.38	25.82	11	3	3	3	3	3	2	2	3	3	3	4	2	3	2	1	2	2	1	UAAGAGGGCAGUCGUGGC	1662-1679	Mul_RS01615
4.1	-24.4	71.2	-28.5	0	-3.9	-1.84	-47.47	25.77	11	3	3	3	3	2	2	3	3	3	4	2	3	2	1	2	2	1	2	AAGAGGGCAGUCGUGGCG	1663-1680	Mul_RS01615
3.9	-26.3	76.4	-30.2	0	-4	-1.79	-46.49	25.73	11	3	3	3	2	2	3	3	3	4	2	3	2	1	2	2	1	2	3	AGAGGGCAGUCGUGGCGG	1664-1681	Mul_RS01615
4.3	-25.7	75.3	-30	0	-4	-1.74	-45.64	25.69	11	3	3	2	2	3	3	3	4	2	3	2	1	2	2	1	2	3	3	GAGGGCAGUCGUGGCGGA	1665-1682	Mul_RS01615
3.9	-26.4	76.1	-30.3	0	-4.9	-1.69	-44.79	25.64	11	3	2	2	3	3	3	4	2	3	2	1	2	2	1	2	3	3	3	AGGGCAGUCGUGGCGGAC	1666-1683	Mul_RS01615
6.1	-27.6	79.3	-32.2	-1.4	-7.2	-1.65	-43.94	25.6	11	2	2	3	3	3	4	2	3	2	1	2	2	1	2	3	3	3	3	GGGCAGUCGUGGCGGACG	1667-1684	Mul_RS01615
2.6	-27.6	79.3	-28.6	-1.5	-7.4	-1.6	-43.08	25.55	11	2	3	3	3	4	2	3	2	1	2	2	1	2	3	3	3	3	2	GGCAGUCGUGGCGGACGG	1668-1685	Mul_RS01615
-0.8	-27.6	79.3	-25.2	-1.5	-7.4	-1.56	-42.4	25.53	10	3	3	3	4	2	3	2	1	2	2	1	2	3	3	3	3	2	0	GCAGUCGUGGCGGACGGG	1669-1686	Mul_RS01615
-2.1	-28	82.6	-24.3	-1.5	-7.4	-1.52	-41.57	25.46	9	3	3	4	2	3	2	1	2	2	1	2	3	3	3	3	2	0	1	CAGUCGUGGCGGACGGGG	1670-1687	Mul_RS01615
-1.7	-28.6	81.3	-25.3	-1.5	-7.4	-1.47	-40.72	25.41	8	3	4	2	3	2	1	2	2	1	2	3	3	3	3	2	0	1	2	AGUCGUGGCGGACGGGGC	1671-1688	Mul_RS01615
-1.6	-29.8	84.6	-26.6	-1.5	-9.2	-1.43	-39.9	25.26	7	4	2	3	2	1	2	2	1	2	3	3	3	3	2	0	1	2	1	GUCGUGGCGGACGGGGCG	1672-1689	Mul_RS01615
-12.5	-29.8	84.6	-15	-2.3	-9.2	-1.38	-39.05	25.12	6	2	3	2	1	2	2	1	2	3	3	3	3	2	0	1	2	1	2	UCGUGGCGGACGGGGCGU	1673-1690	Mul_RS01615
-10.6	-30.1	86.5	-17.9	-1.6	-7.4	-1.35	-38.41	25.06	6	3	2	1	2	2	1	2	3	3	3	3	2	0	1	2	1	2	3	CGUGGCGGACGGGGCGUG	1674-1691	Mul_RS01615
-6.3	-29.1	81.1	-21.9	-0.8	-7.3	-1.31	-37.57	24.92	7	2	1	2	2	1	2	3	3	3	3	2	0	1	2	1	2	3	4	GUGGCGGACGGGGCGUGC	1675-1692	Mul_RS01615
-3.5	-31.1	84.8	-25.3	-2.3	-8.5	-1.28	-36.95	24.79	8	1	2	2	1	2	3	3	3	3	2	0	1	2	1	2	3	4	4	UGGCGGACGGGGCGUGCC	1676-1693	Mul_RS01615
0.3	-31.7	85.6	-28.2	-3.8	-13	-1.26	-36.64	24.76	9	2	2	1	2	3	3	3	3	2	0	1	2	1	2	3	4	4	2	GGCGGACGGGGCGUGCCG	1677-1694	Mul_RS01615
6.9	-30.5	82.8	-33.6	-3.8	-14.2	-1.25	-36.66	24.79	10	2	1	2	3	3	3	3	2	0	1	2	1	2	3	4	4	2	2	GCGGACGGGGCGUGCCGU	1678-1695	Mul_RS01615
1.6	-30.6	85.5	-27.6	-3.9	-17.2	-1.24	-36.56	24.82	11	1	2	3	3	3	3	2	0	1	2	1	2	3	4	4	2	2	3	CGGACGGGGCGUGCCGUC	1679-1696	Mul_RS01615
2.8	-30.8	84.4	-27.6	-5.3	-20	-1.23	-36.33	24.79	12	2	3	3	3	3	2	0	1	2	1	2	3	4	4	2	2	3	2	GGACGGGGCGUGCCGUCC	1680-1697	Mul_RS01615
2.3	-30	83.7	-27.6	-4	-17.4	-1.21	-36.42	24.82	11	3	3	3	3	2	0	1	2	1	2	3	4	4	2	2	3	2	1	GACGGGGCGUGCCGUCCU	1681-1698	Mul_RS01615
2.1	-30.1	83.7	-29.1	-2.4	-14.2	-1.21	-36.58	24.85	10	3	3	3	2	0	1	2	1	2	3	4	4	2	2	3	2	1	1	ACGGGGCGUGCCGUCCUU	1682-1699	Mul_RS01615
2.1	-29.4	82.6	-29.1	-2.2	-12.2	-1.2	-36.35	24.74	10	3	3	2	0	1	2	1	2	3	4	4	2	2	3	2	1	1	2	CGGGGCGUGCCGUCCUUA	1683-1700	Mul_RS01615
4.2	-28.2	79.4	-30.2	-2.2	-10.2	-1.2	-36.11	24.64	10	3	2	0	1	2	1	2	3	4	4	2	2	3	2	1	1	2	2	GGGGCGUGCCGUCCUUAG	1684-1701	Mul_RS01615
-3	-27	76.6	-22	-2	-9.8	-1.2	-35.88	24.54	10	2	0	1	2	1	2	3	4	4	2	2	3	2	1	1	2	2	2	GGGCGUGCCGUCCUUAGU	1685-1702	Mul_RS01615
-6.1	-25.8	73.9	-18.8	-0.5	-9.1	-1.18	-35.78	24.58	9	0	1	2	1	2	3	4	4	2	2	3	2	1	1	2	2	2	0	GGCGUGCCGUCCUUAGUA	1686-1703	Mul_RS01615
-5.1	-23.9	69	-18.8	0	-5.6	-1.14	-35.43	24.57	9	1	2	1	2	3	4	4	2	2	3	2	1	1	2	2	2	0	1	GCGUGCCGUCCUUAGUAA	1687-1704	Mul_RS01615
-5.2	-23.7	70.3	-18.5	0	-5.3	-1.12	-35.25	24.62	9	2	1	2	3	4	4	2	2	3	2	1	1	2	2	2	0	1	4	CGUGCCGUCCUUAGUAAG	1688-1705	Mul_RS01615
-5.3	-21.9	66.1	-16.6	0	-6.1	-1.12	-35.02	24.52	10	1	2	3	4	4	2	2	3	2	1	1	2	2	2	0	1	4	4	GUGCCGUCCUUAGUAAGA	1689-1706	Mul_RS01615
-10	-22.6	67.5	-12.6	0	-6.1	-1.12	-34.76	24.43	11	2	3	4	4	2	2	3	2	1	1	2	2	2	0	1	4	4	5	UGCCGUCCUUAGUAAGAC	1690-1707	Mul_RS01615
-9.8	-21.8	65.7	-12	0	-6.5	-1.11	-34.53	24.33	12	3	4	4	2	2	3	2	1	1	2	2	2	0	1	4	4	5	5	GCCGUCCUUAGUAAGACU	1691-1708	Mul_RS01615
-7.1	-21.9	67.5	-14.8	0	-6.5	-1.13	-34.39	24.23	13	4	4	2	2	3	2	1	1	2	2	2	0	1	4	4	5	5	6	CCGUCCUUAGUAAGACUC	1692-1709	Mul_RS01615
-9.4	-21.7	68.1	-12.3	0	-6.5	-1.15	-34.25	24.13	13	4	2	2	3	2	1	1	2	2	2	0	1	4	4	5	5	6	7	CGUCCUUAGUAAGACUCG	1693-1710	Mul_RS01615
-10.6	-19.9	63.7	-9.3	0	-6.3	-1.17	-34.11	24.02	13	2	2	3	2	1	1	2	2	2	0	1	4	4	5	5	6	7	6	GUCCUUAGUAAGACUCGA	1694-1711	Mul_RS01615
-11.3	-20.6	65.1	-9.3	0	-6.1	-1.19	-33.96	23.92	13	2	3	2	1	1	2	2	2	0	1	4	4	5	5	6	7	6	6	UCCUUAGUAAGACUCGAC	1695-1712	Mul_RS01615
-9.2	-21.5	67.7	-12.3	0	-6.1	-1.18	-33.81	23.98	12	3	2	1	1	2	2	2	0	1	4	4	5	5	6	7	6	6	2	CCUUAGUAAGACUCGACG	1696-1713	Mul_RS01615
-5.9	-20.7	66.4	-14.8	0	-6.1	-1.2	-33.8	23.87	12	2	1	1	2	2	2	0	1	4	4	5	5	6	7	6	6	2	4	CUUAGUAAGACUCGACGG	1697-1714	Mul_RS01615
-9.1	-21.1	65	-12	0	-5.5	-1.21	-33.72	23.77	12	1	1	2	2	2	0	1	4	4	5	5	6	7	6	6	2	4	7	UUAGUAAGACUCGACGGC	1698-1715	Mul_RS01615
-10	-22.8	69.1	-12	-0.6	-7	-1.19	-33.33	23.68	12	1	2	2	2	0	1	4	4	5	5	6	7	6	6	2	4	7	4	UAGUAAGACUCGACGGCG	1699-1716	Mul_RS01615
-7.1	-23.6	69.3	-15.7	-0.6	-7	-1.22	-33.16	23.55	13	2	2	2	0	1	4	4	5	5	6	7	6	6	2	4	7	4	4	AGUAAGACUCGACGGCGC	1700-1717	Mul_RS01615
-5.8	-23.4	69.5	-16.8	-0.6	-8	-1.24	-33.25	23.55	13	2	2	0	1	4	4	5	5	6	7	6	6	2	4	7	4	4	6	GUAAGACUCGACGGCGCU	1701-1718	Mul_RS01615
-3.2	-24.3	71.7	-20.3	-0.6	-7.2	-1.27	-33.34	23.55	13	2	0	1	4	4	5	5	6	7	6	6	2	4	7	4	4	6	7	UAAGACUCGACGGCGCUC	1702-1719	Mul_RS01615
-3	-24.7	73.5	-20.9	-0.6	-7.2	-1.3	-33.43	23.55	13	0	1	4	4	5	5	6	7	6	6	2	4	7	4	4	6	7	5	AAGACUCGACGGCGCUCU	1703-1720	Mul_RS01615
-12.9	-26.3	78.3	-12.6	-0.6	-7.2	-1.34	-33.39	23.41	14	1	4	4	5	5	6	7	6	6	2	4	7	4	4	6	7	5	3	AGACUCGACGGCGCUCUC	1704-1721	Mul_RS01615
-12.5	-25.9	77.5	-12.6	-0.6	-7.2	-1.38	-33.43	23.29	15	4	4	5	5	6	7	6	6	2	4	7	4	4	6	7	5	3	4	GACUCGACGGCGCUCUCA	1705-1722	Mul_RS01615
-13.1	-26.5	78.6	-12.6	-0.6	-7.2	-1.42	-33.44	23.16	16	4	5	5	6	7	6	6	2	4	7	4	4	6	7	5	3	4	4	ACUCGACGGCGCUCUCAG	1706-1723	Mul_RS01615
-5.4	-27	80.3	-20.8	-0.6	-7.2	-1.38	-33.25	23.28	15	5	5	6	7	6	6	2	4	7	4	4	6	7	5	3	4	4	2	CUCGACGGCGCUCUCAGG	1707-1724	Mul_RS01615
-8.3	-26.6	78.1	-17.5	-0.6	-7.2	-1.33	-33.06	23.48	14	5	6	7	6	6	2	4	7	4	4	6	7	5	3	4	4	2	2	UCGACGGCGCUCUCAGGU	1708-1725	Mul_RS01615
-9	-25.8	76.5	-16.2	-0.3	-7.2	-1.3	-32.96	23.64	13	6	7	6	6	2	4	7	4	4	6	7	5	3	4	4	2	2	1	CGACGGCGCUCUCAGGUU	1709-1726	Mul_RS01615
-7.8	-24	71.8	-16.2	0	-7.2	-1.24	-32.77	23.74	12	7	6	6	2	4	7	4	4	6	7	5	3	4	4	2	2	1	1	GACGGCGCUCUCAGGUUA	1710-1727	Mul_RS01615
-5	-23.3	69.1	-18.3	0	-7.2	-1.19	-32.6	23.94	11	6	6	2	4	7	4	4	6	7	5	3	4	4	2	2	1	1	4	ACGGCGCUCUCAGGUUAA	1711-1728	Mul_RS01615
-6.2	-23.2	69.2	-17	0	-7.2	-1.14	-32.48	24.2	10	6	2	4	7	4	4	6	7	5	3	4	4	2	2	1	1	4	5	CGGCGCUCUCAGGUUAAG	1712-1729	Mul_RS01615
-8.1	-22.2	65.2	-14.1	0	-7.2	-1.16	-32.52	24.22	10	2	4	7	4	4	6	7	5	3	4	4	2	2	1	1	4	5	6	GGCGCUCUCAGGUUAAGC	1713-1730	Mul_RS01615
-10.1	-21.4	64.1	-10.8	-0.2	-6.8	-1.23	-32.58	24.08	11	4	7	4	4	6	7	5	3	4	4	2	2	1	1	4	5	6	4	GCGCUCUCAGGUUAAGCU	1714-1731	Mul_RS01615
-15.2	-20.7	64.1	-5	-0.2	-6.2	-1.26	-32.63	24.09	11	7	4	4	6	7	5	3	4	4	2	2	1	1	4	5	6	4	2	CGCUCUCAGGUUAAGCUU	1715-1732	Mul_RS01615
-14	-18.9	59.7	-4.4	-0.1	-8	-1.18	-32.28	24.25	10	4	4	6	7	5	3	4	4	2	2	1	1	4	5	6	4	2	1	GCUCUCAGGUUAAGCUUA	1716-1733	Mul_RS01615
-12	-17.4	57	-4.4	0	-10	-1.17	-32.17	24.47	10	4	6	7	5	3	4	4	2	2	1	1	4	5	6	4	2	1	2	CUCUCAGGUUAAGCUUAA	1717-1734	Mul_RS01615
-8.9	-17.6	57	-7.4	0	-10.6	-1.12	-32	24.61	9	6	7	5	3	4	4	2	2	1	1	4	5	6	4	2	1	2	2	UCUCAGGUUAAGCUUAAG	1718-1735	Mul_RS01615
-9.5	-16.7	54.9	-5.9	0	-10.6	-1.08	-31.82	24.75	8	7	5	3	4	4	2	2	1	1	4	5	6	4	2	1	2	2	2	CUCAGGUUAAGCUUAAGU	1719-1736	Mul_RS01615
-12.4	-16.4	53.9	-2.7	0	-10.6	-1.03	-31.6	24.81	7	5	3	4	4	2	2	1	1	4	5	6	4	2	1	2	2	2	1	UCAGGUUAAGCUUAAGUU	1720-1737	Mul_RS01615
-12.9	-15.5	51.9	-1.2	0	-10.6	-0.97	-31.38	24.86	6	3	4	4	2	2	1	1	4	5	6	4	2	1	2	2	2	1	1	CAGGUUAAGCUUAAGUUA	1721-1738	Mul_RS01615
-12	-14.6	49.6	-1.2	0	-10.6	-1	-31.42	24.88	6	4	4	2	2	1	1	4	5	6	4	2	1	2	2	2	1	1	3	AGGUUAAGCUUAAGUUAA	1722-1739	Mul_RS01615
-9.3	-13.3	46.7	-2.7	0	-10.6	-1.03	-31.47	24.89	6	4	2	2	1	1	4	5	6	4	2	1	2	2	2	1	1	3	3	GGUUAAGCUUAAGUUAAA	1723-1740	Mul_RS01615
-5.5	-12.7	45.4	-5.9	0	-10.6	-1.06	-31.52	24.91	6	2	2	1	1	4	5	6	4	2	1	2	2	2	1	1	3	3	5	GUUAAGCUUAAGUUAAAG	1724-1741	Mul_RS01615
-3.9	-12.7	45.5	-7.4	0	-10.8	-1.12	-31.67	24.79	6	2	1	1	4	5	6	4	2	1	2	2	2	1	1	3	3	5	4	UUAAGCUUAAGUUAAAGA	1725-1742	Mul_RS01615
-8.2	-13.2	46.5	-4.4	0	-8.6	-1.14	-31.68	24.79	6	1	1	4	5	6	4	2	1	2	2	2	1	1	3	3	5	4	3	UAAGCUUAAGUUAAAGAG	1726-1743	Mul_RS01615
-8.8	-13.2	46.6	-4.4	0	-6.8	-1.16	-31.6	24.82	6	1	4	5	6	4	2	1	2	2	2	1	1	3	3	5	4	3	3	AAGCUUAAGUUAAAGAGA	1727-1744	Mul_RS01615
-8.8	-13.2	46.6	-4.4	0	-6.7	-1.15	-31.47	25.02	6	4	5	6	4	2	1	2	2	2	1	1	3	3	5	4	3	3	2	AGCUUAAGUUAAAGAGAA	1728-1745	Mul_RS01615
-7.9	-12.3	44.8	-4.4	0	-6.7	-1.12	-31.28	25.18	6	5	6	4	2	1	2	2	2	1	1	3	3	5	4	3	3	2	1	GCUUAAGUUAAAGAGAAU	1729-1746	Mul_RS01615
-8.3	-12.7	46.2	-4.4	0	-5.9	-1.11	-31.09	25.21	6	6	4	2	1	2	2	2	1	1	3	3	5	4	3	3	2	1	2	CUUAAGUUAAAGAGAAUG	1730-1747	Mul_RS01615
-7.9	-12.3	45.1	-4.4	0	-4.9	-1.02	-30.76	25.24	5	4	2	1	2	2	2	1	1	3	3	5	4	3	3	2	1	2	1	UUAAGUUAAAGAGAAUGU	1731-1748	Mul_RS01615
-7.9	-12.3	45.1	-4.4	0	-3.1	-0.93	-30.42	25.28	4	2	1	2	2	2	1	1	3	3	5	4	3	3	2	1	2	1	1	UAAGUUAAAGAGAAUGUU	1732-1749	Mul_RS01615
-9.1	-13.5	47.9	-4.4	0	-3.1	-0.9	-30.24	25.26	3	1	2	2	2	1	1	3	3	5	4	3	3	2	1	2	1	1	3	AAGUUAAAGAGAAUGUUG	1733-1750	Mul_RS01615
-9.8	-14.2	49.8	-4.4	0	-3.1	-0.89	-30.24	24.81	4	2	2	2	1	1	3	3	5	4	3	3	2	1	2	1	1	3	2	AGUUAAAGAGAAUGUUGU	1734-1751	Mul_RS01615
-10.1	-14.5	50.5	-4.4	0	-3.1	-0.89	-30.28	24.54	4	2	2	1	1	3	3	5	4	3	3	2	1	2	1	1	3	2	3	GUUAAAGAGAAUGUUGUC	1735-1752	Mul_RS01615
-11.9	-16.3	54.9	-4.4	0	-2.9	-0.85	-30.11	24.11	5	2	1	1	3	3	5	4	3	3	2	1	2	1	1	3	2	3	2	UUAAAGAGAAUGUUGUCG	1736-1753	Mul_RS01615
-13	-17.4	57.3	-4.4	0	-3	-0.82	-29.99	23.96	5	1	1	3	3	5	4	3	3	2	1	2	1	1	3	2	3	2	3	UAAAGAGAAUGUUGUCGG	1737-1754	Mul_RS01615
-13	-17.4	57.5	-4.4	0	-4.2	-0.72	-29.52	24.75	6	1	3	3	5	4	3	3	2	1	2	1	1	3	2	3	2	3	1	AAAGAGAAUGUUGUCGGA	1738-1755	Mul_RS01615
-14.3	-18.7	61.3	-4.4	0	-4.8	-0.63	-29.05	25.55	7	3	3	5	4	3	3	2	1	2	1	1	3	2	3	2	3	1	1	AAGAGAAUGUUGUCGGAG	1739-1756	Mul_RS01615
-10.2	-19.4	64	-9.2	0	-4.8	-0.5	-28.58	25.7	6	3	5	4	3	3	2	1	2	1	1	3	2	3	2	3	1	1	0	AGAGAAUGUUGUCGGAGA	1740-1757	Mul_RS01615
-9.5	-18.1	60	-8.6	0	-5.6	-0.36	-28.1	25.85	5	5	4	3	3	2	1	2	1	1	3	2	3	2	3	1	1	0	0	GAGAAUGUUGUCGGAGAA	1741-1758	Mul_RS01615
-12.3	-17.4	57.5	-5.1	0	-6.4	-0.23	-27.62	26	4	4	3	3	2	1	2	1	1	3	2	3	2	3	1	1	0	0	0	AGAAUGUUGUCGGAGAAA	1742-1759	Mul_RS01615
-12.1	-16.1	54	-4	0	-6.4	-0.18	-27.45	25.82	4	3	3	2	1	2	1	1	3	2	3	2	3	1	1	0	0	0	1	GAAUGUUGUCGGAGAAAA	1743-1760	Mul_RS01615
-15	-15.4	51.9	0	0	-6.4	-0.13	-27.36	25.62	4	3	2	1	2	1	1	3	2	3	2	3	1	1	0	0	0	1	1	AAUGUUGUCGGAGAAAAA	1744-1761	Mul_RS01615
-15.4	-15.8	53.3	0	0	-6.4	-0.08	-27.27	25.42	4	2	1	2	1	1	3	2	3	2	3	1	1	0	0	0	1	1	1	AUGUUGUCGGAGAAAAAU	1745-1762	Mul_RS01615
-16.9	-17.3	57	0	0	-6.4	-0.07	-27.24	24.84	5	1	2	1	1	3	2	3	2	3	1	1	0	0	0	1	1	1	2	UGUUGUCGGAGAAAAAUG	1746-1763	Mul_RS01615
-16.9	-17.3	56.6	0	0	-6.4	-0.06	-27.26	24.19	6	2	1	1	3	2	3	2	3	1	1	0	0	0	1	1	1	2	3	GUUGUCGGAGAAAAAUGG	1747-1764	Mul_RS01615
-17.7	-18.1	57.4	0	0	-6.2	-0.05	-27.16	24.07	7	1	1	3	2	3	2	3	1	1	0	0	0	1	1	1	2	3	2	UUGUCGGAGAAAAAUGGC	1748-1765	Mul_RS01615
-18	-18.4	58.4	0	0	-4.8	-0.04	-27.03	24.21	8	1	3	2	3	2	3	1	1	0	0	0	1	1	1	2	3	2	2	UGUCGGAGAAAAAUGGCU	1749-1766	Mul_RS01615
-18	-18.4	58.4	0	0	-4.8	0.13	-26.96	25.31	9	3	2	3	2	3	1	1	0	0	0	1	1	1	2	3	2	2	1	GUCGGAGAAAAAUGGCUG	1750-1767	Mul_RS01615
-19.2	-19.6	61.2	0	0	-5	0.19	-26.72	25.1	9	2	3	2	3	1	1	0	0	0	1	1	1	2	3	2	2	1	2	UCGGAGAAAAAUGGCUGG	1751-1768	Mul_RS01615
-18.3	-18.7	59.1	0	0	-2.8	0.33	-26.7	26.54	9	3	2	3	1	1	0	0	0	1	1	1	2	3	2	2	1	2	1	CGGAGAAAAAUGGCUGGU	1752-1769	Mul_RS01615
-17.4	-17.8	56.9	0	0	-2.8	0.34	-26.65	26.26	10	2	3	1	1	0	0	0	1	1	1	2	3	2	2	1	2	1	3	GGAGAAAAAUGGCUGGUC	1753-1770	Mul_RS01615
-14.6	-18.6	58.2	-4	0	-3.4	0.34	-26.65	26.26	10	3	1	1	0	0	0	1	1	1	2	3	2	2	1	2	1	3	3	GAGAAAAAUGGCUGGUCC	1754-1771	Mul_RS01615
-13.8	-19	59.4	-5.2	0	-4.6	0.34	-26.53	26.46	11	1	1	0	0	0	1	1	1	2	3	2	2	1	2	1	3	3	2	AGAAAAAUGGCUGGUCCU	1755-1772	Mul_RS01615
-15.5	-18.4	58	-2.9	0	-4.6	0.27	-26.81	25.79	11	1	0	0	0	1	1	1	2	3	2	2	1	2	1	3	3	2	3	GAAAAAUGGCUGGUCCUA	1756-1773	Mul_RS01615
-12.9	-19	59.2	-6.1	0	-4.6	0.2	-27.08	25.13	11	0	0	0	1	1	1	2	3	2	2	1	2	1	3	3	2	3	3	AAAAAUGGCUGGUCCUAG	1757-1774	Mul_RS01615
-12.7	-19.7	61.5	-7	0	-4.6	0.18	-27.17	24.68	11	0	0	1	1	1	2	3	2	2	1	2	1	3	3	2	3	3	4	AAAAUGGCUGGUCCUAGA	1758-1775	Mul_RS01615
-10	-21.1	65	-11.1	0	-4.6	0.15	-27.25	24.22	12	0	1	1	1	2	3	2	2	1	2	1	3	3	2	3	3	4	3	AAAUGGCUGGUCCUAGAC	1759-1776	Mul_RS01615
-7.8	-23.8	71.3	-14.4	-1.5	-7.4	0.13	-27.33	23.76	13	1	1	1	2	3	2	2	1	2	1	3	3	2	3	3	4	3	5	AAUGGCUGGUCCUAGACC	1760-1777	Mul_RS01615
-7	-26.3	78.8	-17.2	-2.1	-10.4	0.15	-27.28	23.65	14	1	1	2	3	2	2	1	2	1	3	3	2	3	3	4	3	5	4	AUGGCUGGUCCUAGACCG	1761-1778	Mul_RS01615
-5.8	-26.6	79.8	-18.7	-2.1	-10.4	0.14	-27.3	23.37	15	1	2	3	2	2	1	2	1	3	3	2	3	3	4	3	5	4	3	UGGCUGGUCCUAGACCGA	1762-1779	Mul_RS01615
-3.5	-25.1	75.3	-19.5	-2.1	-10.4	0.12	-27.25	23.56	16	2	3	2	2	1	2	1	3	3	2	3	3	4	3	5	4	3	1	GGCUGGUCCUAGACCGAU	1763-1780	Mul_RS01615
-1.6	-24.8	74.6	-21.1	-2.1	-10.4	0.11	-27.18	24.03	16	3	2	2	1	2	1	3	3	2	3	3	4	3	5	4	3	1	3	GCUGGUCCUAGACCGAUC	1764-1781	Mul_RS01615
-9.7	-25.8	79.9	-14	-2.1	-9.4	0.1	-27.12	24.51	16	2	2	1	2	1	3	3	2	3	3	4	3	5	4	3	1	3	3	CUGGUCCUAGACCGAUCG	1765-1782	Mul_RS01615
-9.3	-25.4	77.6	-14	-2.1	-9.4	0.22	-27.42	24.04	16	2	1	2	1	3	3	2	3	3	4	3	5	4	3	1	3	3	1	UGGUCCUAGACCGAUCGU	1766-1783	Mul_RS01615
-9.5	-25.4	77.6	-14	-1.9	-9.4	0.34	-27.73	23.57	16	1	2	1	3	3	2	3	3	4	3	5	4	3	1	3	3	1	1	GGUCCUAGACCGAUCGUG	1767-1784	Mul_RS01615
-10.5	-25.4	77.6	-14	-0.6	-9.4	0.31	-27.98	22.14	16	2	1	3	3	2	3	3	4	3	5	4	3	1	3	3	1	1	2	GUCCUAGACCGAUCGUGG	1768-1785	Mul_RS01615
-11.8	-26.6	80.8	-14	-0.6	-8	0.42	-28.18	22.84	17	1	3	3	2	3	3	4	3	5	4	3	1	3	3	1	1	2	1	UCCUAGACCGAUCGUGGG	1769-1786	Mul_RS01615
-10.1	-26.5	78.1	-15.6	-0.6	-8	0.31	-28.13	21.55	17	3	3	2	3	3	4	3	5	4	3	1	3	3	1	1	2	1	3	CCUAGACCGAUCGUGGGC	1770-1787	Mul_RS01615
-9.7	-24.7	74.9	-14.2	-0.6	-8	0.34	-28.07	21.7	17	3	2	3	3	4	3	5	4	3	1	3	3	1	1	2	1	3	3	CUAGACCGAUCGUGGGCA	1771-1788	Mul_RS01615
-2.5	-25	74.2	-21.7	-0.6	-8	0.37	-28.01	21.85	17	2	3	3	4	3	5	4	3	1	3	3	1	1	2	1	3	3	3	UAGACCGAUCGUGGGCAC	1772-1789	Mul_RS01615
-2.4	-25.4	76.1	-22.2	-0.6	-8	0.41	-28.01	21.52	17	3	3	4	3	5	4	3	1	3	3	1	1	2	1	3	3	3	3	AGACCGAUCGUGGGCACU	1773-1790	Mul_RS01615
-0.5	-25.7	76.8	-24.4	-0.6	-8	0.45	-28.01	21.19	17	3	4	3	5	4	3	1	3	3	1	1	2	1	3	3	3	3	4	GACCGAUCGUGGGCACUC	1774-1791	Mul_RS01615
0.2	-26.1	78.4	-25.5	-0.6	-8	0.48	-28.02	20.87	17	4	3	5	4	3	1	3	3	1	1	2	1	3	3	3	3	4	3	ACCGAUCGUGGGCACUCU	1775-1792	Mul_RS01615
-2.2	-26.3	79.4	-23.4	-0.3	-8	0.52	-27.96	21.02	18	3	5	4	3	1	3	3	1	1	2	1	3	3	3	3	4	3	2	CCGAUCGUGGGCACUCUC	1776-1793	Mul_RS01615
-2.5	-24.7	77.4	-21.7	0	-8	0.55	-27.93	21.44	18	5	4	3	1	3	3	1	1	2	1	3	3	3	3	4	3	2	3	CGAUCGUGGGCACUCUCU	1777-1794	Mul_RS01615
-1.5	-23.8	74.6	-22.3	0	-4.9	0.59	-27.91	21.87	18	4	3	1	3	3	1	1	2	1	3	3	3	3	4	3	2	3	4	GAUCGUGGGCACUCUCUC	1778-1795	Mul_RS01615
-3.6	-25.6	79.3	-21.5	-0.1	-4.9	0.63	-27.89	22.3	18	3	1	3	3	1	1	2	1	3	3	3	3	4	3	2	3	4	2	AUCGUGGGCACUCUCUCG	1779-1796	Mul_RS01615
-3.4	-25.9	80.3	-21.7	-0.6	-4.9	0.66	-27.87	22.73	18	1	3	3	1	1	2	1	3	3	3	3	4	3	2	3	4	2	4	UCGUGGGCACUCUCUCGA	1780-1797	Mul_RS01615
-2.1	-25.6	79.6	-22.4	-1	-8	0.71	-27.91	22.69	18	3	3	1	1	2	1	3	3	3	3	4	3	2	3	4	2	4	4	CGUGGGCACUCUCUCGAG	1781-1798	Mul_RS01615
-5.1	-24.6	74.3	-18.4	-1	-8	0.75	-27.96	22.64	18	3	1	1	2	1	3	3	3	3	4	3	2	3	4	2	4	4	5	GUGGGCACUCUCUCGAGC	1782-1799	Mul_RS01615
-11.2	-26.6	78.4	-14.3	-1	-8	0.79	-28	22.6	18	1	1	2	1	3	3	3	3	4	3	2	3	4	2	4	4	5	4	UGGGCACUCUCUCGAGCC	1783-1800	Mul_RS01615
-9.7	-25.6	75.3	-14.3	-1.6	-8	0.71	-27.68	22.6	18	1	2	1	3	3	3	3	4	3	2	3	4	2	4	4	5	4	4	GGGCACUCUCUCGAGCCA	1784-1801	Mul_RS01615
-9.2	-25.1	73.8	-14.3	-1.5	-8	0.63	-27.36	22.6	18	2	1	3	3	3	3	4	3	2	3	4	2	4	4	5	4	4	4	GGCACUCUCUCGAGCCAC	1785-1802	Mul_RS01615
-8.9	-24.3	72.8	-14.3	-1	-8	0.54	-27.03	22.6	18	1	3	3	3	3	4	3	2	3	4	2	4	4	5	4	4	4	2	GCACUCUCUCGAGCCACU	1786-1803	Mul_RS01615
-8.1	-23.5	72.8	-14.3	-1	-8	0.46	-26.77	21.82	18	3	3	3	3	4	3	2	3	4	2	4	4	5	4	4	4	2	2	CACUCUCUCGAGCCACUA	1787-1804	Mul_RS01615
-3.6	-23.9	73.7	-19.2	-1	-8	0.46	-26.75	21.68	18	3	3	3	4	3	2	3	4	2	4	4	5	4	4	4	2	2	4	ACUCUCUCGAGCCACUAG	1788-1805	Mul_RS01615
-5.6	-24	72.3	-17.7	-0.4	-8	0.45	-26.73	21.54	18	3	3	4	3	2	3	4	2	4	4	5	4	4	4	2	2	4	3	CUCUCUCGAGCCACUAGC	1789-1806	Mul_RS01615
-5.3	-24	72.3	-17.7	-0.9	-8	0.45	-26.71	21.4	18	3	4	3	2	3	4	2	4	4	5	4	4	4	2	2	4	3	3	UCUCUCGAGCCACUAGCU	1790-1807	Mul_RS01615
-1.6	-23.1	70.2	-20.1	-1.3	-8	0.52	-27.04	22.26	18	4	3	2	3	4	2	4	4	5	4	4	4	2	2	4	3	3	2	CUCUCGAGCCACUAGCUA	1791-1808	Mul_RS01615
-3.3	-22	66.2	-17.3	-1.3	-8	0.5	-27.05	21.84	18	3	2	3	4	2	4	4	5	4	4	4	2	2	4	3	3	2	3	UCUCGAGCCACUAGCUAA	1792-1809	Mul_RS01615
-3.5	-20.4	62	-15.5	-1.3	-7.4	0.47	-27.06	21.41	18	2	3	4	2	4	4	5	4	4	4	2	2	4	3	3	2	3	3	CUCGAGCCACUAGCUAAA	1793-1810	Mul_RS01615
-6.1	-19.3	58.6	-11.8	-1.3	-6.6	0.55	-27.39	22.28	18	3	4	2	4	4	5	4	4	4	2	2	4	3	3	2	3	3	2	UCGAGCCACUAGCUAAAA	1794-1811	Mul_RS01615
-0.3	-17.7	54.9	-16	-1.3	-6.6	0.61	-27.69	22.86	18	4	2	4	4	5	4	4	4	2	2	4	3	3	2	3	3	2	2	CGAGCCACUAGCUAAAAA	1795-1812	Mul_RS01615
0.4	-15.6	50.7	-14.6	-1.3	-6.6	0.66	-27.71	23.03	17	2	4	4	5	4	4	4	2	2	4	3	3	2	3	3	2	2	0	GAGCCACUAGCUAAAAAU	1796-1813	Mul_RS01615
-0.9	-16.5	52.3	-14.3	-1.2	-6.6	0.63	-27.68	22.32	17	4	4	5	4	4	4	2	2	4	3	3	2	3	3	2	2	0	4	AGCCACUAGCUAAAAAUC	1797-1814	Mul_RS01615
-1.9	-16.3	52.3	-14.4	0	-6.6	0.59	-27.64	21.61	17	4	5	4	4	4	2	2	4	3	3	2	3	3	2	2	0	4	3	GCCACUAGCUAAAAAUCU	1798-1815	Mul_RS01615
-2.1	-16.7	54.2	-14.6	0	-6.6	0.56	-27.61	20.9	17	5	4	4	4	2	2	4	3	3	2	3	3	2	2	0	4	3	2	CCACUAGCUAAAAAUCUG	1799-1816	Mul_RS01615
-1.4	-15.9	52.8	-14.5	0	-6.6	0.53	-27.58	20.19	17	4	4	4	2	2	4	3	3	2	3	3	2	2	0	4	3	2	2	CACUAGCUAAAAAUCUGG	1800-1817	Mul_RS01615
-7.3	-16.9	54.9	-9.6	0	-6.6	0.5	-27.54	19.48	17	4	4	2	2	4	3	3	2	3	3	2	2	0	4	3	2	2	1	ACUAGCUAAAAAUCUGGG	1801-1818	Mul_RS01615
-6.6	-16.2	53.5	-9.6	0	-6.6	0.55	-27.62	20.07	16	4	2	2	4	3	3	2	3	3	2	2	0	4	3	2	2	1	0	CUAGCUAAAAAUCUGGGU	1802-1819	Mul_RS01615
-5.9	-17	55.2	-11.1	0	-6.6	0.53	-27.65	19.79	16	2	2	4	3	3	2	3	3	2	2	0	4	3	2	2	1	0	3	UAGCUAAAAAUCUGGGUG	1803-1820	Mul_RS01615
-4.1	-17.8	56	-13.7	0	-4.8	0.51	-27.68	19.5	16	2	4	3	3	2	3	3	2	2	0	4	3	2	2	1	0	3	5	AGCUAAAAAUCUGGGUGC	1804-1821	Mul_RS01615
-2	-19.2	58.5	-17.2	0	-3.2	0.49	-27.71	19.22	16	4	3	3	2	3	3	2	2	0	4	3	2	2	1	0	3	5	4	GCUAAAAAUCUGGGUGCC	1805-1822	Mul_RS01615
-5	-20.2	62	-15.2	0	-4.4	0.47	-27.73	18.93	16	3	3	2	3	3	2	2	0	4	3	2	2	1	0	3	5	4	3	CUAAAAAUCUGGGUGCCG	1806-1823	Mul_RS01615
-5.8	-21	63.2	-15.2	0	-7	0.55	-27.94	19.4	16	3	2	3	3	2	2	0	4	3	2	2	1	0	3	5	4	3	1	UAAAAAUCUGGGUGCCGG	1807-1824	Mul_RS01615
-5.6	-21.8	63.6	-15.2	0	-10	0.57	-28.26	19.62	16	2	3	3	2	2	0	4	3	2	2	1	0	3	5	4	3	1	3	AAAAAUCUGGGUGCCGGC	1808-1825	Mul_RS01615
-5.4	-22.7	66.2	-15.2	0	-12.4	0.55	-27.7	19.69	16	3	3	2	2	0	4	3	2	2	1	0	3	5	4	3	1	3	2	AAAAUCUGGGUGCCGGCA	1809-1826	Mul_RS01615
-5	-22.7	66.2	-15.2	0	-13.2	0.63	-27.46	21.05	16	3	2	2	0	4	3	2	2	1	0	3	5	4	3	1	3	2	2	AAAUCUGGGUGCCGGCAA	1810-1827	Mul_RS01615
-4.2	-23.1	67.9	-16.4	0	-13.2	0.7	-27.59	21.83	15	2	2	0	4	3	2	2	1	0	3	5	4	3	1	3	2	2	0	AAUCUGGGUGCCGGCAAU	1811-1828	Mul_RS01615
-3.2	-25	73.7	-19.3	0	-13.2	0.68	-27.7	21.29	15	2	0	4	3	2	2	1	0	3	5	4	3	1	3	2	2	0	1	AUCUGGGUGCCGGCAAUG	1812-1829	Mul_RS01615
4.3	-26.5	77	-28.3	-0.6	-13.2	0.66	-27.81	20.75	15	0	4	3	2	2	1	0	3	5	4	3	1	3	2	2	0	1	1	UCUGGGUGCCGGCAAUGG	1813-1830	Mul_RS01615
2.9	-26.4	74.8	-26.7	-2	-13.2	0.59	-28.28	20	16	4	3	2	2	1	0	3	5	4	3	1	3	2	2	0	1	1	4	CUGGGUGCCGGCAAUGGC	1814-1831	Mul_RS01615
1.8	-27.8	77.4	-26.8	-2.6	-13.2	0.6	-28.81	20.14	16	3	2	2	1	0	3	5	4	3	1	3	2	2	0	1	1	4	4	UGGGUGCCGGCAAUGGCG	1815-1832	Mul_RS01615
-1.1	-26.6	73.9	-22.6	-2.8	-13.2	0.61	-29.33	20.27	16	2	2	1	0	3	5	4	3	1	3	2	2	0	1	1	4	4	5	GGGUGCCGGCAAUGGCGU	1816-1833	Mul_RS01615
-4	-26.3	73.2	-19.4	-2.8	-13.2	0.63	-29.86	20.4	16	2	1	0	3	5	4	3	1	3	2	2	0	1	1	4	4	5	5	GGUGCCGGCAAUGGCGUC	1817-1834	Mul_RS01615
-7.8	-25.5	72.3	-14.8	-2.8	-13.2	0.72	-30.18	21.7	16	1	0	3	5	4	3	1	3	2	2	0	1	1	4	4	5	5	3	GUGCCGGCAAUGGCGUCU	1818-1835	Mul_RS01615
-6.6	-26.4	74.4	-17	-2.6	-13	0.74	-30.71	21.83	16	0	3	5	4	3	1	3	2	2	0	1	1	4	4	5	5	3	5	UGCCGGCAAUGGCGUCUC	1819-1836	Mul_RS01615
-8	-25.6	72.7	-15.2	-2.4	-11	0.67	-31.18	21.09	17	3	5	4	3	1	3	2	2	0	1	1	4	4	5	5	3	5	4	GCCGGCAAUGGCGUCUCU	1820-1837	Mul_RS01615
-5.8	-24.8	72.8	-18.1	-0.8	-6.8	0.68	-31.71	21.22	17	5	4	3	1	3	2	2	0	1	1	4	4	5	5	3	5	4	3	CCGGCAAUGGCGUCUCUA	1821-1838	Mul_RS01615
-2.5	-22.1	66.5	-18.7	-0.8	-6.8	0.69	-32.23	21.36	17	4	3	1	3	2	2	0	1	1	4	4	5	5	3	5	4	3	5	CGGCAAUGGCGUCUCUAA	1822-1839	Mul_RS01615
-0.8	-21	63.5	-19.3	-0.8	-6.8	0.7	-32.76	21.49	17	3	1	3	2	2	0	1	1	4	4	5	5	3	5	4	3	5	6	GGCAAUGGCGUCUCUAAC	1823-1840	Mul_RS01615
-7.1	-21.6	65.1	-12.9	-1.6	-6.6	0.8	-33.08	22.78	17	1	3	2	2	0	1	1	4	4	5	5	3	5	4	3	5	6	3	GCAAUGGCGUCUCUAACG	1824-1841	Mul_RS01615
-6.3	-20.8	64.7	-12.9	-1.6	-8.4	0.8	-33.24	23.32	17	3	2	2	0	1	1	4	4	5	5	3	5	4	3	5	6	3	2	CAAUGGCGUCUCUAACGU	1825-1842	Mul_RS01615
-7.3	-21.8	67.5	-12.9	-1.6	-6.8	0.85	-33.27	24.11	17	2	2	0	1	1	4	4	5	5	3	5	4	3	5	6	3	2	2	AAUGGCGUCUCUAACGUG	1826-1843	Mul_RS01615
-6.4	-23.7	73	-15.7	-1.6	-6.8	0.87	-33.83	24.04	17	2	0	1	1	4	4	5	5	3	5	4	3	5	6	3	2	2	2	AUGGCGUCUCUAACGUGG	1827-1844	Mul_RS01615
-5.2	-24	73.4	-17.2	-1.6	-6.6	0.9	-34.24	23.44	17	0	1	1	4	4	5	5	3	5	4	3	5	6	3	2	2	2	1	UGGCGUCUCUAACGUGGU	1828-1845	Mul_RS01615
-0.9	-22.8	69.7	-20.3	-1.6	-5.7	0.88	-34.33	23.3	17	1	1	4	4	5	5	3	5	4	3	5	6	3	2	2	2	1	0	GGCGUCUCUAACGUGGUA	1829-1846	Mul_RS01615
-1.1	-20.9	64.5	-18.2	-1.6	-5.7	0.91	-34.06	23.3	17	1	4	4	5	5	3	5	4	3	5	6	3	2	2	2	1	0	1	GCGUCUCUAACGUGGUAA	1830-1847	Mul_RS01615
-2.2	-20.7	65.7	-17.2	-1.2	-5.2	0.91	-33.92	22.91	17	4	4	5	5	3	5	4	3	5	6	3	2	2	2	1	0	1	2	CGUCUCUAACGUGGUAAG	1831-1848	Mul_RS01615
-0.4	-20.1	63.9	-19.7	0	-5.2	1	-33.72	24.07	17	4	5	5	3	5	4	3	5	6	3	2	2	2	1	0	1	2	2	GUCUCUAACGUGGUAAGG	1832-1849	Mul_RS01615
0.9	-20.9	64.4	-21.8	0	-5.2	1.09	-33.53	25.23	17	5	5	3	5	4	3	5	6	3	2	2	2	1	0	1	2	2	3	UCUCUAACGUGGUAAGGC	1833-1850	Mul_RS01615
1.4	-21.8	66.7	-22.7	-0.1	-5.4	1.17	-33.33	26.38	17	5	3	5	4	3	5	6	3	2	2	2	1	0	1	2	2	3	3	CUCUAACGUGGUAAGGCG	1834-1851	Mul_RS01615
-1.9	-22.6	67.8	-20.2	-0.1	-5.4	1.24	-33.11	26.61	17	3	5	4	3	5	6	3	2	2	2	1	0	1	2	2	3	3	1	UCUAACGUGGUAAGGCGG	1835-1852	Mul_RS01615
-1	-21.7	65.7	-20.2	-0.1	-5.4	1.19	-33.06	25.81	16	5	4	3	5	6	3	2	2	2	1	0	1	2	2	3	3	1	1	CUAACGUGGUAAGGCGGU	1836-1853	Mul_RS01615
0.8	-21.4	64.5	-21.7	-0.1	-5.4	1.22	-32.82	26.17	15	4	3	5	6	3	2	2	2	1	0	1	2	2	3	3	1	1	1	UAACGUGGUAAGGCGGUU	1837-1854	Mul_RS01615
1.3	-22.6	67.9	-23.4	-0.1	-5.4	1.24	-32.66	26.21	15	3	5	6	3	2	2	2	1	0	1	2	2	3	3	1	1	1	2	AACGUGGUAAGGCGGUUG	1838-1855	Mul_RS01615
2.7	-24.1	70.3	-26.3	-0.1	-5.4	1.33	-32.46	27.37	14	5	6	3	2	2	2	1	0	1	2	2	3	3	1	1	1	2	3	ACGUGGUAAGGCGGUUGC	1839-1856	Mul_RS01615
1.7	-23.6	69.8	-24.4	-0.7	-5.7	1.42	-31.69	28.84	14	6	3	2	2	2	1	0	1	2	2	3	3	1	1	1	2	3	2	CGUGGUAAGGCGGUUGCA	1840-1857	Mul_RS01615
4.1	-22.5	66.6	-25.7	-0.7	-6.6	1.51	-31.49	29.99	14	3	2	2	2	1	0	1	2	2	3	3	1	1	1	2	3	2	3	GUGGUAAGGCGGUUGCAC	1841-1858	Mul_RS01615
1.3	-24.3	71.1	-24.7	-0.7	-6	1.51	-31.49	29.99	14	2	2	2	1	0	1	2	2	3	3	1	1	1	2	3	2	3	3	UGGUAAGGCGGUUGCACG	1842-1859	Mul_RS01615
5.8	-23.9	67.9	-28.1	-1.5	-9	1.51	-31.49	29.99	14	2	2	1	0	1	2	2	3	3	1	1	1	2	3	2	3	3	3	GGUAAGGCGGUUGCACGC	1843-1860	Mul_RS01615
8.6	-24.5	69.5	-31	-2.1	-10.3	1.44	-31.53	28.87	14	2	1	0	1	2	2	3	3	1	1	1	2	3	2	3	3	3	1	GUAAGGCGGUUGCACGCG	1844-1861	Mul_RS01615
11.6	-24.5	69.5	-34	-2.1	-10.9	1.4	-31.49	28.07	13	1	0	1	2	2	3	3	1	1	1	2	3	2	3	3	3	1	0	UAAGGCGGUUGCACGCGU	1845-1862	Mul_RS01615
9.8	-25.4	71.4	-33.1	-2.1	-10.9	1.34	-31.68	27.64	13	0	1	2	2	3	3	1	1	1	2	3	2	3	3	3	1	0	2	AAGGCGGUUGCACGCGUC	1846-1863	Mul_RS01615
7.1	-28.1	77.3	-33.1	-2.1	-10.9	1.31	-31.83	27.34	14	1	2	2	3	3	1	1	1	2	3	2	3	3	3	1	0	2	2	AGGCGGUUGCACGCGUCC	1847-1864	Mul_RS01615
3.4	-27.7	76.6	-29	-2.1	-10.9	1.25	-32.01	26.92	14	2	2	3	3	1	1	1	2	3	2	3	3	3	1	0	2	2	2	GGCGGUUGCACGCGUCCA	1848-1865	Mul_RS01615
1.5	-27.1	75.3	-26.8	-1.8	-10.7	1.21	-32.07	26.89	14	2	3	3	1	1	1	2	3	2	3	3	3	1	0	2	2	2	2	GCGGUUGCACGCGUCCAG	1849-1866	Mul_RS01615
-0.6	-26.3	75.4	-25	0	-9	1.17	-32.03	26.08	13	3	3	1	1	1	2	3	2	3	3	3	1	0	2	2	2	2	0	CGGUUGCACGCGUCCAGU	1850-1867	Mul_RS01615
0.6	-25.7	74.4	-25.4	-0.6	-9	1.11	-32.07	25.12	13	3	1	1	1	2	3	2	3	3	3	1	0	2	2	2	2	0	1	GGUUGCACGCGUCCAGUG	1851-1868	Mul_RS01615
-0.6	-24.5	72.1	-23	-0.6	-9	1.11	-31.85	24.28	12	1	1	1	2	3	2	3	3	3	1	0	2	2	2	2	0	1	2	GUUGCACGCGUCCAGUGA	1852-1869	Mul_RS01615
-6.8	-24.2	71.6	-16.5	-0.6	-9	1.13	-31.79	24.99	12	1	1	2	3	2	3	3	3	1	0	2	2	2	2	0	1	2	1	UUGCACGCGUCCAGUGAU	1853-1870	Mul_RS01615
-7.8	-25.3	74.8	-16.5	-0.6	-9.6	1.19	-31.74	25.56	13	1	2	3	2	3	3	3	1	0	2	2	2	2	0	1	2	1	2	UGCACGCGUCCAGUGAUG	1854-1871	Mul_RS01615
-3.5	-24.9	71.2	-19.8	-1.1	-10.8	1.24	-31.69	26.13	14	2	3	2	3	3	3	1	0	2	2	2	2	0	1	2	1	2	2	GCACGCGUCCAGUGAUGC	1855-1872	Mul_RS01615
-2.5	-26.1	75	-21.9	-1.5	-10.8	1.32	-31.55	27.03	14	3	2	3	3	3	1	0	2	2	2	2	0	1	2	1	2	2	2	CACGCGUCCAGUGAUGCC	1856-1873	Mul_RS01615
-2.9	-26.3	76.1	-21.7	-1.5	-10.8	1.28	-31.55	26.21	14	2	3	3	3	1	0	2	2	2	2	0	1	2	1	2	2	2	0	ACGCGUCCAGUGAUGCCU	1857-1874	Mul_RS01615
-1.4	-26.5	77	-23.5	-1.5	-7	1.27	-32.04	25.67	13	3	3	3	1	0	2	2	2	2	0	1	2	1	2	2	2	0	1	CGCGUCCAGUGAUGCCUC	1858-1875	Mul_RS01615
-1.3	-26.7	76.2	-23.9	-1.4	-4.4	1.28	-31.94	25.44	13	3	3	1	0	2	2	2	2	0	1	2	1	2	2	2	0	1	2	GCGUCCAGUGAUGCCUCC	1859-1876	Mul_RS01615
-7.8	-27.7	81.3	-19.9	0	-3.7	1.28	-31.85	25.21	13	3	1	0	2	2	2	2	0	1	2	1	2	2	2	0	1	2	2	CGUCCAGUGAUGCCUCCG	1860-1877	Mul_RS01615
-6.2	-26.7	76.2	-19.6	-0.7	-3.7	1.28	-31.75	24.99	12	1	0	2	2	2	2	0	1	2	1	2	2	2	0	1	2	2	1	GUCCAGUGAUGCCUCCGC	1861-1878	Mul_RS01615
-8.6	-28.5	80.9	-18.5	-1.3	-6.6	1.35	-31.62	25.88	11	0	2	2	2	2	0	1	2	1	2	2	2	0	1	2	2	1	1	UCCAGUGAUGCCUCCGCG	1862-1879	Mul_RS01615
-8.1	-27.6	78.7	-18.8	-0.5	-7	1.36	-31.76	25.81	12	2	2	2	2	0	1	2	1	2	2	2	0	1	2	2	1	1	1	CCAGUGAUGCCUCCGCGU	1863-1880	Mul_RS01615
-3.5	-26.5	77	-21.7	-1.2	-7	1.39	-31.83	25.89	12	2	2	2	0	1	2	1	2	2	2	0	1	2	2	1	1	1	2	CAGUGAUGCCUCCGCGUC	1864-1881	Mul_RS01615
-1.8	-28.1	81.1	-24.5	-1.8	-7	1.42	-31.89	25.98	12	2	2	0	1	2	1	2	2	2	0	1	2	2	1	1	1	2	2	AGUGAUGCCUCCGCGUCG	1865-1882	Mul_RS01615
-1.3	-28.7	82.4	-25.4	-2	-9.4	1.45	-31.96	26.07	12	2	0	1	2	1	2	2	2	0	1	2	2	1	1	1	2	2	1	GUGAUGCCUCCGCGUCGG	1866-1883	Mul_RS01615
1.8	-29.5	82	-29.4	-1.8	-10.8	1.48	-32.03	26.15	12	0	1	2	1	2	2	2	0	1	2	2	1	1	1	2	2	1	1	UGAUGCCUCCGCGUCGGC	1867-1884	Mul_RS01615
-3.4	-30.1	82.9	-24.2	-2.4	-12	1.47	-32.1	26	12	1	2	1	2	2	2	0	1	2	2	1	1	1	2	2	1	1	0	GAUGCCUCCGCGUCGGCG	1868-1885	Mul_RS01615
-6.5	-30.1	82.3	-20.9	-2.7	-12.4	1.5	-32.17	26.09	12	2	1	2	2	2	0	1	2	2	1	1	1	2	2	1	1	0	1	AUGCCUCCGCGUCGGCGU	1869-1886	Mul_RS01615
-6.8	-30.4	82.8	-20.9	-2.7	-12	1.47	-32.48	26.06	13	1	2	2	2	0	1	2	2	1	1	1	2	2	1	1	0	1	1	UGCCUCCGCGUCGGCGUA	1870-1887	Mul_RS01615
-4.9	-29.8	80.6	-22.2	-2.7	-11.6	1.44	-32.68	25.41	13	2	2	2	0	1	2	2	1	1	1	2	2	1	1	0	1	1	1	GCCUCCGCGUCGGCGUAG	1871-1888	Mul_RS01615
-0.9	-29.8	80.6	-26.2	-2.7	-9.4	1.41	-32.87	24.76	12	2	2	0	1	2	2	1	1	1	2	2	1	1	0	1	1	1	1	CCUCCGCGUCGGCGUAGC	1872-1889	Mul_RS01615
-0.7	-29.6	81.5	-26.2	-2.7	-10.9	1.38	-33.07	24.12	11	2	0	1	2	2	1	1	1	2	2	1	1	0	1	1	1	1	1	CUCCGCGUCGGCGUAGCG	1873-1890	Mul_RS01615
-1.6	-30.4	82.3	-25	-3.5	-15.3	1.32	-33.18	23.38	10	0	1	2	2	1	1	1	2	2	1	1	0	1	1	1	1	1	0	UCCGCGUCGGCGUAGCGG	1874-1891	Mul_RS01615
4.2	-30.3	79.9	-31	-3.2	-14.7	1.31	-33.21	23.23	11	1	2	2	1	1	1	2	2	1	1	0	1	1	1	1	1	0	1	CCGCGUCGGCGUAGCGGC	1875-1892	Mul_RS01615
3.7	-30.1	80.8	-30.8	-3	-12.6	1.25	-33.33	22.49	11	2	2	1	1	1	2	2	1	1	0	1	1	1	1	1	0	1	0	CGCGUCGGCGUAGCGGCG	1876-1893	Mul_RS01615
4.4	-29.5	79.1	-30.9	-3	-12	1.2	-33.44	21.75	11	2	1	1	1	2	2	1	1	0	1	1	1	1	1	0	1	0	1	GCGUCGGCGUAGCGGCGG	1877-1894	Mul_RS01615
5.8	-29.5	79.1	-32.6	-2.7	-11.8	1.14	-33.56	21.01	11	1	1	1	2	2	1	1	0	1	1	1	1	1	0	1	0	1	1	CGUCGGCGUAGCGGCGGC	1878-1895	Mul_RS01615
17.3	-29.5	79.1	-43.7	-3.1	-12.8	1.09	-33.68	20.28	12	1	1	2	2	1	1	0	1	1	1	1	1	0	1	0	1	1	1	GUCGGCGUAGCGGCGGCG	1879-1896	Mul_RS01615
12.1	-30.7	81.7	-39.6	-3.2	-13	1.03	-33.8	19.54	13	1	2	2	1	1	0	1	1	1	1	1	0	1	0	1	1	1	1	UCGGCGUAGCGGCGGCGG	1880-1897	Mul_RS01615
13.6	-31	82.4	-41.5	-3.1	-12.8	1.01	-33.72	19.45	13	2	2	1	1	0	1	1	1	1	1	0	1	0	1	1	1	1	1	CGGCGUAGCGGCGGCGGG	1881-1898	Mul_RS01615
12.9	-30.4	80.6	-41	-0.9	-12.8	0.99	-33.65	19.35	13	2	1	1	0	1	1	1	1	1	0	1	0	1	1	1	1	1	1	GGCGUAGCGGCGGCGGGG	1882-1899	Mul_RS01615
14	-30	77.8	-41.7	-0.9	-12.8	0.97	-33.57	19.26	13	1	1	0	1	1	1	1	1	0	1	0	1	1	1	1	1	1	1	GCGUAGCGGCGGCGGGGC	1883-1900	Mul_RS01615
10.5	-31	82.4	-39.5	-0.8	-12.2	0.94	-33.5	19.18	12	1	0	1	1	1	1	1	0	1	0	1	1	1	1	1	1	1	0	CGUAGCGGCGGCGGGGCG	1884-1901	Mul_RS01615
12.5	-30	77.8	-40.6	-1.5	-11.6	0.91	-33.43	19.09	11	0	1	1	1	1	1	0	1	0	1	1	1	1	1	1	1	0	0	GUAGCGGCGGCGGGGCGC	1885-1902	Mul_RS01615
5.5	-30.4	79.6	-32.8	-2.5	-14.2	0.9	-33.43	19.09	12	1	1	1	1	1	0	1	0	1	1	1	1	1	1	1	0	0	1	UAGCGGCGGCGGGGCGCU	1886-1903	Mul_RS01615
4.6	-31.3	81.5	-32.8	-2.5	-14.2	0.87	-33.37	19	12	1	1	1	1	0	1	0	1	1	1	1	1	1	1	0	0	1	1	AGCGGCGGCGGGGCGCUC	1887-1904	Mul_RS01615
9.1	-31.1	82	-37.1	-1.9	-14.2	0.84	-33.3	18.92	11	1	1	1	0	1	0	1	1	1	1	1	1	1	0	0	1	1	0	GCGGCGGCGGGGCGCUCU	1888-1905	Mul_RS01615
4.9	-31.2	84.4	-34	-1.9	-11.6	0.8	-33.23	18.83	11	1	1	0	1	0	1	1	1	1	1	1	1	0	0	1	1	0	1	CGGCGGCGGGGCGCUCUC	1889-1906	Mul_RS01615
3.6	-29.8	81.9	-31.5	-1.9	-9.8	0.77	-33.16	18.74	12	1	0	1	0	1	1	1	1	1	1	1	0	0	1	1	0	1	1	GGCGGCGGGGCGCUCUCU	1890-1907	Mul_RS01615
4.4	-29.8	82.9	-32.4	-1.8	-9.8	0.74	-33.09	18.66	13	0	1	0	1	1	1	1	1	1	1	0	0	1	1	0	1	1	1	GCGGCGGGGCGCUCUCUG	1891-1908	Mul_RS01615
7.5	-30.2	86.3	-35.9	-1.8	-7.6	0.74	-33.1	18.67	14	1	0	1	1	1	1	1	1	1	0	0	1	1	0	1	1	1	1	CGGCGGGGCGCUCUCUGG	1892-1909	Mul_RS01615
9.4	-29.2	81	-36.8	-1.8	-8	0.73	-33.11	18.67	13	0	1	1	1	1	1	1	1	0	0	1	1	0	1	1	1	1	0	GGCGGGGCGCUCUCUGGC	1893-1910	Mul_RS01615
8.4	-30	81.9	-36.8	-1.6	-8.6	0.71	-33.12	18.52	14	1	1	1	1	1	1	1	0	0	1	1	0	1	1	1	1	0	1	GCGGGGCGCUCUCUGGCC	1894-1911	Mul_RS01615
0.9	-31	87.1	-30.1	-1.8	-9	0.69	-33.13	18.36	14	1	1	1	1	1	1	0	0	1	1	0	1	1	1	1	0	1	1	CGGGGCGCUCUCUGGCCG	1895-1912	Mul_RS01615
2.9	-29.2	82.9	-30.3	-1.8	-8.4	0.67	-33.15	18.21	13	1	1	1	1	1	0	0	1	1	0	1	1	1	1	0	1	1	0	GGGGCGCUCUCUGGCCGA	1896-1913	Mul_RS01615
0	-28.6	81.5	-26.8	-1.8	-10.2	0.65	-33.16	18.06	12	1	1	1	1	0	0	1	1	0	1	1	1	1	0	1	1	0	0	GGGCGCUCUCUGGCCGAG	1897-1914	Mul_RS01615
-2.9	-28.6	81.5	-23.7	-1.5	-12	0.64	-33.17	17.9	12	1	1	1	0	0	1	1	0	1	1	1	1	0	1	1	0	0	1	GGCGCUCUCUGGCCGAGG	1898-1915	Mul_RS01615
-1.6	-27.4	78.6	-23.9	-0.7	-12	0.62	-33.19	17.75	12	1	1	0	0	1	1	0	1	1	1	1	0	1	1	0	0	1	1	GCGCUCUCUGGCCGAGGU	1899-1916	Mul_RS01615
-3.1	-26.6	79	-22.2	-0.7	-10.4	0.6	-33.2	17.59	12	1	0	0	1	1	0	1	1	1	1	0	1	1	0	0	1	1	1	CGCUCUCUGGCCGAGGUA	1900-1917	Mul_RS01615
-3.6	-25.5	75.4	-20.6	-0.7	-10.4	0.58	-33.21	17.44	12	0	0	1	1	0	1	1	1	1	0	1	1	0	0	1	1	1	1	GCUCUCUGGCCGAGGUAC	1901-1918	Mul_RS01615
-7.3	-25.1	77.6	-16.5	-0.7	-10.4	0.57	-33.22	17.28	12	0	1	1	0	1	1	1	1	0	1	1	0	0	1	1	1	1	0	CUCUCUGGCCGAGGUACU	1902-1919	Mul_RS01615
-6.8	-25.6	77.9	-17.5	-0.7	-10.4	0.53	-33.26	17.03	13	1	1	0	1	1	1	1	0	1	1	0	0	1	1	1	1	0	1	UCUCUGGCCGAGGUACUC	1903-1920	Mul_RS01615
-6.3	-25.1	77.6	-17.6	-0.6	-10.2	0.5	-33.3	16.77	13	1	0	1	1	1	1	0	1	1	0	0	1	1	1	1	0	1	1	CUCUGGCCGAGGUACUCU	1904-1921	Mul_RS01615
-4.8	-25.9	79.7	-20.6	0	-8.1	0.46	-33.33	16.52	13	0	1	1	1	1	0	1	1	0	0	1	1	1	1	0	1	1	1	UCUGGCCGAGGUACUCUG	1905-1922	Mul_RS01615
-7.9	-25	77.2	-16.6	0	-7.9	0.43	-33.37	16.27	14	1	1	1	1	0	1	1	0	0	1	1	1	1	0	1	1	1	1	CUGGCCGAGGUACUCUGU	1906-1923	Mul_RS01615
-7.6	-24.7	75.6	-16.6	0	-7.9	0.4	-33.39	16.08	13	1	1	1	0	1	1	0	0	1	1	1	1	0	1	1	1	1	0	UGGCCGAGGUACUCUGUU	1907-1924	Mul_RS01615
-7	-23.6	72.3	-16.6	0	-7.4	0.38	-33.41	15.9	12	1	1	0	1	1	0	0	1	1	1	1	0	1	1	1	1	0	0	GGCCGAGGUACUCUGUUU	1908-1925	Mul_RS01615
-3.4	-23.6	73.1	-20.2	0	-5.2	0.35	-33.43	15.71	11	1	0	1	1	0	0	1	1	1	1	0	1	1	1	1	0	0	0	GCCGAGGUACUCUGUUUG	1909-1926	Mul_RS01615
-6.7	-22.8	73.6	-16.1	0	-4.5	0.33	-33.44	15.53	10	0	1	1	0	0	1	1	1	1	0	1	1	1	1	0	0	0	0	CCGAGGUACUCUGUUUGA	1910-1927	Mul_RS01615
-6.3	-20.1	66.4	-13.8	0	-4.5	0.29	-33.48	15.28	11	1	1	0	0	1	1	1	1	0	1	1	1	1	0	0	0	0	1	CGAGGUACUCUGUUUGAA	1911-1928	Mul_RS01615
-9	-19	62.8	-10	0	-4.5	0.27	-33.51	15.18	11	1	0	0	1	1	1	1	0	1	1	1	1	0	0	0	0	1	1	GAGGUACUCUGUUUGAAC	1912-1929	Mul_RS01615
-11.7	-19.2	63.2	-7.5	0	-5.4	0.24	-33.55	15.09	11	0	0	1	1	1	1	0	1	1	1	1	0	0	0	0	1	1	1	AGGUACUCUGUUUGAACA	1913-1930	Mul_RS01615
-10.1	-19.2	63.2	-7.5	-1.6	-8.8	0.22	-33.58	15	12	0	1	1	1	1	0	1	1	1	1	0	0	0	0	1	1	1	1	GGUACUCUGUUUGAACAG	1914-1931	Mul_RS01615
-9.8	-19.2	63.2	-7.5	-1.7	-11.3	0.18	-33.48	14.85	12	1	1	1	1	0	1	1	1	1	0	0	0	0	1	1	1	1	1	GUACUCUGUUUGAACAGG	1915-1932	Mul_RS01615
-10	-19.2	63.2	-7.5	-1.7	-8.6	0.14	-33.39	14.7	11	1	1	1	0	1	1	1	1	0	0	0	0	1	1	1	1	1	1	UACUCUGUUUGAACAGGU	1916-1933	Mul_RS01615
-10.1	-19.3	63.6	-7.5	-1.7	-8.6	0.11	-33.29	14.55	10	1	1	0	1	1	1	1	0	0	0	0	1	1	1	1	1	1	1	ACUCUGUUUGAACAGGUU	1917-1934	Mul_RS01615
-9	-18.6	62.2	-7.9	-1.7	-8.6	0.07	-33.2	14.4	9	1	0	1	1	1	1	0	0	0	0	1	1	1	1	1	1	1	1	CUCUGUUUGAACAGGUUA	1918-1935	Mul_RS01615
-5.4	-18.8	62	-11.7	-1.7	-8.6	0.04	-33.1	14.25	8	0	1	1	1	1	0	0	0	0	1	1	1	1	1	1	1	1	1	UCUGUUUGAACAGGUUAG	1919-1936	Mul_RS01615
-2.6	-19.1	62.8	-14.9	-1.6	-8.4	0	-33.01	14.11	8	1	1	1	1	0	0	0	0	1	1	1	1	1	1	1	1	1	1	CUGUUUGAACAGGUUAGG	1920-1937	Mul_RS01615
-3.8	-18.7	61.4	-14.4	-0.1	-5.4	-0.01	-32.88	14.05	8	1	1	1	0	0	0	0	1	1	1	1	1	1	1	1	1	1	2	UGUUUGAACAGGUUAGGA	1921-1938	Mul_RS01615
-3.8	-18.2	59.3	-14.4	0	-4.1	-0.02	-32.75	14	8	1	1	0	0	0	0	1	1	1	1	1	1	1	1	1	1	2	2	GUUUGAACAGGUUAGGAC	1922-1939	Mul_RS01615
-4	-18.4	60	-14.4	0	-4.1	-0.03	-32.62	13.94	8	1	0	0	0	0	1	1	1	1	1	1	1	1	1	1	2	2	2	UUUGAACAGGUUAGGACA	1923-1940	Mul_RS01615
-2	-17.6	57.5	-15.6	0	-4.1	-0.04	-32.57	13.9	7	0	0	0	0	1	1	1	1	1	1	1	1	1	1	2	2	2	0	UUGAACAGGUUAGGACAA	1924-1941	Mul_RS01615
0.8	-18.1	58.5	-18.9	0	-4.1	-0.07	-32.54	13.78	7	0	0	0	1	1	1	1	1	1	1	1	1	1	2	2	2	0	0	UGAACAGGUUAGGACAAG	1925-1942	Mul_RS01615
0.4	-18.1	58	-18.5	0	-4.1	-0.1	-32.51	13.67	7	0	0	1	1	1	1	1	1	1	1	1	1	2	2	2	0	0	0	GAACAGGUUAGGACAAGG	1926-1943	Mul_RS01615
0.4	-18.1	58	-18.5	0	-3.9	-0.13	-32.48	13.56	7	0	1	1	1	1	1	1	1	1	1	1	2	2	2	0	0	0	0	AACAGGUUAGGACAAGGA	1927-1944	Mul_RS01615
0.4	-18.1	58	-18.5	0	-2	-0.16	-32.44	13.44	7	1	1	1	1	1	1	1	1	1	1	2	2	2	0	0	0	0	0	ACAGGUUAGGACAAGGAA	1928-1945	Mul_RS01615
5.9	-16.7	54.7	-22.6	0	-2	-0.18	-32.39	13.4	6	1	1	1	1	1	1	1	1	1	2	2	2	0	0	0	0	0	0	CAGGUUAGGACAAGGAAA	1929-1946	Mul_RS01615
4.6	-16.2	53.5	-20.8	0	-2	-0.21	-32.5	13.38	5	1	1	1	1	1	1	1	1	2	2	2	0	0	0	0	0	0	1	AGGUUAGGACAAGGAAAU	1930-1947	Mul_RS01615
-3.5	-16.8	55.2	-13.3	0	-2.1	-0.24	-32.6	13.35	4	1	1	1	1	1	1	1	2	2	2	0	0	0	0	0	0	1	1	GGUUAGGACAAGGAAAUG	1931-1948	Mul_RS01615
-5.5	-15.6	52.5	-10.1	0	-2.7	-0.27	-32.7	13.33	3	1	1	1	1	1	1	2	2	2	0	0	0	0	0	0	1	1	1	GUUAGGACAAGGAAAUGU	1932-1949	Mul_RS01615
-5	-15.6	52.5	-10.6	0	-3.3	-0.29	-32.76	13.29	4	1	1	1	1	1	2	2	2	0	0	0	0	0	0	1	1	1	1	UUAGGACAAGGAAAUGUA	1933-1950	Mul_RS01615
-3.1	-16.1	53.6	-13	0	-3.1	-0.29	-32.76	13.29	5	1	1	1	1	2	2	2	0	0	0	0	0	0	1	1	1	1	1	UAGGACAAGGAAAUGUAG	1934-1951	Mul_RS01615
-1.7	-16.1	53.7	-14.4	0	-3.1	-0.29	-32.76	13.29	6	1	1	1	2	2	2	0	0	0	0	0	0	1	1	1	1	1	1	AGGACAAGGAAAUGUAGA	1935-1952	Mul_RS01615
2.1	-16.1	53.7	-18.2	0	-3.1	-0.29	-32.76	13.29	7	1	1	2	2	2	0	0	0	0	0	0	1	1	1	1	1	1	1	GGACAAGGAAAUGUAGAG	1936-1953	Mul_RS01615
0.1	-14.9	51.1	-15	0	-3.1	-0.29	-32.76	13.29	7	1	2	2	2	0	0	0	0	0	0	1	1	1	1	1	1	1	0	GACAAGGAAAUGUAGAGA	1937-1954	Mul_RS01615
-2.7	-14.2	49.2	-11.5	0	-3	-0.29	-32.76	13.29	7	2	2	2	0	0	0	0	0	0	1	1	1	1	1	1	1	0	0	ACAAGGAAAUGUAGAGAA	1938-1955	Mul_RS01615
-2.9	-12.8	46	-9.9	0	-1.7	-0.29	-32.76	13.29	6	2	2	0	0	0	0	0	0	1	1	1	1	1	1	1	0	0	0	CAAGGAAAUGUAGAGAAA	1939-1956	Mul_RS01615
-2	-11.9	43.9	-9.9	0	-0.9	-0.29	-32.76	13.29	5	2	0	0	0	0	0	0	1	1	1	1	1	1	1	0	0	0	0	AAGGAAAUGUAGAGAAAA	1940-1957	Mul_RS01615
-3.4	-13.3	46.9	-9.9	0	-1.5	-0.29	-32.76	13.29	5	0	0	0	0	0	0	1	1	1	1	1	1	1	0	0	0	0	1	AGGAAAUGUAGAGAAAAC	1941-1958	Mul_RS01615
-1.7	-13.1	46.7	-11.4	0	-2.1	-0.28	-32.68	13.28	6	0	0	0	0	0	1	1	1	1	1	1	1	0	0	0	0	1	1	GGAAAUGUAGAGAAAACU	1942-1959	Mul_RS01615
-4.6	-12.8	46.1	-8.2	0	-3.6	-0.28	-32.61	13.27	7	0	0	0	0	1	1	1	1	1	1	1	0	0	0	0	1	1	1	GAAAUGUAGAGAAAACUC	1943-1960	Mul_RS01615
-7.5	-13.2	47.1	-4.7	-0.9	-5	-0.29	-32.59	13.21	8	0	0	0	1	1	1	1	1	1	1	0	0	0	0	1	1	1	1	AAAUGUAGAGAAAACUCU	1944-1961	Mul_RS01615

## Sheet: Target 2
Overall (kcal/mol)	Duplex (kcal/mol)	Tm-Dup (degC)	Break-Target (kcal/mol)	Intra-oligo (kcal/mol)	Inter-oligo (kcal/mol)	zavg	avgMFE	avgED	#ofBPs	pos1BP/nt	pos2BP/nt	pos3BP/nt	pos4BP/nt	pos5BP/nt	pos6BP/nt	pos7BP/nt	pos8BP/nt	pos9BP/nt	pos10BP/nt	pos11BP/nt	pos12BP/nt	pos13BP/nt	pos14BP/nt	pos15BP/nt	pos16BP/nt	pos17BP/nt	pos18BP/nt	Reverse Complement	ntRange	Sequence ID
-12.2	-30.9	80.7	-18	-0.5	-4.3	-2.22	-41.1	15.11	13	0	0	1	1	2	2	1	2	2	1	3	4	5	4	4	2	4	3	CCGCUAUGCCCCCCAGCU	2021-01-18	Mul_RS01365
-7	-28.9	77.4	-21.2	-0.5	-5	-2.24	-41.05	15.16	13	0	1	1	2	2	1	2	2	1	3	4	5	4	4	2	4	3	2	CGCUAUGCCCCCCAGCUA	2021-02-19	Mul_RS01365
-7.4	-26.4	71.1	-18.3	-0.4	-5	-2.25	-41.04	15.2	13	1	1	2	2	1	2	2	1	3	4	5	4	4	2	4	3	2	0	GCUAUGCCCCCCAGCUAA	2021-03-20	Mul_RS01365
-10.7	-24.9	68.9	-14.2	0	-5	-2.27	-41.03	15.25	12	1	2	2	1	2	2	1	3	4	5	4	4	2	4	3	2	0	0	CUAUGCCCCCCAGCUAAA	2021-04-21	Mul_RS01365
-11.8	-23.8	65.5	-12	0	-5	-2.26	-40.96	15.39	12	2	2	1	2	2	1	3	4	5	4	4	2	4	3	2	0	0	1	UAUGCCCCCCAGCUAAAA	2021-05-22	Mul_RS01365
-6.7	-23.5	65	-16.8	0	-5	-2.25	-40.87	15.56	11	2	1	2	2	1	3	4	5	4	4	2	4	3	2	0	0	1	1	AUGCCCCCCAGCUAAAAU	2021-06-23	Mul_RS01365
-8.5	-23.9	65.8	-15.4	0	-5	-2.23	-40.74	15.75	10	1	2	2	1	3	4	5	4	4	2	4	3	2	0	0	1	1	2	UGCCCCCCAGCUAAAAUU	2021-07-24	Mul_RS01365
-8.5	-22.7	63	-14.2	0	-5	-2.21	-40.6	15.89	9	2	2	1	3	4	5	4	4	2	4	3	2	0	0	1	1	2	2	GCCCCCCAGCUAAAAUUA	2021-08-25	Mul_RS01365
-10.6	-21.2	60.8	-10.6	0	-5	-2.2	-40.48	15.93	8	2	1	3	4	5	4	4	2	4	3	2	0	0	1	1	2	2	2	CCCCCCAGCUAAAAUUAA	2021-09-26	Mul_RS01365
-9.4	-18.9	56.8	-9.5	0	-5	-2.21	-40.39	15.88	7	1	3	4	5	4	4	2	4	3	2	0	0	1	1	2	2	2	3	CCCCCAGCUAAAAUUAAU	2021-10-27	Mul_RS01365
-7.4	-16.9	53.2	-9.5	0	-5	-2.22	-40.33	15.81	7	3	4	5	4	4	2	4	3	2	0	0	1	1	2	2	2	3	3	CCCCAGCUAAAAUUAAUA	2021-11-28	Mul_RS01365
-8.5	-15.5	50.7	-7	0	-5	-2.23	-40.26	15.74	6	4	5	4	4	2	4	3	2	0	0	1	1	2	2	2	3	3	3	CCCAGCUAAAAUUAAUAG	2021-12-29	Mul_RS01365
-7.7	-14.7	49.4	-7	0	-5	-2.24	-40.21	15.65	5	5	4	4	2	4	3	2	0	0	1	1	2	2	2	3	3	3	2	CCAGCUAAAAUUAAUAGG	13-30	Mul_RS01365
-3.2	-12.7	45.5	-9.5	0	-5	-2.25	-40.16	15.56	4	4	4	2	4	3	2	0	0	1	1	2	2	2	3	3	3	2	2	CAGCUAAAAUUAAUAGGA	14-31	Mul_RS01365
-3.7	-13.2	46.4	-9.5	0	-4.8	-2.26	-40.12	15.5	3	4	2	4	3	2	0	0	1	1	2	2	2	3	3	3	2	2	0	AGCUAAAAUUAAUAGGAC	15-32	Mul_RS01365
-2.2	-12.8	45.6	-10.6	0	-4.6	-2.28	-40.1	15.42	2	2	4	3	2	0	0	1	1	2	2	2	3	3	3	2	2	0	1	GCUAAAAUUAAUAGGACA	16-33	Mul_RS01365
1.5	-12.7	45.8	-14.2	0	-4.5	-2.29	-40.16	15.38	3	4	3	2	0	0	1	1	2	2	2	3	3	3	2	2	0	1	2	CUAAAAUUAAUAGGACAC	17-34	Mul_RS01365
2.9	-12.5	45.2	-15.4	0	-4.5	-2.31	-40.14	15.28	3	3	2	0	0	1	1	2	2	2	3	3	3	2	2	0	1	2	2	UAAAAUUAAUAGGACACA	18-35	Mul_RS01365
4.6	-12.2	44.6	-16.8	0	-4.5	-2.32	-40.15	15.2	2	2	0	0	1	1	2	2	2	3	3	3	2	2	0	1	2	2	1	AAAAUUAAUAGGACACAU	19-36	Mul_RS01365
-0.9	-12.9	46.3	-12	0	-4.5	-2.35	-40.29	15	3	0	0	1	1	2	2	2	3	3	3	2	2	0	1	2	2	1	2	AAAUUAAUAGGACACAUA	20-37	Mul_RS01365
1.6	-14.3	49.4	-15.9	0	-4.5	-2.37	-40.41	14.82	4	0	1	1	2	2	2	3	3	3	2	2	0	1	2	2	1	2	1	AAUUAAUAGGACACAUAC	21-38	Mul_RS01365
1.7	-15.4	52.6	-17.1	0	-4.1	-2.39	-40.54	14.64	5	1	1	2	2	2	3	3	3	2	2	0	1	2	2	1	2	1	2	AUUAAUAGGACACAUACU	22-39	Mul_RS01365
4	-16.6	55.3	-20.6	0	-2.7	-2.42	-40.67	14.47	6	1	2	2	2	3	3	3	2	2	0	1	2	2	1	2	1	2	3	UUAAUAGGACACAUACUC	23-40	Mul_RS01365
5.5	-18.5	59.1	-24	0	-2.7	-2.44	-40.8	14.32	7	2	2	2	3	3	3	2	2	0	1	2	2	1	2	1	2	3	3	UAAUAGGACACAUACUCC	24-41	Mul_RS01365
11.2	-20.5	63.2	-31.7	0	-3.4	-2.46	-40.97	14.19	8	2	2	3	3	3	2	2	0	1	2	2	1	2	1	2	3	3	3	AAUAGGACACAUACUCCC	25-42	Mul_RS01365
4.8	-21.4	66	-26.2	0	-3.4	-2.48	-41.11	14.08	9	2	3	3	3	2	2	0	1	2	2	1	2	1	2	3	3	3	3	AUAGGACACAUACUCCCA	26-43	Mul_RS01365
3.8	-21	64.3	-24.8	0	-3	-2.49	-41.23	14.05	9	3	3	3	2	2	0	1	2	2	1	2	1	2	3	3	3	3	0	UAGGACACAUACUCCCAA	27-44	Mul_RS01365
7	-20.7	63.8	-27.7	0	-3	-2.5	-41.33	14.04	9	3	3	2	2	0	1	2	2	1	2	1	2	3	3	3	3	0	0	AGGACACAUACUCCCAAU	28-45	Mul_RS01365
7.8	-21.3	65.7	-29.1	0	-3.1	-2.51	-41.42	13.98	10	3	2	2	0	1	2	2	1	2	1	2	3	3	3	3	0	0	1	GGACACAUACUCCCAAUG	29-46	Mul_RS01365
8.4	-20.1	62.9	-28	-0.2	-3.4	-2.52	-41.5	13.93	11	2	2	0	1	2	2	1	2	1	2	3	3	3	3	0	0	1	2	GACACAUACUCCCAAUGU	30-47	Mul_RS01365
1	-21	64.7	-21.5	-0.2	-3.4	-2.52	-41.58	13.89	12	2	0	1	2	2	1	2	1	2	3	3	3	3	0	0	1	2	3	ACACAUACUCCCAAUGUC	31-48	Mul_RS01365
0.3	-20.5	64	-20.3	-0.2	-3.4	-2.53	-41.65	13.86	12	0	1	2	2	1	2	1	2	3	3	3	3	0	0	1	2	3	2	CACAUACUCCCAAUGUCA	32-49	Mul_RS01365
1.2	-19.6	61.2	-20.3	-0.2	-3.4	-2.53	-41.69	13.81	12	1	2	2	1	2	1	2	3	3	3	3	0	0	1	2	3	2	2	ACAUACUCCCAAUGUCAA	33-50	Mul_RS01365
0.9	-18.6	59.3	-19.5	0	-3.2	-2.53	-41.72	13.81	12	2	2	1	2	1	2	3	3	3	3	0	0	1	2	3	2	2	2	CAUACUCCCAAUGUCAAU	34-51	Mul_RS01365
-2.4	-19.6	62	-17.2	0	-3.2	-2.52	-41.71	13.93	11	2	1	2	1	2	3	3	3	3	0	0	1	2	3	2	2	2	0	AUACUCCCAAUGUCAAUG	35-52	Mul_RS01365
-3.9	-21.1	65.3	-17.2	0	-6.4	-2.52	-41.7	14.06	11	1	2	1	2	3	3	3	3	0	0	1	2	3	2	2	2	0	1	UACUCCCAAUGUCAAUGG	36-53	Mul_RS01365
-3.2	-21.9	65.7	-18.2	-0.1	-6.6	-2.51	-41.66	14.17	12	2	1	2	3	3	3	3	0	0	1	2	3	2	2	2	0	1	1	ACUCCCAAUGUCAAUGGC	37-54	Mul_RS01365
-0.9	-23	68.8	-21.6	-0.1	-6.6	-2.5	-41.63	14.32	12	1	2	3	3	3	3	0	0	1	2	3	2	2	2	0	1	1	1	CUCCCAAUGUCAAUGGCG	38-55	Mul_RS01365
4.9	-22.6	67.1	-27	-0.1	-6.6	-2.49	-41.58	14.47	12	2	3	3	3	3	0	0	1	2	3	2	2	2	0	1	1	1	1	UCCCAAUGUCAAUGGCGU	39-56	Mul_RS01365
1.7	-21.7	65.1	-22.9	-0.1	-6.6	-2.48	-41.53	14.63	12	3	3	3	3	0	0	1	2	3	2	2	2	0	1	1	1	1	2	CCCAAUGUCAAUGGCGUA	40-57	Mul_RS01365
1.6	-20.4	62.5	-21.5	-0.1	-6.6	-2.46	-41.44	14.84	12	3	3	3	0	0	1	2	3	2	2	2	0	1	1	1	1	2	1	CCAAUGUCAAUGGCGUAC	41-58	Mul_RS01365
1.2	-20.4	62.5	-21.6	0	-4.4	-2.44	-41.35	15.06	12	3	3	0	0	1	2	3	2	2	2	0	1	1	1	1	2	1	1	CAAUGUCAAUGGCGUACC	42-59	Mul_RS01365
-4.8	-22	66.2	-16.7	-0.1	-5.2	-2.42	-41.25	15.28	12	3	0	0	1	2	3	2	2	2	0	1	1	1	1	2	1	1	1	AAUGUCAAUGGCGUACCG	43-60	Mul_RS01365
-5.4	-22.7	68.4	-16.7	-0.3	-7.6	-2.4	-41.14	15.52	12	0	0	1	2	3	2	2	2	0	1	1	1	1	2	1	1	1	1	AUGUCAAUGGCGUACCGU	44-61	Mul_RS01365
-4	-24.2	72.5	-19.6	-0.3	-7.6	-2.37	-41.03	15.74	13	0	1	2	3	2	2	2	0	1	1	1	1	2	1	1	1	1	1	UGUCAAUGGCGUACCGUG	45-62	Mul_RS01365
-1.4	-23	68.8	-21	-0.3	-5.5	-2.35	-40.92	15.95	14	1	2	3	2	2	2	0	1	1	1	1	2	1	1	1	1	1	1	GUCAAUGGCGUACCGUGU	46-63	Mul_RS01365
-3.6	-23.9	71	-19.7	-0.3	-5.5	-2.32	-40.8	16.22	14	2	3	2	2	2	0	1	1	1	1	2	1	1	1	1	1	1	1	UCAAUGGCGUACCGUGUC	47-64	Mul_RS01365
-4.3	-23.4	70.7	-18.5	-0.3	-5.5	-2.29	-40.67	16.5	13	3	2	2	2	0	1	1	1	1	2	1	1	1	1	1	1	1	0	CAAUGGCGUACCGUGUCU	48-65	Mul_RS01365
-6.9	-23.3	70.4	-15.8	-0.3	-4.5	-2.26	-40.53	16.78	12	2	2	2	0	1	1	1	1	2	1	1	1	1	1	1	1	0	0	AAUGGCGUACCGUGUCUU	49-66	Mul_RS01365
-7.7	-24.1	73.4	-15.8	-0.3	-4.5	-2.23	-40.39	17.06	12	2	2	0	1	1	1	1	2	1	1	1	1	1	1	1	0	0	0	AUGGCGUACCGUGUCUUU	50-67	Mul_RS01365
-9.3	-25.6	78	-15.8	-0.1	-4.5	-2.2	-40.27	17.3	12	2	0	1	1	1	1	2	1	1	1	1	1	1	1	0	0	0	1	UGGCGUACCGUGUCUUUG	51-68	Mul_RS01365
-9.8	-25.6	77	-15.8	0	-4.5	-2.18	-40.16	17.53	13	0	1	1	1	1	2	1	1	1	1	1	1	1	0	0	0	1	2	GGCGUACCGUGUCUUUGG	52-69	Mul_RS01365
-8.6	-24.4	74.4	-15.8	0	-5.4	-2.16	-40.09	17.67	14	1	1	1	1	2	1	1	1	1	1	1	1	0	0	0	1	2	2	GCGUACCGUGUCUUUGGA	53-70	Mul_RS01365
-4.8	-24.3	75.9	-18.8	-0.5	-5.1	-2.15	-40.01	17.79	14	1	1	1	2	1	1	1	1	1	1	1	0	0	0	1	2	2	3	CGUACCGUGUCUUUGGAC	54-71	Mul_RS01365
-4.2	-22.7	71.6	-16.7	-1.8	-7.5	-2.13	-39.95	17.88	14	1	1	2	1	1	1	1	1	1	1	0	0	0	1	2	2	3	2	GUACCGUGUCUUUGGACA	55-72	Mul_RS01365
-8.3	-23.3	73.3	-12.8	-2.2	-7.2	-2.12	-39.91	17.94	13	1	2	1	1	1	1	1	1	1	0	0	0	1	2	2	3	2	2	UACCGUGUCUUUGGACAG	56-73	Mul_RS01365
-9.9	-24.1	73.2	-12	-2.2	-7.2	-2.11	-39.86	18	13	2	1	1	1	1	1	1	1	0	0	0	1	2	2	3	2	2	3	ACCGUGUCUUUGGACAGC	57-74	Mul_RS01365
-13	-25.2	76.8	-9.4	-2.8	-8.2	-2.1	-39.82	18.06	13	1	1	1	1	1	1	1	0	0	0	1	2	2	3	2	2	3	3	CCGUGUCUUUGGACAGCG	58-75	Mul_RS01365
-10.6	-23.2	73.1	-9.4	-3.2	-10.6	-2.1	-39.82	18.06	13	1	1	1	1	1	1	0	0	0	1	2	2	3	2	2	3	3	1	CGUGUCUUUGGACAGCGA	59-76	Mul_RS01365
-9.5	-21.1	67.5	-9.4	-2.2	-10.6	-2.09	-39.78	18.07	12	1	1	1	1	1	0	0	0	1	2	2	3	2	2	3	3	1	1	GUGUCUUUGGACAGCGAU	60-77	Mul_RS01365
-7	-21.2	68	-12	-2.2	-10.6	-2.1	-39.83	18.01	12	1	1	1	1	0	0	0	1	2	2	3	2	2	3	3	1	1	1	UGUCUUUGGACAGCGAUU	61-78	Mul_RS01365
-6	-20	64.3	-12.8	-1.1	-7.4	-2.11	-39.89	17.92	12	1	1	1	0	0	0	1	2	2	3	2	2	3	3	1	1	1	2	GUCUUUGGACAGCGAUUA	62-79	Mul_RS01365
-4	-20.7	65.8	-16.7	0	-3.4	-2.13	-39.96	17.81	12	1	1	0	0	0	1	2	2	3	2	2	3	3	1	1	1	2	3	UCUUUGGACAGCGAUUAC	63-80	Mul_RS01365
-1.8	-21.6	68.4	-18.8	-0.9	-4.9	-2.14	-40.02	17.7	12	1	0	0	0	1	2	2	3	2	2	3	3	1	1	1	2	3	2	CUUUGGACAGCGAUUACG	64-81	Mul_RS01365
-3.8	-22	66.9	-15.8	-2.4	-7.4	-2.16	-40.1	17.58	12	0	0	0	1	2	2	3	2	2	3	3	1	1	1	2	3	2	4	UUUGGACAGCGAUUACGC	65-82	Mul_RS01365
-2.4	-23.7	71	-18.5	-2.8	-7.8	-2.19	-40.23	17.29	13	0	0	1	2	2	3	2	2	3	3	1	1	1	2	3	2	4	3	UUGGACAGCGAUUACGCG	66-83	Mul_RS01365
-1.1	-23.6	70.9	-19.7	-2.8	-7.8	-2.22	-40.37	17.01	14	0	1	2	2	3	2	2	3	3	1	1	1	2	3	2	4	3	3	UGGACAGCGAUUACGCGA	67-84	Mul_RS01365
-2.5	-23.1	68.6	-17.8	-2.8	-7.8	-2.25	-40.51	16.74	15	1	2	2	3	2	2	3	3	1	1	1	2	3	2	4	3	3	5	GGACAGCGAUUACGCGAC	68-85	Mul_RS01365
-0.3	-22.3	67.5	-19.2	-2.8	-7.8	-2.28	-40.64	16.48	16	2	2	3	2	2	3	3	1	1	1	2	3	2	4	3	3	5	5	GACAGCGAUUACGCGACU	69-86	Mul_RS01365
5.3	-23.5	70.8	-26	-2.8	-7.8	-2.3	-40.76	16.21	16	2	3	2	2	3	3	1	1	1	2	3	2	4	3	3	5	5	5	ACAGCGAUUACGCGACUG	70-87	Mul_RS01365
6.7	-24	72.3	-27.9	-2.8	-7.8	-2.33	-40.88	15.94	16	3	2	2	3	3	1	1	1	2	3	2	4	3	3	5	5	5	3	CAGCGAUUACGCGACUGG	71-88	Mul_RS01365
5.7	-25	74.5	-27.9	-2.8	-7.8	-2.36	-41	15.67	16	2	2	3	3	1	1	1	2	3	2	4	3	3	5	5	5	3	3	AGCGAUUACGCGACUGGG	72-89	Mul_RS01365
6.4	-24.4	73.4	-28.1	-2.7	-7.8	-2.38	-41.11	15.42	16	2	3	3	1	1	1	2	3	2	4	3	3	5	5	5	3	3	5	GCGAUUACGCGACUGGGA	73-90	Mul_RS01365
1	-24.2	75.1	-24.6	-0.3	-7.8	-2.4	-41.21	15.21	17	3	3	1	1	1	2	3	2	4	3	3	5	5	5	3	3	5	7	CGAUUACGCGACUGGGAG	74-91	Mul_RS01365
2.5	-23.2	70.2	-25.2	0	-7.8	-2.42	-41.28	15	17	3	1	1	1	2	3	2	4	3	3	5	5	5	3	3	5	7	6	GAUUACGCGACUGGGAGC	75-92	Mul_RS01365
-1.4	-23.6	71.6	-21.7	0	-7.8	-2.4	-41.25	15.04	16	1	1	1	2	3	2	4	3	3	5	5	5	3	3	5	7	6	4	AUUACGCGACUGGGAGCU	76-93	Mul_RS01365
-3.1	-24	72.7	-20.4	0	-7.8	-2.37	-41.17	15.23	16	1	1	2	3	2	4	3	3	5	5	5	3	3	5	7	6	4	4	UUACGCGACUGGGAGCUU	77-94	Mul_RS01365
-4.2	-25.1	76	-20.4	0	-7.8	-2.34	-41.11	15.45	17	1	2	3	2	4	3	3	5	5	5	3	3	5	7	6	4	4	2	UACGCGACUGGGAGCUUG	78-95	Mul_RS01365
-0.3	-25.1	76.4	-24.3	0	-7.8	-2.32	-41.04	15.61	16	2	3	2	4	3	3	5	5	5	3	3	5	7	6	4	4	2	4	ACGCGACUGGGAGCUUGA	79-96	Mul_RS01365
-1.5	-23.7	72.4	-22.2	0	-7.2	-2.31	-41.06	15.63	16	3	2	4	3	3	5	5	5	3	3	5	7	6	4	4	2	4	6	CGCGACUGGGAGCUUGAA	80-97	Mul_RS01365
-3.3	-22.6	69	-19.3	0	-4.8	-2.3	-41.12	15.62	16	2	4	3	3	5	5	5	3	3	5	7	6	4	4	2	4	6	5	GCGACUGGGAGCUUGAAC	81-98	Mul_RS01365
-7	-22.2	70.7	-15.2	0	-4.8	-2.29	-41.17	15.6	16	4	3	3	5	5	5	3	3	5	7	6	4	4	2	4	6	5	5	CGACUGGGAGCUUGAACU	82-99	Mul_RS01365
-3.5	-21.3	68	-17.8	0	-4.8	-2.29	-41.22	15.6	16	3	3	5	5	5	3	3	5	7	6	4	4	2	4	6	5	5	5	GACUGGGAGCUUGAACUC	83-100	Mul_RS01365
1.1	-23.1	72.7	-23.7	-0.2	-5.7	-2.27	-41.22	15.74	16	3	5	5	5	3	3	5	7	6	4	4	2	4	6	5	5	5	5	ACUGGGAGCUUGAACUCG	84-101	Mul_RS01365
2.7	-23.6	74.4	-25.8	-0.2	-5.7	-2.26	-41.22	15.88	16	5	5	5	3	3	5	7	6	4	4	2	4	6	5	5	5	5	6	CUGGGAGCUUGAACUCGG	85-102	Mul_RS01365
-1.5	-24.4	75.4	-22.4	-0.2	-5.7	-2.24	-41.19	16.06	15	5	5	3	3	5	7	6	4	4	2	4	6	5	5	5	5	6	6	UGGGAGCUUGAACUCGGG	86-103	Mul_RS01365
3.1	-24	71.6	-26.6	-0.2	-5.7	-2.22	-41.19	16.2	15	5	3	3	5	7	6	4	4	2	4	6	5	5	5	5	6	6	3	GGGAGCUUGAACUCGGGC	87-104	Mul_RS01365
1.7	-23	69.4	-24.2	-0.2	-5.7	-2.21	-41.19	16.34	15	3	3	5	7	6	4	4	2	4	6	5	5	5	5	6	6	3	5	GGAGCUUGAACUCGGGCA	88-105	Mul_RS01365
2.4	-22.5	67.9	-24.9	0	-5.5	-2.19	-41.19	16.48	15	3	5	7	6	4	4	2	4	6	5	5	5	5	6	6	3	5	5	GAGCUUGAACUCGGGCAC	89-106	Mul_RS01365
0	-24.5	71.5	-24.5	0	-5.5	-2.17	-41.18	16.61	14	5	7	6	4	4	2	4	6	5	5	5	5	6	6	3	5	5	5	AGCUUGAACUCGGGCACC	90-107	Mul_RS01365
0.1	-24.1	70.7	-24.2	0	-5.3	-2.16	-41.18	16.75	14	7	6	4	4	2	4	6	5	5	5	5	6	6	3	5	5	5	4	GCUUGAACUCGGGCACCA	91-108	Mul_RS01365
-1.2	-23.9	72.1	-22.7	0	-4.6	-2.14	-41.18	16.89	14	6	4	4	2	4	6	5	5	5	5	6	6	3	5	5	5	4	6	CUUGAACUCGGGCACCAG	92-109	Mul_RS01365
2.9	-24.3	70.4	-26.7	-0.2	-5.5	-2.13	-41.21	17.01	14	4	4	2	4	6	5	5	5	5	6	6	3	5	5	5	4	6	5	UUGAACUCGGGCACCAGC	93-110	Mul_RS01365
3.8	-24.6	71.7	-27.6	-0.6	-7.4	-2.14	-41.33	16.9	14	4	2	4	6	5	5	5	5	6	6	3	5	5	5	4	6	5	3	UGAACUCGGGCACCAGCU	94-111	Mul_RS01365
-4.7	-23.5	68.7	-18	-0.6	-7.4	-2.18	-41.46	16.68	13	2	4	6	5	5	5	5	6	6	3	5	5	5	4	6	5	3	2	GAACUCGGGCACCAGCUU	95-112	Mul_RS01365
-5.9	-24.7	71.8	-18	-0.6	-7.4	-2.2	-41.58	16.45	12	4	6	5	5	5	5	6	6	3	5	5	5	4	6	5	3	2	2	AACUCGGGCACCAGCUUG	96-113	Mul_RS01365
2.4	-25.4	74.1	-27	-0.6	-7.4	-2.19	-41.6	16.48	12	6	5	5	5	5	6	6	3	5	5	5	4	6	5	3	2	2	1	ACUCGGGCACCAGCUUGU	97-114	Mul_RS01365
0.8	-25.6	75	-25.6	-0.6	-7.4	-2.2	-41.63	16.43	12	5	5	5	5	6	6	3	5	5	5	4	6	5	3	2	2	1	1	CUCGGGCACCAGCUUGUC	98-115	Mul_RS01365
0.8	-25.6	75	-25.6	-0.6	-7.4	-2.2	-41.62	16.42	12	5	5	5	6	6	3	5	5	5	4	6	5	3	2	2	1	1	1	UCGGGCACCAGCUUGUCU	99-116	Mul_RS01365
1.6	-24.8	73.3	-25.6	-0.6	-7.4	-2.17	-41.52	16.62	11	5	5	6	6	3	5	5	5	4	6	5	3	2	2	1	1	1	0	CGGGCACCAGCUUGUCUU	100-117	Mul_RS01365
0.9	-24.2	72.3	-24.3	-0.6	-5.2	-2.17	-41.52	16.62	11	5	6	6	3	5	5	5	4	6	5	3	2	2	1	1	1	0	1	GGGCACCAGCUUGUCUUG	101-118	Mul_RS01365
-1.3	-23	69.4	-20.9	-0.6	-4.8	-2.17	-41.52	16.61	11	6	6	3	5	5	5	4	6	5	3	2	2	1	1	1	0	1	1	GGCACCAGCUUGUCUUGU	102-119	Mul_RS01365
-3.6	-21.8	66.7	-17.5	-0.4	-4.4	-2.17	-41.51	16.61	11	6	3	5	5	5	4	6	5	3	2	2	1	1	1	0	1	1	3	GCACCAGCUUGUCUUGUA	103-120	Mul_RS01365
-3.5	-21.7	67.7	-18.2	0	-4.8	-2.17	-41.55	16.57	12	3	5	5	5	4	6	5	3	2	2	1	1	1	0	1	1	3	6	CACCAGCUUGUCUUGUAC	104-121	Mul_RS01365
-1.9	-23.5	71.1	-21.6	0	-5.8	-2.17	-41.55	16.58	12	5	5	5	4	6	5	3	2	2	1	1	1	0	1	1	3	6	5	ACCAGCUUGUCUUGUACC	105-122	Mul_RS01365
-0.9	-24.6	74.6	-23.7	0	-5.8	-2.17	-41.55	16.58	12	5	5	4	6	5	3	2	2	1	1	1	0	1	1	3	6	5	3	CCAGCUUGUCUUGUACCG	106-123	Mul_RS01365
-2.3	-22.6	70.9	-20.3	0	-5.8	-2.17	-41.56	16.59	12	5	4	6	5	3	2	2	1	1	1	0	1	1	3	6	5	3	3	CAGCUUGUCUUGUACCGA	107-124	Mul_RS01365
-5.6	-23	71.7	-17.4	0	-5.8	-2.17	-41.56	16.6	13	4	6	5	3	2	2	1	1	1	0	1	1	3	6	5	3	3	3	AGCUUGUCUUGUACCGAG	108-125	Mul_RS01365
-5.6	-23.2	70.2	-17.6	0	-4.3	-2.17	-41.53	16.64	13	6	5	3	2	2	1	1	1	0	1	1	3	6	5	3	3	3	5	GCUUGUCUUGUACCGAGC	109-126	Mul_RS01365
-7.6	-24.2	75.1	-16.6	0	-4.1	-2.15	-41.53	16.81	12	5	3	2	2	1	1	1	0	1	1	3	6	5	3	3	3	5	4	CUUGUCUUGUACCGAGCG	110-127	Mul_RS01365
-6.8	-25	76.1	-17.7	0	-7.9	-2.15	-41.5	16.87	11	3	2	2	1	1	1	0	1	1	3	6	5	3	3	3	5	4	5	UUGUCUUGUACCGAGCGG	111-128	Mul_RS01365
-13.1	-24.9	75.5	-11.1	-0.1	-9.1	-2.15	-41.47	16.92	11	2	2	1	1	1	0	1	1	3	6	5	3	3	3	5	4	5	4	UGUCUUGUACCGAGCGGU	112-129	Mul_RS01365
-10.5	-24.9	75.5	-13.4	-0.4	-9.7	-2.12	-41.4	17.15	12	2	1	1	1	0	1	1	3	6	5	3	3	3	5	4	5	4	3	GUCUUGUACCGAGCGGUG	113-130	Mul_RS01365
-8.5	-26.1	78.6	-16.6	-0.5	-9.7	-2.11	-41.37	17.35	13	1	1	1	0	1	1	3	6	5	3	3	3	5	4	5	4	3	2	UCUUGUACCGAGCGGUGG	114-131	Mul_RS01365
-6.2	-25.2	76.8	-18	-0.5	-9.7	-2.1	-41.37	17.41	14	1	1	0	1	1	3	6	5	3	3	3	5	4	5	4	3	2	4	CUUGUACCGAGCGGUGGA	115-132	Mul_RS01365
-4.1	-25.4	76.3	-20.3	-0.5	-9.7	-2.07	-41.27	17.67	14	1	0	1	1	3	6	5	3	3	3	5	4	5	4	3	2	4	5	UUGUACCGAGCGGUGGAG	116-133	Mul_RS01365
-9.5	-26.1	75.6	-15.6	-0.5	-9.7	-2.04	-41.17	17.94	14	0	1	1	3	6	5	3	3	3	5	4	5	4	3	2	4	5	4	UGUACCGAGCGGUGGAGC	117-134	Mul_RS01365
-8.7	-25.3	73.8	-15.6	-0.5	-9.7	-2.03	-41.2	18.02	14	1	1	3	6	5	3	3	3	5	4	5	4	3	2	4	5	4	3	GUACCGAGCGGUGGAGCU	118-135	Mul_RS01365
-9.9	-26.5	77.7	-15.6	-0.6	-9.7	-2	-41.09	18.28	13	1	3	6	5	3	3	3	5	4	5	4	3	2	4	5	4	3	1	UACCGAGCGGUGGAGCUG	119-136	Mul_RS01365
-9.9	-26.5	77.5	-15.6	-0.6	-9.7	-1.97	-40.99	18.54	12	3	6	5	3	3	3	5	4	5	4	3	2	4	5	4	3	1	2	ACCGAGCGGUGGAGCUGU	120-137	Mul_RS01365
-10.6	-27	80.2	-15.6	-0.6	-7.1	-1.93	-40.88	18.81	11	6	5	3	3	3	5	4	5	4	3	2	4	5	4	3	1	2	2	CCGAGCGGUGGAGCUGUG	121-138	Mul_RS01365
-5	-26.2	79.2	-20.4	-0.6	-4.7	-1.9	-40.78	19.08	11	5	3	3	3	5	4	5	4	3	2	4	5	4	3	1	2	2	4	CGAGCGGUGGAGCUGUGG	122-139	Mul_RS01365
-6.9	-25.2	74.1	-17.5	-0.6	-5.9	-1.87	-40.67	19.34	11	3	3	3	5	4	5	4	3	2	4	5	4	3	1	2	2	4	4	GAGCGGUGGAGCUGUGGC	123-140	Mul_RS01365
-10.7	-25.6	75.6	-13.7	-1.1	-7.9	-1.84	-40.57	19.6	11	3	3	5	4	5	4	3	2	4	5	4	3	1	2	2	4	4	5	AGCGGUGGAGCUGUGGCU	124-141	Mul_RS01365
-9.6	-25.9	76.2	-13.7	-2.6	-8.5	-1.8	-40.47	19.86	11	3	5	4	5	4	3	2	4	5	4	3	1	2	2	4	4	5	5	GCGGUGGAGCUGUGGCUC	125-142	Mul_RS01365
-9.1	-27.1	80.5	-13.7	-4.3	-11.4	-1.77	-40.37	20.12	11	5	4	5	4	3	2	4	5	4	3	1	2	2	4	4	5	5	4	CGGUGGAGCUGUGGCUCC	126-143	Mul_RS01365
-3.9	-25.7	77.6	-16.9	-4.9	-11.4	-1.74	-40.3	20.38	10	4	5	4	3	2	4	5	4	3	1	2	2	4	4	5	5	4	2	GGUGGAGCUGUGGCUCCU	127-144	Mul_RS01365
-7.4	-25.7	78.6	-13.4	-4.9	-11.4	-1.72	-40.23	20.53	10	5	4	3	2	4	5	4	3	1	2	2	4	4	5	5	4	2	2	GUGGAGCUGUGGCUCCUG	128-145	Mul_RS01365
-11.3	-25.7	78.6	-9.5	-4.9	-11.4	-1.68	-40.19	20.81	10	4	3	2	4	5	4	3	1	2	2	4	4	5	5	4	2	2	1	UGGAGCUGUGGCUCCUGU	129-146	Mul_RS01365
-11.3	-24.5	74.7	-8.6	-4.6	-12.5	-1.65	-40.14	21.09	10	3	2	4	5	4	3	1	2	2	4	4	5	5	4	2	2	1	2	GGAGCUGUGGCUCCUGUA	130-147	Mul_RS01365
-11.3	-22.6	69.2	-8.6	-2.7	-7.9	-1.64	-40.16	21.17	9	2	4	5	4	3	1	2	2	4	4	5	5	4	2	2	1	2	2	GAGCUGUGGCUCCUGUAA	131-148	Mul_RS01365
-11.2	-21.9	66.5	-9.5	-1.1	-4.8	-1.63	-40.16	21.02	9	4	5	4	3	1	2	2	4	4	5	5	4	2	2	1	2	2	4	AGCUGUGGCUCCUGUAAA	132-149	Mul_RS01365
-8.1	-22	66.3	-13.4	-0.2	-4	-1.63	-40.16	20.87	9	5	4	3	1	2	2	4	4	5	5	4	2	2	1	2	2	4	7	GCUGUGGCUCCUGUAAAC	133-150	Mul_RS01365
-6.3	-23.2	70.1	-16.9	0	-2.8	-1.62	-40.16	20.72	9	4	3	1	2	2	4	4	5	5	4	2	2	1	2	2	4	7	8	CUGUGGCUCCUGUAAACC	134-151	Mul_RS01365
-9.3	-23	69	-13.7	0	-3.5	-1.61	-40.16	20.57	9	3	1	2	2	4	4	5	5	4	2	2	1	2	2	4	7	8	9	UGUGGCUCCUGUAAACCA	135-152	Mul_RS01365
-6.9	-21.1	63.5	-13.7	-0.2	-3.9	-1.6	-40.18	20.59	9	1	2	2	4	4	5	5	4	2	2	1	2	2	4	7	8	9	6	GUGGCUCCUGUAAACCAA	136-153	Mul_RS01365
-7.5	-21.7	64.9	-13.7	-0.1	-3.8	-1.57	-40.14	20.53	9	2	2	4	4	5	5	4	2	2	1	2	2	4	7	8	9	6	6	UGGCUCCUGUAAACCAAG	137-154	Mul_RS01365
-3.3	-21.3	62.2	-17.5	-0.2	-3.5	-1.56	-40.27	20.7	10	2	4	4	5	5	4	2	2	1	2	2	4	7	8	9	6	6	10	GGCUCCUGUAAACCAAGC	138-155	Mul_RS01365
-0.8	-21.9	63.7	-20.4	-0.5	-4.2	-1.54	-40.31	20.94	10	4	4	5	5	4	2	2	1	2	2	4	7	8	9	6	6	10	6	GCUCCUGUAAACCAAGCG	139-156	Mul_RS01365
-1.3	-22.3	65.9	-20.3	-0.5	-4.2	-1.51	-40.37	21.13	9	4	5	5	4	2	2	1	2	2	4	7	8	9	6	6	10	6	5	CUCCUGUAAACCAAGCGG	140-157	Mul_RS01365
-4.4	-23.1	66.9	-18	-0.5	-4.8	-1.49	-40.41	21.2	8	5	5	4	2	2	1	2	2	4	7	8	9	6	6	10	6	5	5	UCCUGUAAACCAAGCGGG	141-158	Mul_RS01365
-3.3	-22.2	64.9	-17.8	-1	-6	-1.48	-40.52	21.3	7	5	4	2	2	1	2	2	4	7	8	9	6	6	10	6	5	5	5	CCUGUAAACCAAGCGGGU	142-159	Mul_RS01365
-3.5	-21.4	64.3	-16.5	-1.3	-6.8	-1.46	-40.61	21.39	6	4	2	2	1	2	2	4	7	8	9	6	6	10	6	5	5	5	4	CUGUAAACCAAGCGGGUG	143-160	Mul_RS01365
-11.2	-21.8	63.3	-9.2	-1.3	-6.8	-1.44	-40.69	21.56	6	2	2	1	2	2	4	7	8	9	6	6	10	6	5	5	5	4	7	UGUAAACCAAGCGGGUGC	144-161	Mul_RS01365
-10.4	-21	61.7	-9.2	-1.3	-6.9	-1.42	-40.63	21.67	6	2	1	2	2	4	7	8	9	6	6	10	6	5	5	5	4	7	4	GUAAACCAAGCGGGUGCU	145-162	Mul_RS01365
-11.4	-22.2	64.8	-9.2	-1.5	-6.9	-1.4	-40.54	21.76	6	1	2	2	4	7	8	9	6	6	10	6	5	5	5	4	7	4	3	UAAACCAAGCGGGUGCUG	146-163	Mul_RS01365
-11.4	-22.2	65	-9.2	-1.5	-6.9	-1.38	-40.53	21.82	6	2	2	4	7	8	9	6	6	10	6	5	5	5	4	7	4	3	3	AAACCAAGCGGGUGCUGA	147-164	Mul_RS01365
-11.4	-22.2	65	-9.2	-1.5	-6.9	-1.36	-40.51	21.9	6	2	4	7	8	9	6	6	10	6	5	5	5	4	7	4	3	3	2	AACCAAGCGGGUGCUGAA	148-165	Mul_RS01365
-12.7	-23.5	68.5	-9.2	-1.5	-6.9	-1.35	-40.53	22.03	6	4	7	8	9	6	6	10	6	5	5	5	4	7	4	3	3	2	4	ACCAAGCGGGUGCUGAAG	149-166	Mul_RS01365
-7.8	-23.6	67.5	-14.2	-1.5	-6.1	-1.33	-40.61	22.36	6	7	8	9	6	6	10	6	5	5	5	4	7	4	3	3	2	4	8	CCAAGCGGGUGCUGAAGC	150-167	Mul_RS01365
-8.8	-21.8	64.5	-11.4	-1.5	-7.3	-1.32	-40.69	22.68	6	8	9	6	6	10	6	5	5	5	4	7	4	3	3	2	4	8	6	CAAGCGGGUGCUGAAGCA	151-168	Mul_RS01365
-12.6	-22.2	65.2	-8	-1.5	-7.9	-1.3	-40.78	23.01	6	9	6	6	10	6	5	5	5	4	7	4	3	3	2	4	8	6	5	AAGCGGGUGCUGAAGCAG	152-169	Mul_RS01365
-16.3	-24.1	70	-6.2	-1.5	-7.9	-1.28	-40.74	23.3	5	6	6	10	6	5	5	5	4	7	4	3	3	2	4	8	6	5	3	AGCGGGUGCUGAAGCAGG	153-170	Mul_RS01365
-17.6	-24.7	71.3	-6.2	-0.8	-7.9	-1.26	-40.69	23.43	5	6	10	6	5	5	5	4	7	4	3	3	2	4	8	6	5	3	1	GCGGGUGCUGAAGCAGGG	154-171	Mul_RS01365
-18	-25.1	74.1	-6.2	-0.8	-7.9	-1.25	-40.74	23.65	5	10	6	5	5	5	4	7	4	3	3	2	4	8	6	5	3	1	1	CGGGUGCUGAAGCAGGGG	155-172	Mul_RS01365
-14	-23.3	69.8	-8.4	-0.8	-7.9	-1.24	-40.69	23.68	4	6	5	5	5	4	7	4	3	3	2	4	8	6	5	3	1	1	4	GGGUGCUGAAGCAGGGGA	156-173	Mul_RS01365
-13.8	-21.4	64.8	-6.7	-0.8	-7.9	-1.23	-40.71	23.64	4	5	5	5	4	7	4	3	3	2	4	8	6	5	3	1	1	4	6	GGUGCUGAAGCAGGGGAA	157-174	Mul_RS01365
-14.1	-20.8	63.5	-5.8	-0.8	-7.9	-1.24	-40.78	23.61	5	5	5	4	7	4	3	3	2	4	8	6	5	3	1	1	4	6	6	GUGCUGAAGCAGGGGAAG	158-175	Mul_RS01365
-11.8	-21.6	64	-8.9	-0.8	-8.1	-1.25	-40.86	23.7	6	5	4	7	4	3	3	2	4	8	6	5	3	1	1	4	6	6	7	UGCUGAAGCAGGGGAAGC	159-176	Mul_RS01365
-9.6	-20.8	62.3	-10.5	-0.5	-6.2	-1.24	-40.88	23.76	7	4	7	4	3	3	2	4	8	6	5	3	1	1	4	6	6	7	5	GCUGAAGCAGGGGAAGCU	160-177	Mul_RS01365
-6.5	-21.2	65.1	-13.8	-0.8	-5.9	-1.23	-40.84	23.82	7	7	4	3	3	2	4	8	6	5	3	1	1	4	6	6	7	5	4	CUGAAGCAGGGGAAGCUG	161-178	Mul_RS01365
-4.4	-22	66.3	-16.7	-0.8	-4.8	-1.22	-40.81	23.77	6	4	3	3	2	4	8	6	5	3	1	1	4	6	6	7	5	4	4	UGAAGCAGGGGAAGCUGG	162-179	Mul_RS01365
-6.5	-20.8	62.9	-13.4	-0.8	-4.8	-1.21	-40.95	23.75	7	3	3	2	4	8	6	5	3	1	1	4	6	6	7	5	4	4	5	GAAGCAGGGGAAGCUGGU	163-180	Mul_RS01365
-3.1	-21.7	64.6	-17.7	-0.8	-5.9	-1.22	-41.11	23.74	8	3	2	4	8	6	5	3	1	1	4	6	6	7	5	4	4	5	4	AAGCAGGGGAAGCUGGUC	164-181	Mul_RS01365
-2.4	-24.4	70.6	-21.1	-0.8	-6.2	-1.22	-41.21	23.72	9	2	4	8	6	5	3	1	1	4	6	6	7	5	4	4	5	4	3	AGCAGGGGAAGCUGGUCC	165-182	Mul_RS01365
0.4	-25.8	72.9	-24.5	-1.7	-9.8	-1.22	-41.31	23.69	10	4	8	6	5	3	1	1	4	6	6	7	5	4	4	5	4	3	2	GCAGGGGAAGCUGGUCCC	166-183	Mul_RS01365
5.8	-26.8	77.5	-30.3	-2.3	-11	-1.22	-41.38	23.59	11	8	6	5	3	1	1	4	6	6	7	5	4	4	5	4	3	2	2	CAGGGGAAGCUGGUCCCG	167-184	Mul_RS01365
3.4	-27.4	76.6	-28.5	-2.3	-11	-1.21	-41.41	23.54	11	6	5	3	1	1	4	6	6	7	5	4	4	5	4	3	2	2	1	AGGGGAAGCUGGUCCCGC	168-185	Mul_RS01365
0.7	-27.2	77	-25.6	-2.3	-11	-1.21	-41.43	23.49	11	5	3	1	1	4	6	6	7	5	4	4	5	4	3	2	2	1	1	GGGGAAGCUGGUCCCGCU	169-186	Mul_RS01365
2.1	-26.9	76.4	-27	-2	-10.4	-1.2	-41.45	23.46	10	3	1	1	4	6	6	7	5	4	4	5	4	3	2	2	1	1	1	GGGAAGCUGGUCCCGCUC	170-187	Mul_RS01365
-7.5	-26.1	75.5	-18	-0.3	-7.2	-1.21	-41.58	23.48	10	1	1	4	6	6	7	5	4	4	5	4	3	2	2	1	1	1	1	GGAAGCUGGUCCCGCUCU	171-188	Mul_RS01365
-6.4	-25	73.2	-18	-0.3	-7.2	-1.21	-41.65	23.45	10	1	4	6	6	7	5	4	4	5	4	3	2	2	1	1	1	1	0	GAAGCUGGUCCCGCUCUU	172-189	Mul_RS01365
-7.6	-26.2	76.4	-18	-0.3	-7.2	-1.21	-41.72	23.43	10	4	6	6	7	5	4	4	5	4	3	2	2	1	1	1	1	0	0	AAGCUGGUCCCGCUCUUG	173-190	Mul_RS01365
1.2	-26.9	79.5	-27.6	-0.2	-7	-1.21	-41.75	23.39	10	6	6	7	5	4	4	5	4	3	2	2	1	1	1	1	0	0	1	AGCUGGUCCCGCUCUUGA	174-191	Mul_RS01365
1.1	-25.6	75.3	-26.7	0	-5.2	-1.21	-41.79	23.31	11	6	7	5	4	4	5	4	3	2	2	1	1	1	1	0	0	1	3	GCUGGUCCCGCUCUUGAA	175-192	Mul_RS01365
-1.8	-25.4	77.1	-23.6	0	-5.5	-1.2	-41.78	23.27	11	7	5	4	4	5	4	3	2	2	1	1	1	1	0	0	1	3	3	CUGGUCCCGCUCUUGAAG	176-193	Mul_RS01365
2.2	-25.8	75	-27.3	-0.5	-6.6	-1.19	-41.76	23.23	11	5	4	4	5	4	3	2	2	1	1	1	1	0	0	1	3	3	3	UGGUCCCGCUCUUGAAGC	177-194	Mul_RS01365
5.7	-26.4	75.9	-29.2	-2.9	-11.8	-1.19	-41.75	23.19	11	4	4	5	4	3	2	2	1	1	1	1	0	0	1	3	3	3	2	GGUCCCGCUCUUGAAGCG	178-195	Mul_RS01365
-3.3	-26.4	75.9	-18.4	-4.7	-11.1	-1.19	-41.81	23.17	12	4	5	4	3	2	2	1	1	1	1	0	0	1	3	3	3	2	2	GUCCCGCUCUUGAAGCGG	179-196	Mul_RS01365
-6.9	-26.4	76.4	-14.4	-5.1	-11.9	-1.2	-41.85	23.18	13	5	4	3	2	2	1	1	1	1	0	0	1	3	3	3	2	2	1	UCCCGCUCUUGAAGCGGA	180-197	Mul_RS01365
-6	-24.8	71.9	-13.7	-5.1	-11.9	-1.2	-41.85	23.18	13	4	3	2	2	1	1	1	1	0	0	1	3	3	3	2	2	1	3	CCCGCUCUUGAAGCGGAA	181-198	Mul_RS01365
-4.1	-23.4	69.5	-14.2	-5.1	-11.9	-1.19	-41.81	23.16	12	3	2	2	1	1	1	1	0	0	1	3	3	3	2	2	1	3	3	CCGCUCUUGAAGCGGAAG	182-199	Mul_RS01365
-6.1	-22.6	68.3	-13.2	-3.3	-8.3	-1.18	-41.77	23.14	11	2	2	1	1	1	1	0	0	1	3	3	3	2	2	1	3	3	6	CGCUCUUGAAGCGGAAGG	183-200	Mul_RS01365
-7.4	-20.8	64.2	-12.3	-1	-5.5	-1.18	-41.75	23.12	11	2	1	1	1	1	0	0	1	3	3	3	2	2	1	3	3	6	6	GCUCUUGAAGCGGAAGGA	184-201	Mul_RS01365
-9.7	-20.6	65.2	-10.9	0	-5.5	-1.18	-41.73	23.11	11	1	1	1	1	0	0	1	3	3	3	2	2	1	3	3	6	6	5	CUCUUGAAGCGGAAGGAG	185-202	Mul_RS01365
-8.9	-21	64	-12.1	0	-5.5	-1.21	-41.77	23.07	11	1	1	1	0	0	1	3	3	3	2	2	1	3	3	6	6	5	5	UCUUGAAGCGGAAGGAGC	186-203	Mul_RS01365
-6.4	-22.1	65.8	-15.7	0	-4.9	-1.24	-41.81	23.02	11	1	1	0	0	1	3	3	3	2	2	1	3	3	6	6	5	5	6	CUUGAAGCGGAAGGAGCC	187-204	Mul_RS01365
-5.5	-21.9	64.9	-16.4	0	-3.4	-1.25	-41.82	23	11	1	0	0	1	3	3	3	2	2	1	3	3	6	6	5	5	6	6	UUGAAGCGGAAGGAGCCA	188-205	Mul_RS01365
-3.4	-22.5	65.7	-19.1	0	-3.4	-1.26	-41.82	22.97	12	0	0	1	3	3	3	2	2	1	3	3	6	6	5	5	6	6	5	UGAAGCGGAAGGAGCCAC	189-206	Mul_RS01365
-11.4	-23.3	66.3	-11.9	0	-3.4	-1.27	-41.86	22.96	13	0	1	3	3	3	2	2	1	3	3	6	6	5	5	6	6	5	6	GAAGCGGAAGGAGCCACC	190-207	Mul_RS01365
-10.9	-23.7	67.5	-11.9	-0.8	-5.5	-1.25	-41.84	23.1	13	1	3	3	3	2	2	1	3	3	6	6	5	5	6	6	5	6	4	AAGCGGAAGGAGCCACCU	191-208	Mul_RS01365
-10.7	-25.6	73	-13.7	-1.1	-5.8	-1.26	-41.85	23.07	14	3	3	3	2	2	1	3	3	6	6	5	5	6	6	5	6	4	6	AGCGGAAGGAGCCACCUG	192-209	Mul_RS01365
-6.1	-25.8	71.6	-18.5	-1.1	-6	-1.27	-41.84	23.08	14	3	3	2	2	1	3	3	6	6	5	5	6	6	5	6	4	6	8	GCGGAAGGAGCCACCUGC	193-210	Mul_RS01365
-4.1	-25.2	72.2	-19.9	-1.1	-5.8	-1.27	-41.79	23.12	13	3	2	2	1	3	3	6	6	5	5	6	6	5	6	4	6	8	6	CGGAAGGAGCCACCUGCA	194-211	Mul_RS01365
-4.8	-24.1	69.1	-18.1	-1.1	-5.8	-1.27	-41.76	23.11	12	2	2	1	3	3	6	6	5	5	6	6	5	6	4	6	8	6	6	GGAAGGAGCCACCUGCAC	195-212	Mul_RS01365
-7.3	-23.3	68.1	-14.8	-1.1	-5.8	-1.25	-41.71	23.23	11	2	1	3	3	6	6	5	5	6	6	5	6	4	6	8	6	6	2	GAAGGAGCCACCUGCACU	196-213	Mul_RS01365
-9.3	-24.5	71.2	-14	-1.1	-5.8	-1.23	-41.64	23.33	11	1	3	3	6	6	5	5	6	6	5	6	4	6	8	6	6	2	3	AAGGAGCCACCUGCACUG	197-214	Mul_RS01365
-9.1	-25.2	74	-14.9	-1.1	-7.1	-1.2	-41.57	23.42	11	3	3	6	6	5	5	6	6	5	6	4	6	8	6	6	2	3	3	AGGAGCCACCUGCACUGA	198-215	Mul_RS01365
-5.8	-25.3	73.7	-18.9	-0.3	-5.3	-1.18	-41.52	23.52	11	3	6	6	5	5	6	6	5	6	4	6	8	6	6	2	3	3	5	GGAGCCACCUGCACUGAC	199-216	Mul_RS01365
-3.3	-26.1	74.8	-22.2	-0.3	-4.4	-1.17	-41.48	23.63	12	6	6	5	5	6	6	5	6	4	6	8	6	6	2	3	3	5	6	GAGCCACCUGCACUGACC	200-217	Mul_RS01365
6.5	-28.1	78	-34	-0.3	-4.4	-1.15	-41.44	23.76	13	6	5	5	6	6	5	6	4	6	8	6	6	2	3	3	5	6	6	AGCCACCUGCACUGACCC	201-218	Mul_RS01365
-2.2	-27.9	78.5	-25.2	-0.2	-4.4	-1.12	-41.38	23.88	13	5	5	6	6	5	6	4	6	8	6	6	2	3	3	5	6	6	3	GCCACCUGCACUGACCCU	202-219	Mul_RS01365
-5.1	-27.1	78.8	-22	0	-4.4	-1.09	-41.31	24.04	12	5	6	6	5	6	4	6	8	6	6	2	3	3	5	6	6	3	1	CCACCUGCACUGACCCUA	203-220	Mul_RS01365
-4.4	-25.7	76.4	-21.3	0	-4.4	-1.04	-41.18	24.22	11	6	6	5	6	4	6	8	6	6	2	3	3	5	6	6	3	1	1	CACCUGCACUGACCCUAG	204-221	Mul_RS01365
-7.8	-26.7	78.6	-18.4	-0.2	-6.9	-0.99	-41.04	24.39	10	6	5	6	4	6	8	6	6	2	3	3	5	6	6	3	1	1	2	ACCUGCACUGACCCUAGG	205-222	Mul_RS01365
-8.7	-27.2	80.3	-16.6	0	-11.9	-0.95	-40.94	24.51	10	5	6	4	6	8	6	6	2	3	3	5	6	6	3	1	1	2	2	CCUGCACUGACCCUAGGG	206-223	Mul_RS01365
-8.9	-25.2	76.7	-14.4	0	-11.9	-0.91	-40.87	24.62	10	6	4	6	8	6	6	2	3	3	5	6	6	3	1	1	2	2	2	CUGCACUGACCCUAGGGA	207-224	Mul_RS01365
-12.4	-25.4	76.3	-11.1	0	-11.9	-0.88	-40.79	24.72	10	4	6	8	6	6	2	3	3	5	6	6	3	1	1	2	2	2	1	UGCACUGACCCUAGGGAG	208-225	Mul_RS01365
-12.4	-25.4	75.4	-11.1	-0.7	-11.9	-0.88	-40.76	24.67	11	6	8	6	6	2	3	3	5	6	6	3	1	1	2	2	2	1	2	GCACUGACCCUAGGGAGG	209-226	Mul_RS01365
-6.7	-25.8	78.6	-15.9	-3.2	-11.9	-0.85	-40.69	24.76	11	8	6	6	2	3	3	5	6	6	3	1	1	2	2	2	1	2	3	CACUGACCCUAGGGAGGG	210-227	Mul_RS01365
-8	-25.6	77.7	-13.8	-3.8	-11.9	-0.82	-40.62	24.86	11	6	6	2	3	3	5	6	6	3	1	1	2	2	2	1	2	3	3	ACUGACCCUAGGGAGGGU	211-228	Mul_RS01365
-9.5	-25.8	78.7	-11.1	-5.2	-12	-0.8	-40.6	24.92	12	6	2	3	3	5	6	6	3	1	1	2	2	2	1	2	3	3	5	CUGACCCUAGGGAGGGUC	212-229	Mul_RS01365
-8.9	-25.8	78.7	-11.1	-5.8	-13.2	-0.76	-40.54	25.08	12	2	3	3	5	6	6	3	1	1	2	2	2	1	2	3	3	5	4	UGACCCUAGGGAGGGUCU	213-230	Mul_RS01365
-9.2	-25.8	78.7	-11.1	-5.5	-13	-0.75	-40.54	25.15	13	3	3	5	6	6	3	1	1	2	2	2	1	2	3	3	5	4	7	GACCCUAGGGAGGGUCUG	214-231	Mul_RS01365
-11.7	-26.6	77.9	-11.1	-3.8	-11.9	-0.75	-40.57	25.18	12	3	5	6	6	3	1	1	2	2	2	1	2	3	3	5	4	7	6	ACCCUAGGGAGGGUCUGC	215-232	Mul_RS01365
-9.7	-26.3	78.7	-13.8	-2.8	-11.3	-0.74	-40.59	25.27	12	5	6	6	3	1	1	2	2	2	1	2	3	3	5	4	7	6	5	CCCUAGGGAGGGUCUGCU	216-233	Mul_RS01365
-8.4	-25.5	78.7	-15.9	-1.1	-7.7	-0.73	-40.61	25.36	12	6	6	3	1	1	2	2	2	1	2	3	3	5	4	7	6	5	4	CCUAGGGAGGGUCUGCUG	217-234	Mul_RS01365
-13.2	-24.3	74.3	-11.1	0	-4.9	-0.73	-40.64	25.44	12	6	3	1	1	2	2	2	1	2	3	3	5	4	7	6	5	4	6	CUAGGGAGGGUCUGCUGC	218-235	Mul_RS01365
-11	-25.7	77.2	-14.7	0	-5.1	-0.72	-40.67	25.53	12	3	1	1	2	2	2	1	2	3	3	5	4	7	6	5	4	6	7	UAGGGAGGGUCUGCUGCG	219-236	Mul_RS01365
-9.9	-25.7	77.6	-15.8	0	-5.1	-0.71	-40.7	25.62	12	1	1	2	2	2	1	2	3	3	5	4	7	6	5	4	6	7	7	AGGGAGGGUCUGCUGCGA	220-237	Mul_RS01365
-7.7	-25.8	77.3	-17.6	0	-7.5	-0.71	-40.74	25.66	13	1	2	2	2	1	2	3	3	5	4	7	6	5	4	6	7	7	6	GGGAGGGUCUGCUGCGAC	221-238	Mul_RS01365
-4.7	-26.4	79.3	-21	-0.3	-8.7	-0.7	-40.78	25.72	14	2	2	2	1	2	3	3	5	4	7	6	5	4	6	7	7	6	7	GGAGGGUCUGCUGCGACG	222-239	Mul_RS01365
-1.4	-26.4	79.3	-24.3	-0.3	-8.7	-0.7	-40.83	25.78	15	2	2	1	2	3	3	5	4	7	6	5	4	6	7	7	6	7	6	GAGGGUCUGCUGCGACGG	223-240	Mul_RS01365
0.3	-27.6	81.8	-27.2	-0.3	-8.7	-0.7	-40.88	25.93	15	2	1	2	3	3	5	4	7	6	5	4	6	7	7	6	7	6	3	AGGGUCUGCUGCGACGGG	224-241	Mul_RS01365
9.1	-27	80.1	-35.4	-0.3	-8.7	-0.68	-40.87	25.93	15	1	2	3	3	5	4	7	6	5	4	6	7	7	6	7	6	3	5	GGGUCUGCUGCGACGGGU	225-242	Mul_RS01365
6.3	-26.7	79.4	-32.3	-0.3	-8.7	-0.67	-40.86	25.94	15	2	3	3	5	4	7	6	5	4	6	7	7	6	7	6	3	5	8	GGUCUGCUGCGACGGGUC	226-243	Mul_RS01365
2	-27.5	80.4	-29	0	-8.1	-0.65	-40.85	25.94	15	3	3	5	4	7	6	5	4	6	7	7	6	7	6	3	5	8	8	GUCUGCUGCGACGGGUCC	227-244	Mul_RS01365
-0.8	-29.3	85.5	-27.7	0	-9.3	-0.63	-40.83	25.96	15	3	5	4	7	6	5	4	6	7	7	6	7	6	3	5	8	8	5	UCUGCUGCGACGGGUCCG	228-245	Mul_RS01365
-0.9	-28.4	83.7	-26.7	0	-9.3	-0.62	-40.83	26.03	14	5	4	7	6	5	4	6	7	7	6	7	6	3	5	8	8	5	2	CUGCUGCGACGGGUCCGA	229-246	Mul_RS01365
-2.5	-28.7	82.8	-25.4	0	-9.3	-0.6	-40.82	26.05	13	4	7	6	5	4	6	7	7	6	7	6	3	5	8	8	5	2	5	UGCUGCGACGGGUCCGAC	230-247	Mul_RS01365
-0.2	-27.9	80.9	-26.9	0	-9.3	-0.59	-40.84	26.08	13	7	6	5	4	6	7	7	6	7	6	3	5	8	8	5	2	5	4	GCUGCGACGGGUCCGACU	231-248	Mul_RS01365
-1.2	-27.1	81.4	-25.1	0	-9.3	-0.58	-40.81	26.05	12	6	5	4	6	7	7	6	7	6	3	5	8	8	5	2	5	4	4	CUGCGACGGGUCCGACUA	232-249	Mul_RS01365
-1.4	-27.3	80.9	-25.1	0	-9.3	-0.56	-40.78	26.1	12	5	4	6	7	7	6	7	6	3	5	8	8	5	2	5	4	4	3	UGCGACGGGUCCGACUAG	233-250	Mul_RS01365
4.5	-26.1	76.8	-29.8	0	-9.3	-0.54	-40.66	26.11	11	4	6	7	7	6	7	6	3	5	8	8	5	2	5	4	4	3	2	GCGACGGGUCCGACUAGU	234-251	Mul_RS01365
3.2	-26.5	81.2	-28.9	0	-9.3	-0.51	-40.55	26.12	10	6	7	7	6	7	6	3	5	8	8	5	2	5	4	4	3	2	1	CGACGGGUCCGACUAGUG	235-252	Mul_RS01365
-8.1	-25.9	79.1	-16.9	-0.2	-9.3	-0.48	-40.44	26.14	9	7	7	6	7	6	3	5	8	8	5	2	5	4	4	3	2	1	1	GACGGGUCCGACUAGUGG	236-253	Mul_RS01365
2.9	-26.7	78.3	-28.7	-0.2	-9.3	-0.47	-40.41	26.09	8	7	6	7	6	3	5	8	8	5	2	5	4	4	3	2	1	1	3	ACGGGUCCGACUAGUGGC	237-254	Mul_RS01365
3.3	-26.4	79.1	-29	-0.2	-8.7	-0.45	-40.39	26.05	7	6	7	6	3	5	8	8	5	2	5	4	4	3	2	1	1	3	3	CGGGUCCGACUAGUGGCU	238-255	Mul_RS01365
3.9	-24.6	74.2	-28	-0.2	-7.7	-0.43	-40.36	26.03	6	7	6	3	5	8	8	5	2	5	4	4	3	2	1	1	3	3	4	GGGUCCGACUAGUGGCUA	239-256	Mul_RS01365
2.5	-24.1	72.6	-26.1	-0.2	-7.7	-0.42	-40.32	25.95	6	6	3	5	8	8	5	2	5	4	4	3	2	1	1	3	3	4	5	GGUCCGACUAGUGGCUAC	240-257	Mul_RS01365
1.5	-24.7	74.5	-25.7	-0.2	-7.7	-0.42	-40.28	25.88	6	3	5	8	8	5	2	5	4	4	3	2	1	1	3	3	4	5	5	GUCCGACUAGUGGCUACG	241-258	Mul_RS01365
-2.6	-25.9	77.6	-21.9	-1.3	-9.1	-0.4	-40.25	25.72	7	5	8	8	5	2	5	4	4	3	2	1	1	3	3	4	5	5	5	UCCGACUAGUGGCUACGG	242-259	Mul_RS01365
-2.6	-25	75.8	-21	-1.3	-9.1	-0.4	-40.25	25.72	7	8	8	5	2	5	4	4	3	2	1	1	3	3	4	5	5	5	4	CCGACUAGUGGCUACGGA	243-260	Mul_RS01365
-2.6	-23.7	73	-21.1	0	-6.4	-0.4	-40.25	25.69	7	8	5	2	5	4	4	3	2	1	1	3	3	4	5	5	5	4	4	CGACUAGUGGCUACGGAC	244-261	Mul_RS01365
-0.7	-23.7	73	-23	0	-6.4	-0.39	-40.27	25.91	7	5	2	5	4	4	3	2	1	1	3	3	4	5	5	5	4	4	6	GACUAGUGGCUACGGACG	245-262	Mul_RS01365
-1.4	-24.5	72.5	-23.1	0	-6.5	-0.38	-40.3	26.07	6	2	5	4	4	3	2	1	1	3	3	4	5	5	5	4	4	6	9	ACUAGUGGCUACGGACGC	246-263	Mul_RS01365
1.4	-24.2	73.1	-23.5	-2.1	-10.8	-0.37	-40.31	26.24	7	5	4	4	3	2	1	1	3	3	4	5	5	5	4	4	6	9	8	CUAGUGGCUACGGACGCU	247-264	Mul_RS01365
-2.5	-24.7	73.4	-20.1	-2.1	-10.8	-0.36	-40.31	26.46	8	4	4	3	2	1	1	3	3	4	5	5	5	4	4	6	9	8	10	UAGUGGCUACGGACGCUC	248-265	Mul_RS01365
-3.8	-25.1	75.3	-19.2	-2.1	-10.8	-0.34	-40.32	26.59	8	4	3	2	1	1	3	3	4	5	5	5	4	4	6	9	8	10	1	AGUGGCUACGGACGCUCU	249-266	Mul_RS01365
-4.7	-24.5	73.8	-17.7	-2.1	-10.8	-0.34	-40.34	26.63	8	3	2	1	1	3	3	4	5	5	5	4	4	6	9	8	10	1	4	GUGGCUACGGACGCUCUA	250-267	Mul_RS01365
-6.3	-25.1	75.5	-17.7	-1	-7.9	-0.33	-40.38	26.62	8	2	1	1	3	3	4	5	5	5	4	4	6	9	8	10	1	4	5	UGGCUACGGACGCUCUAG	251-268	Mul_RS01365
-4.4	-25.1	74.5	-19.5	-1	-9.7	-0.33	-40.39	26.58	8	1	1	3	3	4	5	5	5	4	4	6	9	8	10	1	4	5	2	GGCUACGGACGCUCUAGG	252-269	Mul_RS01365
-7.5	-23.9	72.1	-15.2	-1	-9.7	-0.32	-40.41	26.59	8	1	3	3	4	5	5	5	4	4	6	9	8	10	1	4	5	2	4	GCUACGGACGCUCUAGGA	253-270	Mul_RS01365
-7.3	-23.8	73.4	-15.3	-1	-9.7	-0.33	-40.51	26.73	9	3	3	4	5	5	5	4	4	6	9	8	10	1	4	5	2	4	5	CUACGGACGCUCUAGGAC	254-271	Mul_RS01365
-0.7	-23.6	72.2	-21.7	-1	-9.7	-0.32	-40.54	26.94	10	3	4	5	5	5	4	4	6	9	8	10	1	4	5	2	4	5	3	UACGGACGCUCUAGGACA	255-272	Mul_RS01365
-0.3	-22.9	69.7	-21.4	-1	-9.7	-0.31	-40.56	27.14	11	4	5	5	5	4	4	6	9	8	10	1	4	5	2	4	5	3	4	ACGGACGCUCUAGGACAA	256-273	Mul_RS01365
-1.9	-22.9	69.7	-19.8	-1	-9.7	-0.3	-40.58	27.32	12	5	5	5	4	4	6	9	8	10	1	4	5	2	4	5	3	4	5	CGGACGCUCUAGGACAAC	257-274	Mul_RS01365
-2.7	-21.5	66.8	-17.6	-1	-9.7	-0.29	-40.64	27.47	11	5	5	4	4	6	9	8	10	1	4	5	2	4	5	3	4	5	2	GGACGCUCUAGGACAACU	258-275	Mul_RS01365
-1.9	-20.3	63.9	-18.4	0	-4.3	-0.27	-40.68	27.7	11	5	4	4	6	9	8	10	1	4	5	2	4	5	3	4	5	2	4	GACGCUCUAGGACAACUA	259-276	Mul_RS01365
-0.8	-20.9	65.1	-18.4	-1.7	-6.8	-0.26	-40.72	27.93	11	4	4	6	9	8	10	1	4	5	2	4	5	3	4	5	2	4	3	ACGCUCUAGGACAACUAG	260-277	Mul_RS01365
-6.1	-21.4	66.6	-13.5	-1.8	-9.8	-0.24	-40.75	28.18	11	4	6	9	8	10	1	4	5	2	4	5	3	4	5	2	4	3	4	CGCUCUAGGACAACUAGG	261-278	Mul_RS01365
-3.6	-19.6	62.3	-14.2	-1.8	-9.8	-0.22	-40.78	28.46	10	6	9	8	10	1	4	5	2	4	5	3	4	5	2	4	3	4	2	GCUCUAGGACAACUAGGA	262-279	Mul_RS01365
-8.1	-19.4	63.3	-9.5	-1.8	-6.1	-0.21	-40.79	28.48	9	9	8	10	1	4	5	2	4	5	3	4	5	2	4	3	4	2	2	CUCUAGGACAACUAGGAG	263-280	Mul_RS01365
-7.7	-19	61.6	-9.5	-1.8	-6.1	-0.26	-40.84	27.84	10	8	10	1	4	5	2	4	5	3	4	5	2	4	3	4	2	2	2	UCUAGGACAACUAGGAGU	264-281	Mul_RS01365
-6.7	-18.2	59.8	-9.8	-1.7	-6.6	-0.25	-40.88	27.74	9	10	1	4	5	2	4	5	3	4	5	2	4	3	4	2	2	2	3	CUAGGACAACUAGGAGUU	265-282	Mul_RS01365
-11.3	-18.7	60.4	-6.6	-0.6	-4.7	-0.24	-40.9	27.75	9	1	4	5	2	4	5	3	4	5	2	4	3	4	2	2	2	3	6	UAGGACAACUAGGAGUUC	266-283	Mul_RS01365
-13.3	-20.7	64.5	-6.6	-0.6	-5.3	-0.24	-40.92	27.8	10	4	5	2	4	5	3	4	5	2	4	3	4	2	2	2	3	6	6	AGGACAACUAGGAGUUCC	267-284	Mul_RS01365
-13	-20.5	64.7	-6.6	-0.8	-7.6	-0.24	-40.93	27.95	11	5	2	4	5	3	4	5	2	4	3	4	2	2	2	3	6	6	2	GGACAACUAGGAGUUCCU	268-285	Mul_RS01365
-13.1	-20.5	65.4	-6.6	-0.6	-7.7	-0.23	-40.92	28.13	12	2	4	5	3	4	5	2	4	3	4	2	2	2	3	6	6	2	5	GACAACUAGGAGUUCCUG	269-286	Mul_RS01365
-13.1	-20.5	65	-6.6	-0.6	-7.7	-0.23	-41.01	28.32	13	4	5	3	4	5	2	4	3	4	2	2	2	3	6	6	2	5	4	ACAACUAGGAGUUCCUGU	270-287	Mul_RS01365
-12.2	-19.9	64	-6.6	-0.9	-9.1	-0.24	-41.1	28.45	14	5	3	4	5	2	4	3	4	2	2	2	3	6	6	2	5	4	2	CAACUAGGAGUUCCUGUU	271-288	Mul_RS01365
-12.9	-20.9	67.1	-6.6	-1.2	-9.7	-0.24	-41.1	28.45	14	3	4	5	2	4	3	4	2	2	2	3	6	6	2	5	4	2	4	AACUAGGAGUUCCUGUUG	272-289	Mul_RS01365
-12.5	-22.8	72.8	-9.8	-0.2	-7.7	-0.24	-41.08	28.45	14	4	5	2	4	3	4	2	2	2	3	6	6	2	5	4	2	4	6	ACUAGGAGUUCCUGUUGG	273-290	Mul_RS01365
-11.7	-22.1	71.8	-9.5	-0.8	-7.7	-0.25	-41.07	28.44	14	5	2	4	3	4	2	2	2	3	6	6	2	5	4	2	4	6	6	CUAGGAGUUCCUGUUGGA	274-291	Mul_RS01365
-11.9	-22.4	71.2	-9.5	-0.9	-7.7	-0.25	-41.04	28.52	13	2	4	3	4	2	2	2	3	6	6	2	5	4	2	4	6	6	5	UAGGAGUUCCUGUUGGAC	275-292	Mul_RS01365
-9.2	-24.4	75.4	-14.2	-0.9	-7.7	-0.26	-41	28.61	14	4	3	4	2	2	2	3	6	6	2	5	4	2	4	6	6	5	5	AGGAGUUCCUGUUGGACC	276-293	Mul_RS01365
-11.1	-25.6	78.9	-13.5	-0.9	-6	-0.26	-40.98	28.6	14	3	4	2	2	2	3	6	6	2	5	4	2	4	6	6	5	5	4	GGAGUUCCUGUUGGACCG	277-294	Mul_RS01365
-11.1	-25.6	78.9	-13.5	-0.9	-8.8	-0.27	-40.96	28.62	13	4	2	2	2	3	6	6	2	5	4	2	4	6	6	5	5	4	5	GAGUUCCUGUUGGACCGG	278-295	Mul_RS01365
-8	-26.4	78.1	-17.3	-0.9	-9.2	-0.27	-40.94	28.62	13	2	2	2	3	6	6	2	5	4	2	4	6	6	5	5	4	5	7	AGUUCCUGUUGGACCGGC	279-296	Mul_RS01365
-8.1	-27.8	80.5	-18.6	-0.9	-9.2	-0.28	-40.93	28.6	14	2	2	3	6	6	2	5	4	2	4	6	6	5	5	4	5	7	7	GUUCCUGUUGGACCGGCC	280-297	Mul_RS01365
-8.4	-29.6	85.5	-18.6	-0.9	-13.4	-0.32	-41.14	28.1	15	2	3	6	6	2	5	4	2	4	6	6	5	5	4	5	7	7	5	UUCCUGUUGGACCGGCCG	281-298	Mul_RS01365
-6	-30.7	87.9	-20.4	-0.8	-16.8	-0.27	-41.04	28.89	15	3	6	6	2	5	4	2	4	6	6	5	5	4	5	7	7	5	6	UCCUGUUGGACCGGCCGG	282-299	Mul_RS01365
-4	-30.6	85	-22.1	-0.6	-17.2	-0.28	-40.96	29.08	16	6	6	2	5	4	2	4	6	6	5	5	4	5	7	7	5	6	6	CCUGUUGGACCGGCCGGC	283-300	Mul_RS01365
2.7	-28.8	82.1	-28.1	-1.3	-15	-0.28	-40.9	29.16	16	6	2	5	4	2	4	6	6	5	5	4	5	7	7	5	6	6	6	CUGUUGGACCGGCCGGCA	284-301	Mul_RS01365
-7.7	-29	81.5	-17.9	-1.7	-15	-0.28	-40.85	29.24	16	2	5	4	2	4	6	6	5	5	4	5	7	7	5	6	6	6	7	UGUUGGACCGGCCGGCAG	285-302	Mul_RS01365
-7.5	-27.8	77.7	-16.9	-0.6	-15	-0.23	-40.67	30.05	16	5	4	2	4	6	6	5	5	4	5	7	7	5	6	6	6	7	4	GUUGGACCGGCCGGCAGU	286-303	Mul_RS01365
-6.2	-29	81.5	-19.4	-0.4	-15	-0.19	-40.49	30.64	16	4	2	4	6	6	5	5	4	5	7	7	5	6	6	6	7	4	5	UUGGACCGGCCGGCAGUG	287-304	Mul_RS01365
-4.8	-30.1	83.8	-21.9	-0.6	-15	-0.16	-40.42	30.49	16	2	4	6	6	5	5	4	5	7	7	5	6	6	6	7	4	5	9	UGGACCGGCCGGCAGUGG	288-305	Mul_RS01365
-3.2	-29.7	79.7	-23.1	-2.1	-15	-0.18	-40.44	30.2	16	4	6	6	5	5	4	5	7	7	5	6	6	6	7	4	5	9	10	GGACCGGCCGGCAGUGGC	289-306	Mul_RS01365
-7.9	-30.3	81.5	-18.9	-2.7	-15	-0.2	-40.47	29.91	16	6	6	5	5	4	5	7	7	5	6	6	6	7	4	5	9	10	7	GACCGGCCGGCAGUGGCG	290-307	Mul_RS01365
-5.3	-31.1	80.7	-22.3	-2.7	-15	-0.22	-40.5	29.63	16	6	5	5	4	5	7	7	5	6	6	6	7	4	5	9	10	7	8	ACCGGCCGGCAGUGGCGC	291-308	Mul_RS01365
-7.1	-30.8	81.4	-20.7	-2.7	-13.8	-0.25	-40.58	29.08	16	5	5	4	5	7	7	5	6	6	6	7	4	5	9	10	7	8	5	CCGGCCGGCAGUGGCGCU	292-309	Mul_RS01365
-5.4	-28.9	78.4	-20.7	-2.7	-12.8	-0.22	-40.55	28.98	16	5	4	5	7	7	5	6	6	6	7	4	5	9	10	7	8	5	0	CGGCCGGCAGUGGCGCUU	293-310	Mul_RS01365
-6.8	-28.3	77.6	-18.8	-2.7	-11.2	-0.15	-40.22	28.95	16	4	5	7	7	5	6	6	6	7	4	5	9	10	7	8	5	0	3	GGCCGGCAGUGGCGCUUG	294-311	Mul_RS01365
-7.9	-27.1	75.4	-16.8	-2.4	-11	-0.11	-40.17	28.81	16	5	7	7	5	6	6	6	7	4	5	9	10	7	8	5	0	3	5	GCCGGCAGUGGCGCUUGA	295-312	Mul_RS01365
-6.5	-26.9	77	-19.5	-0.8	-7.2	-0.1	-39.92	28.83	17	7	7	5	6	6	6	7	4	5	9	10	7	8	5	0	3	5	7	CCGGCAGUGGCGCUUGAG	296-313	Mul_RS01365
-5.6	-25.7	73.1	-19.2	-0.8	-7.2	-0.08	-39.67	28.87	17	7	5	6	6	6	7	4	5	9	10	7	8	5	0	3	5	7	7	CGGCAGUGGCGCUUGAGC	297-314	Mul_RS01365
-5.7	-24.1	69.4	-17.5	-0.8	-7.2	-0.07	-39.49	29.02	17	5	6	6	6	7	4	5	9	10	7	8	5	0	3	5	7	7	5	GGCAGUGGCGCUUGAGCA	298-315	Mul_RS01365
-2.9	-23.5	68.2	-19.7	-0.8	-7.2	0	-39.22	29.37	17	6	6	6	7	4	5	9	10	7	8	5	0	3	5	7	7	5	8	GCAGUGGCGCUUGAGCAG	299-316	Mul_RS01365
-0.5	-23.5	68.2	-22.1	-0.7	-7.2	0.02	-39.2	29.14	17	6	6	7	4	5	9	10	7	8	5	0	3	5	7	7	5	8	6	CAGUGGCGCUUGAGCAGC	300-317	Mul_RS01365
0.9	-23.7	69.2	-23.4	-1.1	-8	0.05	-39.19	28.91	17	6	7	4	5	9	10	7	8	5	0	3	5	7	7	5	8	6	6	AGUGGCGCUUGAGCAGCU	301-318	Mul_RS01365
-6.9	-24	69.8	-15.9	-1.1	-8.9	0.08	-39.18	28.69	17	7	4	5	9	10	7	8	5	0	3	5	7	7	5	8	6	6	4	GUGGCGCUUGAGCAGCUC	302-319	Mul_RS01365
-12	-25.8	74.3	-12.2	-1.1	-10.8	0.11	-38.9	28.55	17	4	5	9	10	7	8	5	0	3	5	7	7	5	8	6	6	4	4	UGGCGCUUGAGCAGCUCG	303-320	Mul_RS01365
-10.8	-24.6	70.8	-12.2	-1.1	-10.8	0.08	-38.74	27.68	17	5	9	10	7	8	5	0	3	5	7	7	5	8	6	6	4	4	3	GGCGCUUGAGCAGCUCGU	304-321	Mul_RS01365
-4.4	-24.6	71.5	-18.9	-1	-10.1	0.06	-38.59	27.04	17	9	10	7	8	5	0	3	5	7	7	5	8	6	6	4	4	3	4	GCGCUUGAGCAGCUCGUG	305-322	Mul_RS01365
-7.5	-23.8	71.8	-15	-1	-10.1	0.13	-38.59	28.36	17	10	7	8	5	0	3	5	7	7	5	8	6	6	4	4	3	4	2	CGCUUGAGCAGCUCGUGA	306-323	Mul_RS01365
-5	-21.3	64.9	-15	-0.9	-10.1	0.17	-38.3	28.53	17	7	8	5	0	3	5	7	7	5	8	6	6	4	4	3	4	2	3	GCUUGAGCAGCUCGUGAA	307-324	Mul_RS01365
-9.9	-21.1	66	-10.1	-0.1	-10.1	0.22	-38.01	28.7	17	8	5	0	3	5	7	7	5	8	6	6	4	4	3	4	2	3	3	CUUGAGCAGCUCGUGAAG	308-325	Mul_RS01365
-9.5	-20.7	64.3	-10.1	-0.1	-10.1	0.29	-38.02	29.2	17	5	0	3	5	7	7	5	8	6	6	4	4	3	4	2	3	3	1	UUGAGCAGCUCGUGAAGU	309-326	Mul_RS01365
-9.4	-20.6	63.9	-10.1	-0.1	-10.1	0.37	-37.98	29.95	17	0	3	5	7	7	5	8	6	6	4	4	3	4	2	3	3	1	1	UGAGCAGCUCGUGAAGUA	310-327	Mul_RS01365
-7.7	-18.7	58.5	-10.1	0	-9.7	0.43	-37.97	31.16	18	3	5	7	7	5	8	6	6	4	4	3	4	2	3	3	1	1	2	GAGCAGCUCGUGAAGUAA	311-328	Mul_RS01365
-9.2	-19.3	59.7	-10.1	0	-6.1	0.47	-38.24	32.38	18	5	7	7	5	8	6	6	4	4	3	4	2	3	3	1	1	2	2	AGCAGCUCGUGAAGUAAG	312-329	Mul_RS01365
-4.3	-18.7	58.5	-14.4	0	-4.3	0.53	-38.24	33.7	18	7	7	5	8	6	6	4	4	3	4	2	3	3	1	1	2	2	2	GCAGCUCGUGAAGUAAGA	313-330	Mul_RS01365
-8.3	-18.5	59.3	-9.7	-0.2	-4.2	0.53	-38.72	33.85	17	7	5	8	6	6	4	4	3	4	2	3	3	1	1	2	2	2	2	CAGCUCGUGAAGUAAGAG	314-331	Mul_RS01365
-7.7	-19.1	59.3	-9.7	-1.7	-5.9	0.5	-39.35	33.83	17	5	8	6	6	4	4	3	4	2	3	3	1	1	2	2	2	2	3	AGCUCGUGAAGUAAGAGC	315-332	Mul_RS01365
-7.3	-18.9	59.4	-9.7	-1.9	-6.3	0.48	-39.89	33.7	17	8	6	6	4	4	3	4	2	3	3	1	1	2	2	2	2	3	4	GCUCGUGAAGUAAGAGCU	316-333	Mul_RS01365
-9.3	-19	60.9	-9.7	0	-7.2	0.45	-40.29	33.9	17	6	6	4	4	3	4	2	3	3	1	1	2	2	2	2	3	4	5	CUCGUGAAGUAAGAGCUC	317-334	Mul_RS01365
-5.7	-20.6	63.4	-14.4	0	-7.8	0.41	-40.68	34.11	17	6	4	4	3	4	2	3	3	1	1	2	2	2	2	3	4	5	6	UCGUGAAGUAAGAGCUCC	318-335	Mul_RS01365
-9.5	-20.1	62.9	-10.1	0	-7.8	0.37	-41.08	34.31	17	4	4	3	4	2	3	3	1	1	2	2	2	2	3	4	5	6	4	CGUGAAGUAAGAGCUCCU	319-336	Mul_RS01365
-8.9	-19.5	61.7	-10.1	0	-7.8	0.34	-41.47	34.52	17	4	3	4	2	3	3	1	1	2	2	2	2	3	4	5	6	4	5	GUGAAGUAAGAGCUCCUG	320-337	Mul_RS01365
-8.9	-19.5	62.1	-10.1	0	-7.8	0.3	-42.13	34.63	17	3	4	2	3	3	1	1	2	2	2	2	3	4	5	6	4	5	7	UGAAGUAAGAGCUCCUGA	321-338	Mul_RS01365
-8.3	-19	60.1	-10.1	-0.3	-7.8	0.32	-42.28	35.28	17	4	2	3	3	1	1	2	2	2	2	3	4	5	6	4	5	7	7	GAAGUAAGAGCUCCUGAC	322-339	Mul_RS01365
-5.2	-21	63.8	-15	-0.6	-8	0.34	-42.42	35.93	17	2	3	3	1	1	2	2	2	2	3	4	5	6	4	5	7	7	10	AAGUAAGAGCUCCUGACC	323-340	Mul_RS01365
-6.1	-21.9	66.7	-15	-0.6	-8	0.26	-42.7	34.84	16	3	3	1	1	2	2	2	2	3	4	5	6	4	5	7	7	10	9	AGUAAGAGCUCCUGACCA	324-341	Mul_RS01365
-2.4	-22	66.5	-18.9	-0.4	-7.8	0.29	-42.78	35.55	16	3	1	1	2	2	2	2	3	4	5	6	4	5	7	7	10	9	8	GUAAGAGCUCCUGACCAC	325-342	Mul_RS01365
-11.3	-24	70.5	-12.2	0	-7.8	0.28	-43.3	35.87	16	1	1	2	2	2	2	3	4	5	6	4	5	7	7	10	9	8	6	UAAGAGCUCCUGACCACC	326-343	Mul_RS01365
-9.4	-26	74.2	-16.1	0	-7.8	0.24	-43.54	35.87	16	1	2	2	2	2	3	4	5	6	4	5	7	7	10	9	8	6	6	AAGAGCUCCUGACCACCC	327-344	Mul_RS01365
-9.1	-28.7	80.4	-19.1	0	-7.8	0.2	-43.77	35.86	16	2	2	2	2	3	4	5	6	4	5	7	7	10	9	8	6	6	9	AGAGCUCCUGACCACCCC	328-345	Mul_RS01365
-11	-28.3	79.7	-17.3	0	-7.4	0.12	-44.1	34.88	16	2	2	2	3	4	5	6	4	5	7	7	10	9	8	6	6	9	8	GAGCUCCUGACCACCCCA	329-346	Mul_RS01365
-5.6	-28.9	80.7	-23.3	0	-4.2	0.04	-44.44	33.9	16	2	2	3	4	5	6	4	5	7	7	10	9	8	6	6	9	8	8	AGCUCCUGACCACCCCAG	330-347	Mul_RS01365
-5.5	-29.1	78.9	-23.6	0	-4.4	-0.04	-44.77	32.92	16	2	3	4	5	6	4	5	7	7	10	9	8	6	6	9	8	8	9	GCUCCUGACCACCCCAGC	331-348	Mul_RS01365
-7.9	-28.5	80	-20.6	0	-3.2	-0.02	-44.4	33.11	17	3	4	5	6	4	5	7	7	10	9	8	6	6	9	8	8	9	6	CUCCUGACCACCCCAGCA	332-349	Mul_RS01365
-9.1	-27.4	75.7	-18.3	0	-3.2	0.02	-44.07	33.09	17	4	5	6	4	5	7	7	10	9	8	6	6	9	8	8	9	6	6	UCCUGACCACCCCAGCAA	333-350	Mul_RS01365
-8.9	-27.2	74.8	-18.3	0	-3.2	0.06	-43.74	33.07	17	5	6	4	5	7	7	10	9	8	6	6	9	8	8	9	6	6	7	CCUGACCACCCCAGCAAC	334-351	Mul_RS01365
-9	-27.2	74.8	-18.2	0	-3.2	0.08	-43.44	33.01	17	6	4	5	7	7	10	9	8	6	6	9	8	8	9	6	6	7	8	CUGACCACCCCAGCAACC	335-352	Mul_RS01365
-10.1	-28.6	77.4	-18.5	0	-3.2	0.1	-43.23	32.69	17	4	5	7	7	10	9	8	6	6	9	8	8	9	6	6	7	8	9	UGACCACCCCAGCAACCG	336-353	Mul_RS01365
-9.1	-27.4	74.4	-18.3	0	-3.2	0.11	-43.03	32.36	17	5	7	7	10	9	8	6	6	9	8	8	9	6	6	7	8	9	6	GACCACCCCAGCAACCGA	337-354	Mul_RS01365
-5.7	-28.1	75.1	-22.4	0	-3.2	0.12	-42.82	32.04	17	7	7	10	9	8	6	6	9	8	8	9	6	6	7	8	9	6	8	ACCACCCCAGCAACCGAC	338-355	Mul_RS01365
-3.7	-29.4	77.4	-25.7	0	-3.2	0.13	-42.61	31.72	17	7	10	9	8	6	6	9	8	8	9	6	6	7	8	9	6	8	6	CCACCCCAGCAACCGACC	339-356	Mul_RS01365
-0.2	-29.4	77.4	-29.2	0	-3.2	0.08	-42.98	30.72	17	10	9	8	6	6	9	8	8	9	6	6	7	8	9	6	8	6	7	CACCCCAGCAACCGACCC	340-357	Mul_RS01365
1.9	-29.4	77.4	-31.3	0	-3.2	0.06	-43.21	30.37	17	9	8	6	6	9	8	8	9	6	6	7	8	9	6	8	6	7	6	ACCCCAGCAACCGACCCA	341-358	Mul_RS01365
2.4	-28.4	75.9	-30.8	0	-3.2	0.07	-43.05	30.5	18	8	6	6	9	8	8	9	6	6	7	8	9	6	8	6	7	6	3	CCCCAGCAACCGACCCAU	342-359	Mul_RS01365
-6.4	-27.3	74.4	-20.9	0	-3.2	0.04	-43.29	29.64	17	6	6	9	8	8	9	6	6	7	8	9	6	8	6	7	6	3	5	CCCAGCAACCGACCCAUC	343-360	Mul_RS01365
-8.8	-25.7	72.5	-16.9	0	-3.2	0.13	-42.97	30.19	17	6	9	8	8	9	6	6	7	8	9	6	8	6	7	6	3	5	2	CCAGCAACCGACCCAUCU	344-361	Mul_RS01365
2.2	-23.7	68.8	-25.9	0	-3.2	0.12	-42.82	29.71	17	9	8	8	9	6	6	7	8	9	6	8	6	7	6	3	5	2	4	CAGCAACCGACCCAUCUA	345-362	Mul_RS01365
-1.2	-24.2	69.4	-23	0	-3.2	0.12	-42.68	29.24	17	8	8	9	6	6	7	8	9	6	8	6	7	6	3	5	2	4	6	AGCAACCGACCCAUCUAC	346-363	Mul_RS01365
-3.9	-25.6	71.7	-21.7	0	-3	0.19	-42.22	29.98	17	8	9	6	6	7	8	9	6	8	6	7	6	3	5	2	4	6	6	GCAACCGACCCAUCUACC	347-364	Mul_RS01365
-3.5	-25.2	73.4	-21.7	0	-2.8	0.27	-41.75	30.74	17	9	6	6	7	8	9	6	8	6	7	6	3	5	2	4	6	6	5	CAACCGACCCAUCUACCU	348-365	Mul_RS01365
1.4	-26.2	76.4	-27.6	0	-2.8	0.27	-41.6	30.26	17	6	6	7	8	9	6	8	6	7	6	3	5	2	4	6	6	5	6	AACCGACCCAUCUACCUG	349-366	Mul_RS01365
0.6	-28.1	81.9	-28.7	0	-3.9	0.24	-41.88	29.6	17	6	7	8	9	6	8	6	7	6	3	5	2	4	6	6	5	6	6	ACCGACCCAUCUACCUGG	350-367	Mul_RS01365
0.8	-28.2	80.3	-29	0	-3.9	0.28	-41.88	30.01	17	7	8	9	6	8	6	7	6	3	5	2	4	6	6	5	6	6	5	CCGACCCAUCUACCUGGC	351-368	Mul_RS01365
3.8	-28	81.2	-31.8	0	-4.2	0.3	-41.84	30.04	17	8	9	6	8	6	7	6	3	5	2	4	6	6	5	6	6	5	6	CGACCCAUCUACCUGGCG	352-369	Mul_RS01365
3.1	-26.2	76.9	-29.3	0	-4.2	0.29	-41.93	29.76	17	9	6	8	6	7	6	3	5	2	4	6	6	5	6	6	5	6	7	GACCCAUCUACCUGGCGA	353-370	Mul_RS01365
6.1	-26.9	77.7	-33	0	-4.2	0.29	-41.93	29.75	17	6	8	6	7	6	3	5	2	4	6	6	5	6	6	5	6	7	4	ACCCAUCUACCUGGCGAC	354-371	Mul_RS01365
6.3	-26.6	78.4	-32.9	0	-4.2	0.29	-41.92	29.74	17	8	6	7	6	3	5	2	4	6	6	5	6	6	5	6	7	4	4	CCCAUCUACCUGGCGACU	355-372	Mul_RS01365
-4.2	-25.5	76.7	-21.3	0	-4.2	0.3	-41.92	29.73	17	6	7	6	3	5	2	4	6	6	5	6	6	5	6	7	4	4	8	CCAUCUACCUGGCGACUC	356-373	Mul_RS01365
-3.3	-25.5	76.7	-22.2	0	-3.9	0.3	-41.92	29.72	17	7	6	3	5	2	4	6	6	5	6	6	5	6	7	4	4	8	7	CAUCUACCUGGCGACUCC	357-374	Mul_RS01365
-5.3	-25.7	78	-20.4	0	-3.9	0.31	-41.85	29.85	17	6	3	5	2	4	6	6	5	6	6	5	6	7	4	4	8	7	3	AUCUACCUGGCGACUCCU	358-375	Mul_RS01365
-4.7	-26.9	80.8	-22.2	0	-3.9	0.38	-41.61	30.57	17	3	5	2	4	6	6	5	6	6	5	6	7	4	4	8	7	3	4	UCUACCUGGCGACUCCUC	359-376	Mul_RS01365
-3.8	-27.8	83.6	-22.5	-1.4	-6.3	0.36	-41.68	30.02	17	5	2	4	6	6	5	6	6	5	6	7	4	4	8	7	3	4	6	CUACCUGGCGACUCCUCG	360-377	Mul_RS01365
-10.1	-27.4	81.3	-15.8	-1.4	-6.3	0.36	-41.74	29.96	18	2	4	6	6	5	6	6	5	6	7	4	4	8	7	3	4	6	3	UACCUGGCGACUCCUCGU	361-378	Mul_RS01365
-11.3	-28.6	85.4	-15.8	-1.4	-6.3	0.3	-41.8	29.22	18	4	6	6	5	6	6	5	6	7	4	4	8	7	3	4	6	3	2	ACCUGGCGACUCCUCGUG	362-379	Mul_RS01365
-11.8	-29.1	87.3	-15.8	-1.4	-6.3	0.34	-41.64	29.39	18	6	6	5	6	6	5	6	7	4	4	8	7	3	4	6	3	2	5	CCUGGCGACUCCUCGUGG	363-380	Mul_RS01365
-9.6	-27.1	83.8	-16	-1.4	-7.2	0.43	-41.32	30.62	18	6	5	6	6	5	6	7	4	4	8	7	3	4	6	3	2	5	4	CUGGCGACUCCUCGUGGA	364-381	Mul_RS01365
-5.9	-27.4	82.8	-20	-1.4	-7.2	0.34	-41.66	29.32	18	5	6	6	5	6	7	4	4	8	7	3	4	6	3	2	5	4	7	UGGCGACUCCUCGUGGAC	365-382	Mul_RS01365
-7.4	-28	83.7	-19	-1.6	-8.8	0.25	-41.99	28.02	18	6	6	5	6	7	4	4	8	7	3	4	6	3	2	5	4	7	7	GGCGACUCCUCGUGGACG	366-383	Mul_RS01365
1	-26.8	80.5	-26.2	-1.6	-8.8	0.25	-42.01	27.96	18	6	5	6	7	4	4	8	7	3	4	6	3	2	5	4	7	7	4	GCGACUCCUCGUGGACGU	367-384	Mul_RS01365
-3.7	-27.2	85.5	-22.2	-1.2	-8	0.34	-41.68	29.18	18	5	6	7	4	4	8	7	3	4	6	3	2	5	4	7	7	4	4	CGACUCCUCGUGGACGUG	368-385	Mul_RS01365
-1.2	-26.2	79.5	-23.9	-1	-7.5	0.37	-41.45	29.74	18	6	7	4	4	8	7	3	4	6	3	2	5	4	7	7	4	4	6	GACUCCUCGUGGACGUGC	369-386	Mul_RS01365
-3.7	-28	84.2	-23.2	-1	-7.6	0.42	-41.26	30.67	18	7	4	4	8	7	3	4	6	3	2	5	4	7	7	4	4	6	8	ACUCCUCGUGGACGUGCG	370-387	Mul_RS01365
-2.3	-28.5	86.1	-25.3	-0.8	-7.8	0.54	-40.85	31.7	18	4	4	8	7	3	4	6	3	2	5	4	7	7	4	4	6	8	6	CUCCUCGUGGACGUGCGG	371-388	Mul_RS01365
-3.2	-28.1	83.6	-24	-0.8	-7.8	0.65	-40.43	32.94	18	4	8	7	3	4	6	3	2	5	4	7	7	4	4	6	8	6	4	UCCUCGUGGACGUGCGGU	372-389	Mul_RS01365
-3.1	-27.2	81.4	-23.6	-0.1	-7.8	0.64	-40.38	32.43	18	8	7	3	4	6	3	2	5	4	7	7	4	4	6	8	6	4	6	CCUCGUGGACGUGCGGUA	373-390	Mul_RS01365
-2.7	-25.8	78.9	-23.1	0	-7	0.63	-40.33	31.92	18	7	3	4	6	3	2	5	4	7	7	4	4	6	8	6	4	6	8	CUCGUGGACGUGCGGUAG	374-391	Mul_RS01365
3.9	-26.2	76.6	-28.6	-1.4	-8	0.63	-40.25	31.42	18	3	4	6	3	2	5	4	7	7	4	4	6	8	6	4	6	8	11	UCGUGGACGUGCGGUAGC	375-392	Mul_RS01365
0.5	-27.1	79.2	-25.8	-1.8	-10.5	0.68	-40.07	31.79	18	4	6	3	2	5	4	7	7	4	4	6	8	6	4	6	8	11	8	CGUGGACGUGCGGUAGCG	376-393	Mul_RS01365
-1.2	-25.3	74.8	-22.9	-0.8	-9.8	0.6	-40.27	30.21	18	6	3	2	5	4	7	7	4	4	6	8	6	4	6	8	11	8	7	GUGGACGUGCGGUAGCGA	377-394	Mul_RS01365
-2.4	-25.9	76.5	-22.3	-0.8	-9.8	0.61	-40.15	29.92	18	3	2	5	4	7	7	4	4	6	8	6	4	6	8	11	8	7	8	UGGACGUGCGGUAGCGAG	378-395	Mul_RS01365
-1.2	-24.7	73.1	-22.3	-0.8	-9.8	0.62	-40.02	29.64	18	2	5	4	7	7	4	4	6	8	6	4	6	8	11	8	7	8	7	GGACGUGCGGUAGCGAGA	379-396	Mul_RS01365
2.8	-24.2	71.6	-25.8	-0.8	-9.8	0.59	-40.01	29.02	18	5	4	7	7	4	4	6	8	6	4	6	8	11	8	7	8	7	5	GACGUGCGGUAGCGAGAC	380-397	Mul_RS01365
5.2	-26	75.8	-28.3	-2.9	-10.1	0.56	-40.04	28.51	18	4	7	7	4	4	6	8	6	4	6	8	11	8	7	8	7	5	5	ACGUGCGGUAGCGAGACG	381-398	Mul_RS01365
7.9	-26.1	74.5	-31.7	-2.3	-8.9	0.48	-40.24	26.95	18	7	7	4	4	6	8	6	4	6	8	11	8	7	8	7	5	5	3	CGUGCGGUAGCGAGACGC	382-399	Mul_RS01365
7.8	-26.1	74.5	-32	-1.9	-10.1	0.58	-40.03	28.08	18	7	4	4	6	8	6	4	6	8	11	8	7	8	7	5	5	3	4	GUGCGGUAGCGAGACGCG	383-400	Mul_RS01365
2.5	-26.9	74.5	-27.1	-2.3	-11	0.6	-39.88	27.82	18	4	4	6	8	6	4	6	8	11	8	7	8	7	5	5	3	4	4	UGCGGUAGCGAGACGCGC	384-401	Mul_RS01365
4.4	-26.1	72.8	-27.1	-3.4	-12.4	0.62	-39.78	27.95	17	4	6	8	6	4	6	8	11	8	7	8	7	5	5	3	4	4	2	GCGGUAGCGAGACGCGCU	385-402	Mul_RS01365
5.3	-25.4	73.3	-27.1	-3.6	-10	0.58	-40.02	27.07	16	6	8	6	4	6	8	11	8	7	8	7	5	5	3	4	4	2	0	CGGUAGCGAGACGCGCUU	386-403	Mul_RS01365
12	-23.6	68.9	-32	-3.6	-9.2	0.51	-40.32	26.03	15	8	6	4	6	8	11	8	7	8	7	5	5	3	4	4	2	0	1	GGUAGCGAGACGCGCUUA	387-404	Mul_RS01365
11.8	-22.1	65.7	-30.3	-3.6	-9.2	0.43	-40.79	25.28	15	6	4	6	8	11	8	7	8	7	5	5	3	4	4	2	0	1	2	GUAGCGAGACGCGCUUAU	388-405	Mul_RS01365
6.2	-23.3	69.2	-25.9	-3.6	-12	0.31	-41.22	24.29	15	4	6	8	11	8	7	8	7	5	5	3	4	4	2	0	1	2	3	UAGCGAGACGCGCUUAUG	389-406	Mul_RS01365
6.3	-24.5	71.9	-27.3	-3.5	-12	0.2	-41.67	23.12	15	6	8	11	8	7	8	7	5	5	3	4	4	2	0	1	2	3	3	AGCGAGACGCGCUUAUGG	390-407	Mul_RS01365
5.5	-23.9	70.8	-26.9	-2.5	-9.2	0.21	-41.74	23.7	15	8	11	8	7	8	7	5	5	3	4	4	2	0	1	2	3	3	4	GCGAGACGCGCUUAUGGA	391-408	Mul_RS01365
3.8	-23.8	72	-27.1	-0.2	-7.8	0.23	-41.61	25.48	15	11	8	7	8	7	5	5	3	4	4	2	0	1	2	3	3	4	2	CGAGACGCGCUUAUGGAC	392-409	Mul_RS01365
5.8	-24	71.3	-29.3	0	-7.8	0.24	-41.71	26.04	15	8	7	8	7	5	5	3	4	4	2	0	1	2	3	3	4	2	5	GAGACGCGCUUAUGGACC	393-410	Mul_RS01365
3.8	-24.2	71.6	-27.5	0	-7.8	0.19	-41.91	25.74	15	7	8	7	5	5	3	4	4	2	0	1	2	3	3	4	2	5	4	AGACGCGCUUAUGGACCA	394-411	Mul_RS01365
3.9	-24.3	71.4	-27.7	0	-7.8	0.18	-42.04	26.15	15	8	7	5	5	3	4	4	2	0	1	2	3	3	4	2	5	4	7	GACGCGCUUAUGGACCAC	395-412	Mul_RS01365
6.2	-26.3	74.8	-32	0	-7.8	0.17	-42.19	26.54	15	7	5	5	3	4	4	2	0	1	2	3	3	4	2	5	4	7	7	ACGCGCUUAUGGACCACC	396-413	Mul_RS01365
3	-25.8	74.3	-27.7	-1	-9	0.16	-42.32	26.92	14	5	5	3	4	4	2	0	1	2	3	3	4	2	5	4	7	7	6	CGCGCUUAUGGACCACCA	397-414	Mul_RS01365
1.4	-24.7	71.1	-24.8	-1.2	-9.2	0.15	-42.45	27.29	13	5	3	4	4	2	0	1	2	3	3	4	2	5	4	7	7	6	8	GCGCUUAUGGACCACCAC	398-415	Mul_RS01365
0.9	-24.3	72.8	-23.9	-1.2	-5.3	0.15	-42.4	28.9	13	3	4	4	2	0	1	2	3	3	4	2	5	4	7	7	6	8	5	CGCUUAUGGACCACCACU	399-416	Mul_RS01365
1.9	-23.7	71.8	-24.3	-1.2	-5.3	0.11	-42.45	28.75	13	4	4	2	0	1	2	3	3	4	2	5	4	7	7	6	8	5	7	GCUUAUGGACCACCACUG	400-417	Mul_RS01365
3.3	-22.9	72.2	-24.9	-1.2	-5.3	0.01	-42.67	27.75	13	4	2	0	1	2	3	3	4	2	5	4	7	7	6	8	5	7	8	CUUAUGGACCACCACUGA	401-418	Mul_RS01365
2	-23.1	71.9	-23.8	-1.2	-6.3	0	-42.82	28.14	13	2	0	1	2	3	3	4	2	5	4	7	7	6	8	5	7	8	8	UUAUGGACCACCACUGAG	402-419	Mul_RS01365
3.2	-23.8	71.4	-25.7	-1.2	-6.5	-0.03	-42.92	28.15	14	0	1	2	3	3	4	2	5	4	7	7	6	8	5	7	8	8	9	UAUGGACCACCACUGAGC	403-420	Mul_RS01365
3.8	-25.6	76.1	-28.1	-1.2	-6.5	-0.07	-43.03	27.86	15	1	2	3	3	4	2	5	4	7	7	6	8	5	7	8	8	9	9	AUGGACCACCACUGAGCG	404-421	Mul_RS01365
5.4	-26.7	76.5	-31	-1	-8.4	-0.1	-42.91	27.35	16	2	3	3	4	2	5	4	7	7	6	8	5	7	8	8	9	9	8	UGGACCACCACUGAGCGC	405-422	Mul_RS01365
7	-25.9	74.7	-32.1	-0.3	-9.2	-0.1	-42.79	26.94	16	3	3	4	2	5	4	7	7	6	8	5	7	8	8	9	9	8	8	GGACCACCACUGAGCGCU	406-423	Mul_RS01365
8.5	-25.6	74	-32.5	0	-11.4	-0.1	-42.78	26.97	16	3	4	2	5	4	7	7	6	8	5	7	8	8	9	9	8	8	12	GACCACCACUGAGCGCUC	407-424	Mul_RS01365
3.3	-27.6	77.3	-29	0	-12	-0.11	-42.79	26.94	16	4	2	5	4	7	7	6	8	5	7	8	8	9	9	8	8	12	9	ACCACCACUGAGCGCUCC	408-425	Mul_RS01365
3.8	-27.1	76.9	-29	0	-12	-0.11	-42.62	26.55	16	2	5	4	7	7	6	8	5	7	8	8	9	9	8	8	12	9	9	CCACCACUGAGCGCUCCA	409-426	Mul_RS01365
5.5	-25.7	74.6	-28.6	-0.4	-13.4	-0.13	-42.66	24.95	16	5	4	7	7	6	8	5	7	8	8	9	9	8	8	12	9	9	9	CACCACUGAGCGCUCCAG	410-427	Mul_RS01365
2.2	-26.3	73.8	-25.9	-0.4	-13.4	-0.12	-42.45	26.16	16	4	7	7	6	8	5	7	8	8	9	9	8	8	12	9	9	9	6	ACCACUGAGCGCUCCAGC	411-428	Mul_RS01365
1	-26	74.4	-24.4	-0.4	-13.4	-0.11	-42.25	27.38	16	7	7	6	8	5	7	8	8	9	9	8	8	12	9	9	9	6	8	CCACUGAGCGCUCCAGCU	412-429	Mul_RS01365
1.4	-25.2	74.2	-24	-0.6	-13.4	-0.1	-42.05	28.59	16	7	6	8	5	7	8	8	9	9	8	8	12	9	9	9	6	8	8	CACUGAGCGCUCCAGCUG	413-430	Mul_RS01365
4.6	-26.2	76.3	-28.2	-0.6	-13.4	-0.09	-41.85	29.8	16	6	8	5	7	8	8	9	9	8	8	12	9	9	9	6	8	8	6	ACUGAGCGCUCCAGCUGG	414-431	Mul_RS01365
4.1	-26.7	77.9	-28.7	-1.1	-12.2	-0.08	-41.66	31.04	17	8	5	7	8	8	9	9	8	8	12	9	9	9	6	8	8	6	7	CUGAGCGCUCCAGCUGGG	415-432	Mul_RS01365
8	-27.1	75.8	-32.8	-0.6	-12.8	-0.1	-41.87	31.33	18	5	7	8	8	9	9	8	8	12	9	9	9	6	8	8	6	7	7	UGAGCGCUCCAGCUGGGC	416-433	Mul_RS01365
13.4	-27.9	75.9	-38.6	-0.6	-13.6	-0.12	-42.26	30.39	18	7	8	8	9	9	8	8	12	9	9	9	6	8	8	6	7	7	9	GAGCGCUCCAGCUGGGCC	417-434	Mul_RS01365
7.9	-28.1	76.2	-33.3	-0.6	-13.6	-0.11	-42.54	31.21	18	8	8	9	9	8	8	12	9	9	9	6	8	8	6	7	7	9	7	AGCGCUCCAGCUGGGCCA	418-435	Mul_RS01365
9.3	-28.1	76.2	-34.7	-0.4	-13.6	-0.12	-42.73	31.48	18	8	9	9	8	8	12	9	9	9	6	8	8	6	7	7	9	7	9	GCGCUCCAGCUGGGCCAG	419-436	Mul_RS01365
9	-28.5	79	-34.8	-0.4	-13.6	-0.14	-42.92	31.75	18	9	9	8	8	12	9	9	9	6	8	8	6	7	7	9	7	9	6	CGCUCCAGCUGGGCCAGG	420-437	Mul_RS01365
11.4	-26.7	75	-35.5	-0.9	-13.4	-0.16	-43.14	31.98	18	9	8	8	12	9	9	9	6	8	8	6	7	7	9	7	9	6	6	GCUCCAGCUGGGCCAGGA	421-438	Mul_RS01365
0.6	-26.5	76.6	-24.9	-2	-12	-0.18	-43.36	32.2	18	8	8	12	9	9	9	6	8	8	6	7	7	9	7	9	6	6	7	CUCCAGCUGGGCCAGGAG	422-439	Mul_RS01365
-1.3	-26.1	74.7	-22.8	-1.3	-12	-0.08	-43.13	32.94	18	8	12	9	9	9	6	8	8	6	7	7	9	7	9	6	6	7	3	UCCAGCUGGGCCAGGAGU	423-440	Mul_RS01365
4.3	-25.3	73.1	-27.8	-0.4	-11.8	-0.07	-42.92	34.14	18	12	9	9	9	6	8	8	6	7	7	9	7	9	6	6	7	3	3	CCAGCUGGGCCAGGAGUU	424-441	Mul_RS01365
3.3	-24.5	72.8	-26.5	-0.4	-10.5	-0.06	-42.71	35.35	18	9	9	9	6	8	8	6	7	7	9	7	9	6	6	7	3	3	7	CAGCUGGGCCAGGAGUUG	425-442	Mul_RS01365
-2.2	-25.1	72.1	-21.6	-0.4	-10.5	0	-42.23	36.21	18	9	9	6	8	8	6	7	7	9	7	9	6	6	7	3	3	7	6	AGCUGGGCCAGGAGUUGC	426-443	Mul_RS01365
4.2	-24.9	72.5	-27.8	-0.4	-10.5	0.06	-42.4	37.19	18	9	6	8	8	6	7	7	9	7	9	6	6	7	3	3	7	6	2	GCUGGGCCAGGAGUUGCU	427-444	Mul_RS01365
1.5	-24.2	72.9	-24.6	-0.2	-10.1	0.15	-42.22	38.74	18	6	8	8	6	7	7	9	7	9	6	6	7	3	3	7	6	2	1	CUGGGCCAGGAGUUGCUU	428-445	Mul_RS01365
-2.5	-24.7	73.3	-22.2	0	-7.3	0.16	-42.18	37.88	18	8	8	6	7	7	9	7	9	6	6	7	3	3	7	6	2	1	5	UGGGCCAGGAGUUGCUUC	429-446	Mul_RS01365
-1.7	-23.9	71.4	-22.2	0	-6.8	0.17	-42.13	37.02	18	8	6	7	7	9	7	9	6	6	7	3	3	7	6	2	1	5	5	GGGCCAGGAGUUGCUUCU	430-447	Mul_RS01365
-0.6	-23.9	72.2	-22.5	-0.6	-6.6	0.17	-42.13	37.02	18	6	7	7	9	7	9	6	6	7	3	3	7	6	2	1	5	5	7	GGCCAGGAGUUGCUUCUG	431-448	Mul_RS01365
-3.4	-23.5	69.5	-19.2	-0.7	-5.6	0.17	-42.13	37.02	18	7	7	9	7	9	6	6	7	3	3	7	6	2	1	5	5	7	8	GCCAGGAGUUGCUUCUGC	432-449	Mul_RS01365
-5.7	-22.9	70.1	-15.8	-1.3	-7.5	0.17	-42.13	37.02	18	7	9	7	9	6	6	7	3	3	7	6	2	1	5	5	7	8	5	CCAGGAGUUGCUUCUGCA	433-450	Mul_RS01365
-6.4	-21.5	67.5	-13.4	-1.7	-8.2	0.19	-41.73	37.96	18	9	7	9	6	6	7	3	3	7	6	2	1	5	5	7	8	5	6	CAGGAGUUGCUUCUGCAG	434-451	Mul_RS01365
-8.6	-22.5	69.7	-12.2	-1.7	-9.4	0.22	-41.29	38.04	18	7	9	6	6	7	3	3	7	6	2	1	5	5	7	8	5	6	6	AGGAGUUGCUUCUGCAGG	435-452	Mul_RS01365
-8.5	-22.7	68.4	-12.5	-1.7	-9.2	0.24	-40.98	37.31	18	9	6	6	7	3	3	7	6	2	1	5	5	7	8	5	6	6	8	GGAGUUGCUUCUGCAGGC	436-453	Mul_RS01365
-6	-23.3	70.1	-15.6	-1.7	-9.6	0.25	-40.67	36.57	18	6	6	7	3	3	7	6	2	1	5	5	7	8	5	6	6	8	7	GAGUUGCUUCUGCAGGCG	437-454	Mul_RS01365
-7	-24.1	69.9	-15.2	-1.7	-11.3	0.27	-40.37	35.83	18	6	7	3	3	7	6	2	1	5	5	7	8	5	6	6	8	7	8	AGUUGCUUCUGCAGGCGC	438-455	Mul_RS01365
-13.2	-23.7	69.2	-7.6	-1.7	-14	0.3	-39.9	35.96	18	7	3	3	7	6	2	1	5	5	7	8	5	6	6	8	7	8	6	GUUGCUUCUGCAGGCGCA	439-456	Mul_RS01365
-16.2	-24.3	70.6	-4.7	-3.3	-14	0.35	-39.43	36.09	18	3	3	7	6	2	1	5	5	7	8	5	6	6	8	7	8	6	4	UUGCUUCUGCAGGCGCAG	440-457	Mul_RS01365
-17.2	-25.4	72.9	-4.7	-3.4	-14	0.34	-39.49	36.91	18	3	7	6	2	1	5	5	7	8	5	6	6	8	7	8	6	4	5	UGCUUCUGCAGGCGCAGG	441-458	Mul_RS01365
-16.1	-24.2	69.4	-4.7	-3.4	-11.4	0.42	-39.35	36.86	18	7	6	2	1	5	5	7	8	5	6	6	8	7	8	6	4	5	5	GCUUCUGCAGGCGCAGGU	442-459	Mul_RS01365
-16.2	-24.3	71.3	-4.7	-3.4	-9.3	0.49	-39.21	36.81	18	6	2	1	5	5	7	8	5	6	6	8	7	8	6	4	5	5	5	CUUCUGCAGGCGCAGGUC	443-460	Mul_RS01365
-16	-24.1	70.3	-4.7	-3.4	-9.3	0.5	-39.46	36.95	18	2	1	5	5	7	8	5	6	6	8	7	8	6	4	5	5	5	1	UUCUGCAGGCGCAGGUCA	444-461	Mul_RS01365
-15.6	-23.7	69.3	-4.7	-3.4	-9.3	0.52	-39.29	37.33	18	1	5	5	7	8	5	6	6	8	7	8	6	4	5	5	5	1	2	UCUGCAGGCGCAGGUCAU	445-462	Mul_RS01365
-16	-24	70.7	-4.7	-3.3	-10.6	0.51	-39.46	37.14	18	5	5	7	8	5	6	6	8	7	8	6	4	5	5	5	1	2	3	CUGCAGGCGCAGGUCAUG	446-463	Mul_RS01365
-17.9	-24.4	69.2	-4.7	-1.8	-7.7	0.57	-39.54	37.76	18	5	7	8	5	6	6	8	7	8	6	4	5	5	5	1	2	3	7	UGCAGGCGCAGGUCAUGC	447-464	Mul_RS01365
-17.1	-23.4	66.6	-4.7	-1.6	-7.6	0.64	-39.45	38.58	18	7	8	5	6	6	8	7	8	6	4	5	5	5	1	2	3	7	6	GCAGGCGCAGGUCAUGCA	448-465	Mul_RS01365
-12.2	-23.3	67.6	-9.5	-1.6	-7.6	0.64	-39.45	38.58	18	8	5	6	6	8	7	8	6	4	5	5	5	1	2	3	7	6	6	CAGGCGCAGGUCAUGCAC	449-466	Mul_RS01365
-14.8	-23.5	68.5	-7.1	-1.6	-7.8	0.64	-39.45	38.58	18	5	6	6	8	7	8	6	4	5	5	5	1	2	3	7	6	6	4	AGGCGCAGGUCAUGCACU	450-467	Mul_RS01365
-15.8	-22.9	67.2	-5.5	-1.6	-7.8	0.64	-39.45	38.58	18	6	6	8	7	8	6	4	5	5	5	1	2	3	7	6	6	4	4	GGCGCAGGUCAUGCACUA	451-468	Mul_RS01365
-15.3	-22.4	65.8	-5.5	-1.6	-7.4	0.64	-39.45	38.58	18	6	8	7	8	6	4	5	5	5	1	2	3	7	6	6	4	4	4	GCGCAGGUCAUGCACUAC	452-469	Mul_RS01365
-14.9	-22	67.1	-5.5	-1.6	-5.1	0.72	-39.3	38.57	18	8	7	8	6	4	5	5	5	1	2	3	7	6	6	4	4	4	3	CGCAGGUCAUGCACUACU	453-470	Mul_RS01365
-13.2	-20.3	63	-5.5	-1.5	-5	0.81	-39.08	40.2	18	7	8	6	4	5	5	5	1	2	3	7	6	6	4	4	4	3	2	GCAGGUCAUGCACUACUU	454-471	Mul_RS01365
-12.6	-20.4	64.8	-7.8	0	-4.8	0.89	-38.85	41.83	18	8	6	4	5	5	5	1	2	3	7	6	6	4	4	4	3	2	5	CAGGUCAUGCACUACUUC	455-472	Mul_RS01365
-13	-22.2	68.2	-9.2	0	-4.8	0.94	-38.64	42.88	18	6	4	5	5	5	1	2	3	7	6	6	4	4	4	3	2	5	7	AGGUCAUGCACUACUUCC	456-473	Mul_RS01365
-11	-23.6	70.8	-12.6	0	-4.8	0.98	-38.57	43.12	18	4	5	5	5	1	2	3	7	6	6	4	4	4	3	2	5	7	6	GGUCAUGCACUACUUCCC	457-474	Mul_RS01365
-12.4	-24.4	71.9	-12	0	-4.8	0.97	-38.61	43.98	18	5	5	5	1	2	3	7	6	6	4	4	4	3	2	5	7	6	10	GUCAUGCACUACUUCCCC	458-475	Mul_RS01365
-12.6	-24.6	72.7	-12	0	-4.8	0.89	-38.75	44.03	18	5	5	1	2	3	7	6	6	4	4	4	3	2	5	7	6	10	8	UCAUGCACUACUUCCCCA	459-476	Mul_RS01365
-9.8	-23.4	70	-13.6	0	-4.8	0.86	-38.77	43.45	18	5	1	2	3	7	6	6	4	4	4	3	2	5	7	6	10	8	4	CAUGCACUACUUCCCCAU	460-477	Mul_RS01365
-7.5	-24.4	72.9	-16.9	0	-4.8	0.82	-38.79	42.87	18	1	2	3	7	6	6	4	4	4	3	2	5	7	6	10	8	4	7	AUGCACUACUUCCCCAUG	461-478	Mul_RS01365
-6.5	-25.9	76.3	-19.4	0	-6.8	0.81	-38.67	42.49	18	2	3	7	6	6	4	4	4	3	2	5	7	6	10	8	4	7	7	UGCACUACUUCCCCAUGG	462-479	Mul_RS01365
4.8	-25.5	72.6	-30.3	0	-7	0.74	-38.64	42.73	18	3	7	6	6	4	4	4	3	2	5	7	6	10	8	4	7	7	7	GCACUACUUCCCCAUGGC	463-480	Mul_RS01365
3.1	-26.7	76.4	-29.8	0	-7	0.67	-38.61	42.96	18	7	6	6	4	4	4	3	2	5	7	6	10	8	4	7	7	7	6	CACUACUUCCCCAUGGCC	464-481	Mul_RS01365
-1.4	-28.5	79.4	-27.1	0	-7	0.61	-38.57	43.2	18	6	6	4	4	4	3	2	5	7	6	10	8	4	7	7	7	6	6	ACUACUUCCCCAUGGCCC	465-482	Mul_RS01365
-4.3	-29.6	82.8	-25.3	0	-7	0.53	-38.71	43.25	18	6	4	4	4	3	2	5	7	6	10	8	4	7	7	7	6	6	4	CUACUUCCCCAUGGCCCG	466-483	Mul_RS01365
-7	-30.4	83.6	-23.4	0	-7	0.53	-38.71	43.25	18	4	4	4	3	2	5	7	6	10	8	4	7	7	7	6	6	4	6	UACUUCCCCAUGGCCCGG	467-484	Mul_RS01365
-3.3	-31.2	83	-27.4	0	-8.1	0.53	-38.71	43.25	18	4	4	3	2	5	7	6	10	8	4	7	7	7	6	6	4	6	5	ACUUCCCCAUGGCCCGGC	468-485	Mul_RS01365
-11.4	-30.9	83.9	-19	0	-8.1	0.57	-38.47	42.71	18	4	3	2	5	7	6	10	8	4	7	7	7	6	6	4	6	5	2	CUUCCCCAUGGCCCGGCU	469-486	Mul_RS01365
-11.9	-31.4	83.9	-19	0	-8.1	0.61	-38.24	42.17	18	3	2	5	7	6	10	8	4	7	7	7	6	6	4	6	5	2	1	UUCCCCAUGGCCCGGCUC	470-487	Mul_RS01365
-12.2	-31.7	85.4	-19	0	-8.1	0.57	-38.2	42.5	18	2	5	7	6	10	8	4	7	7	7	6	6	4	6	5	2	1	1	UCCCCAUGGCCCGGCUCU	471-488	Mul_RS01365
-11.4	-30.9	83.9	-19	0	-8	0.54	-38.11	42.01	18	5	7	6	10	8	4	7	7	7	6	6	4	6	5	2	1	1	1	CCCCAUGGCCCGGCUCUU	472-489	Mul_RS01365
-0.5	-29.8	82.4	-29.3	0	-7	0.48	-38.29	40.82	18	7	6	10	8	4	7	7	7	6	6	4	6	5	2	1	1	1	2	CCCAUGGCCCGGCUCUUC	473-490	Mul_RS01365
1.9	-28	79.5	-29.9	0	-7	0.46	-38.46	40.2	18	6	10	8	4	7	7	7	6	6	4	6	5	2	1	1	1	2	2	CCAUGGCCCGGCUCUUCA	474-491	Mul_RS01365
2.5	-25.7	75.2	-28.2	0	-7	0.43	-38.58	39.65	17	10	8	4	7	7	7	6	6	4	6	5	2	1	1	1	2	2	1	CAUGGCCCGGCUCUUCAU	475-492	Mul_RS01365
1.9	-26.7	78.2	-28.6	0	-7	0.43	-38.63	38.04	17	8	4	7	7	7	6	6	4	6	5	2	1	1	1	2	2	1	2	AUGGCCCGGCUCUUCAUG	476-493	Mul_RS01365
3	-27	78.6	-30	0	-7	0.45	-38.61	36.82	16	4	7	7	7	6	6	4	6	5	2	1	1	1	2	2	1	2	1	UGGCCCGGCUCUUCAUGU	477-494	Mul_RS01365
6.8	-27	78.6	-33.8	0	-7	0.44	-38.76	36.4	16	7	7	7	6	6	4	6	5	2	1	1	1	2	2	1	2	1	4	GGCCCGGCUCUUCAUGUG	478-495	Mul_RS01365
4.3	-26.6	75.6	-30.9	0	-6.6	0.42	-38.9	35.98	16	7	7	6	6	4	6	5	2	1	1	1	2	2	1	2	1	4	5	GCCCGGCUCUUCAUGUGC	479-496	Mul_RS01365
-0.7	-27.6	80.6	-26.9	0	-5.8	0.41	-39.05	35.56	16	7	6	6	4	6	5	2	1	1	1	2	2	1	2	1	4	5	3	CCCGGCUCUUCAUGUGCG	480-497	Mul_RS01365
0.1	-25.6	76.5	-25.7	0	-5.8	0.41	-39.11	33.96	16	6	6	4	6	5	2	1	1	1	2	2	1	2	1	4	5	3	3	CCGGCUCUUCAUGUGCGU	481-498	Mul_RS01365
-2.6	-24.5	74.7	-21.9	0	-4.2	0.41	-39.11	33.96	16	6	4	6	5	2	1	1	1	2	2	1	2	1	4	5	3	3	7	CGGCUCUUCAUGUGCGUC	482-499	Mul_RS01365
-2.4	-24.7	73.9	-22.3	0	-4.2	0.41	-39.11	33.96	16	4	6	5	2	1	1	1	2	2	1	2	1	4	5	3	3	7	6	GGCUCUUCAUGUGCGUCC	483-500	Mul_RS01365
-5.9	-23.7	71.8	-17.8	0	-4.2	0.41	-39.11	33.96	16	6	5	2	1	1	1	2	2	1	2	1	4	5	3	3	7	6	5	GCUCUUCAUGUGCGUCCA	484-501	Mul_RS01365
-5.9	-23.5	73.3	-17.6	0	-4.2	0.39	-39.21	32.18	16	5	2	1	1	1	2	2	1	2	1	4	5	3	3	7	6	5	6	CUCUUCAUGUGCGUCCAG	485-502	Mul_RS01365
-10.1	-23.9	71.4	-13.8	0	-5.8	0.37	-39.34	30.39	16	2	1	1	1	2	2	1	2	1	4	5	3	3	7	6	5	6	5	UCUUCAUGUGCGUCCAGC	486-503	Mul_RS01365
-9	-23.4	71.1	-13.7	-0.4	-7.4	0.31	-39.72	29.15	16	1	1	1	2	2	1	2	1	4	5	3	3	7	6	5	6	5	5	CUUCAUGUGCGUCCAGCU	487-504	Mul_RS01365
-8.7	-23.1	69.8	-13.7	-0.4	-7.4	0.27	-39.9	28.52	15	1	1	2	2	1	2	1	4	5	3	3	7	6	5	6	5	5	0	UUCAUGUGCGUCCAGCUU	488-505	Mul_RS01365
-8.7	-23.1	69.8	-13.7	-0.4	-7.4	0.25	-40.09	27.91	14	1	2	2	1	2	1	4	5	3	3	7	6	5	6	5	5	0	1	UCAUGUGCGUCCAGCUUU	489-506	Mul_RS01365
-9	-23.4	71.2	-13.7	-0.4	-7.4	0.2	-40.32	28.45	14	2	2	1	2	1	4	5	3	3	7	6	5	6	5	5	0	1	3	CAUGUGCGUCCAGCUUUG	490-507	Mul_RS01365
-6.7	-23.2	70.9	-15.8	-0.4	-5.2	0.18	-40.28	29.69	14	2	1	2	1	4	5	3	3	7	6	5	6	5	5	0	1	3	1	AUGUGCGUCCAGCUUUGA	491-508	Mul_RS01365
-9.1	-24.1	73	-14.3	-0.4	-5.2	0.16	-40.23	30.93	14	1	2	1	4	5	3	3	7	6	5	6	5	5	0	1	3	1	3	UGUGCGUCCAGCUUUGAG	492-509	Mul_RS01365
-9.1	-22.9	69.7	-13.1	-0.4	-5.2	0.19	-40.11	30.95	15	2	1	4	5	3	3	7	6	5	6	5	5	0	1	3	1	3	5	GUGCGUCCAGCUUUGAGA	493-510	Mul_RS01365
-13.4	-23.5	71.3	-9.4	-0.4	-5.2	0.19	-40.05	32.56	15	1	4	5	3	3	7	6	5	6	5	5	0	1	3	1	3	5	7	UGCGUCCAGCUUUGAGAG	494-511	Mul_RS01365
-13.5	-23.1	67.9	-8.6	-0.9	-5.2	0.17	-40.07	33.78	16	4	5	3	3	7	6	5	6	5	5	0	1	3	1	3	5	7	7	GCGUCCAGCUUUGAGAGC	495-512	Mul_RS01365
-11.5	-22.5	68.3	-9.4	-1.5	-6.3	0.18	-39.99	34.23	16	5	3	3	7	6	5	6	5	5	0	1	3	1	3	5	7	7	5	CGUCCAGCUUUGAGAGCA	496-513	Mul_RS01365
-6.7	-21.4	65.1	-13.1	-1.5	-6.6	0.15	-39.97	35.27	16	3	3	7	6	5	6	5	5	0	1	3	1	3	5	7	7	5	6	GUCCAGCUUUGAGAGCAC	497-514	Mul_RS01365
-5.7	-21.6	65.8	-14.3	-1.5	-6.6	0.12	-39.94	36.31	16	3	7	6	5	6	5	5	0	1	3	1	3	5	7	7	5	6	5	UCCAGCUUUGAGAGCACA	498-515	Mul_RS01365
-3	-20.4	63.2	-15.8	-1.5	-6.6	0.15	-39.84	36.98	15	7	6	5	6	5	5	0	1	3	1	3	5	7	7	5	6	5	1	CCAGCUUUGAGAGCACAU	499-516	Mul_RS01365
-4.3	-19.6	62.5	-13.7	-1.5	-8.7	0.15	-39.84	36.98	15	6	5	6	5	5	0	1	3	1	3	5	7	7	5	6	5	1	3	CAGCUUUGAGAGCACAUG	500-517	Mul_RS01365
-4.1	-19.4	61.8	-13.7	-1.5	-9.3	0.15	-39.84	36.98	15	5	6	5	5	0	1	3	1	3	5	7	7	5	6	5	1	3	3	AGCUUUGAGAGCACAUGU	501-518	Mul_RS01365
-3.6	-18.8	60.3	-13.7	-1.4	-9.1	0.15	-39.84	36.98	15	6	5	5	0	1	3	1	3	5	7	7	5	6	5	1	3	3	5	GCUUUGAGAGCACAUGUA	502-519	Mul_RS01365
-3.3	-18.7	61.1	-15.4	0	-7.4	0.15	-39.77	37.16	15	5	5	0	1	3	1	3	5	7	7	5	6	5	1	3	3	5	8	CUUUGAGAGCACAUGUAC	503-520	Mul_RS01365
-2.3	-20.3	63.8	-18	0	-6.6	0.15	-39.68	37.34	15	5	0	1	3	1	3	5	7	7	5	6	5	1	3	3	5	8	9	UUUGAGAGCACAUGUACC	504-521	Mul_RS01365
-1.1	-22	68	-20.9	0	-6.6	0.16	-39.58	37.53	15	0	1	3	1	3	5	7	7	5	6	5	1	3	3	5	8	9	8	UUGAGAGCACAUGUACCG	505-522	Mul_RS01365
-3.3	-23.1	70.4	-19.8	0	-7	0.13	-39.68	37.09	16	1	3	1	3	5	7	7	5	6	5	1	3	3	5	8	9	8	7	UGAGAGCACAUGUACCGG	506-523	Mul_RS01365
2.5	-21.9	67.1	-24.4	0	-7	0.1	-39.76	36.64	17	3	1	3	5	7	7	5	6	5	1	3	3	5	8	9	8	7	5	GAGAGCACAUGUACCGGA	507-524	Mul_RS01365
-0.2	-21.2	64.5	-21	0	-7	0.08	-39.8	35.04	17	1	3	5	7	7	5	6	5	1	3	3	5	8	9	8	7	5	4	AGAGCACAUGUACCGGAA	508-525	Mul_RS01365
-0.2	-21.2	64.5	-21	0	-7	0.12	-39.56	34.5	17	3	5	7	7	5	6	5	1	3	3	5	8	9	8	7	5	4	2	GAGCACAUGUACCGGAAG	509-526	Mul_RS01365
0.3	-21.2	64.5	-21.5	0	-7	0.16	-39.33	33.96	17	5	7	7	5	6	5	1	3	3	5	8	9	8	7	5	4	2	4	AGCACAUGUACCGGAAGA	510-527	Mul_RS01365
1.3	-20.3	62.6	-21.6	0	-7	0.17	-39.31	34.25	17	7	7	5	6	5	1	3	3	5	8	9	8	7	5	4	2	4	3	GCACAUGUACCGGAAGAU	511-528	Mul_RS01365
2.4	-20.7	65.6	-23.1	0	-7	0.14	-39.38	32.6	17	7	5	6	5	1	3	3	5	8	9	8	7	5	4	2	4	3	8	CACAUGUACCGGAAGAUG	512-529	Mul_RS01365
-2.8	-21.3	65.3	-18.5	0	-7	0.12	-39.45	30.94	17	5	6	5	1	3	3	5	8	9	8	7	5	4	2	4	3	8	10	ACAUGUACCGGAAGAUGC	513-530	Mul_RS01365
-3.9	-21	65.6	-17.1	0	-7	0.06	-39.57	29.88	17	6	5	1	3	3	5	8	9	8	7	5	4	2	4	3	8	10	7	CAUGUACCGGAAGAUGCU	514-531	Mul_RS01365
-7.6	-21.7	67.1	-14.1	0	-7	0.02	-39.69	28.13	17	5	1	3	3	5	8	9	8	7	5	4	2	4	3	8	10	7	8	AUGUACCGGAAGAUGCUC	515-532	Mul_RS01365
-11.1	-23.8	72.4	-12.7	0	-7	-0.01	-39.83	26.38	17	1	3	3	5	8	9	8	7	5	4	2	4	3	8	10	7	8	5	UGUACCGGAAGAUGCUCG	516-533	Mul_RS01365
-11.9	-23.4	68.9	-11.5	0	-7	-0.02	-39.8	25.96	18	3	3	5	8	9	8	7	5	4	2	4	3	8	10	7	8	5	9	GUACCGGAAGAUGCUCGC	517-534	Mul_RS01365
-17.5	-25.2	73.5	-7.7	0	-7.2	0.02	-39.56	25.43	18	3	5	8	9	8	7	5	4	2	4	3	8	10	7	8	5	9	5	UACCGGAAGAUGCUCGCG	518-535	Mul_RS01365
-15.5	-25.2	73.8	-9.1	0	-8.6	0.06	-39.33	24.89	18	5	8	9	8	7	5	4	2	4	3	8	10	7	8	5	9	5	6	ACCGGAAGAUGCUCGCGA	519-536	Mul_RS01365
-10.2	-25.1	74.1	-12.5	0	-13	0.08	-39.4	24.05	18	8	9	8	7	5	4	2	4	3	8	10	7	8	5	9	5	6	4	CCGGAAGAUGCUCGCGAG	520-537	Mul_RS01365
-3.5	-24.3	73	-18.4	0	-13	0.1	-39.31	24.11	18	9	8	7	5	4	2	4	3	8	10	7	8	5	9	5	6	4	5	CGGAAGAUGCUCGCGAGG	521-538	Mul_RS01365
-6.2	-23.7	71.1	-15.1	0	-13	0.12	-39.22	24.17	18	8	7	5	4	2	4	3	8	10	7	8	5	9	5	6	4	5	4	GGAAGAUGCUCGCGAGGG	522-539	Mul_RS01365
-7.7	-22.5	68.7	-12.4	0	-13	0.14	-39.12	24.23	18	7	5	4	2	4	3	8	10	7	8	5	9	5	6	4	5	4	6	GAAGAUGCUCGCGAGGGA	523-540	Mul_RS01365
-10.1	-23.2	69.6	-10.7	0	-13	0.18	-39.03	24.72	18	5	4	2	4	3	8	10	7	8	5	9	5	6	4	5	4	6	7	AAGAUGCUCGCGAGGGAC	524-541	Mul_RS01365
-11.4	-25.9	76	-12.1	0	-13	0.21	-38.94	25.21	18	4	2	4	3	8	10	7	8	5	9	5	6	4	5	4	6	7	7	AGAUGCUCGCGAGGGACC	525-542	Mul_RS01365
-9.2	-25.5	75.2	-13.9	0	-13	0.25	-38.84	25.7	18	2	4	3	8	10	7	8	5	9	5	6	4	5	4	6	7	7	7	GAUGCUCGCGAGGGACCA	526-543	Mul_RS01365
-11.3	-26.1	76.3	-12.4	0	-13	0.22	-39.02	25.12	18	4	3	8	10	7	8	5	9	5	6	4	5	4	6	7	7	7	7	AUGCUCGCGAGGGACCAG	527-544	Mul_RS01365
-12.4	-27.2	76.6	-12.4	0	-13	0.21	-39.15	24.67	18	3	8	10	7	8	5	9	5	6	4	5	4	6	7	7	7	7	6	UGCUCGCGAGGGACCAGC	528-545	Mul_RS01365
-9.6	-27.8	77.5	-15.7	-1.7	-13	0.2	-39.18	24.55	18	8	10	7	8	5	9	5	6	4	5	4	6	7	7	7	7	6	5	GCUCGCGAGGGACCAGCG	529-546	Mul_RS01365
-13.1	-28.2	80.6	-12.8	-1.8	-12.4	0.24	-39.04	25.14	18	10	7	8	5	9	5	6	4	5	4	6	7	7	7	7	6	5	1	CUCGCGAGGGACCAGCGG	530-547	Mul_RS01365
-15.7	-27.8	79.1	-10.3	-1.8	-9.9	0.29	-38.9	25.74	18	7	8	5	9	5	6	4	5	4	6	7	7	7	7	6	5	1	1	UCGCGAGGGACCAGCGGA	531-548	Mul_RS01365
-14.2	-26.2	74.5	-10.3	-1.7	-9.7	0.33	-38.76	26.33	18	8	5	9	5	6	4	5	4	6	7	7	7	7	6	5	1	1	2	CGCGAGGGACCAGCGGAA	532-549	Mul_RS01365
-14.7	-25	71.5	-10.3	0	-5.9	0.39	-38.51	27.23	18	5	9	5	6	4	5	4	6	7	7	7	7	6	5	1	1	2	3	GCGAGGGACCAGCGGAAG	533-550	Mul_RS01365
-13.9	-24.2	71.8	-10.3	0	-5.6	0.44	-38.24	28.11	18	9	5	6	4	5	4	6	7	7	7	7	6	5	1	1	2	3	2	CGAGGGACCAGCGGAAGA	534-551	Mul_RS01365
-8.7	-23.1	68.6	-14.4	0	-5.6	0.44	-38.37	29.18	18	5	6	4	5	4	6	7	7	7	7	6	5	1	1	2	3	2	5	GAGGGACCAGCGGAAGAC	535-552	Mul_RS01365
-6.3	-24.9	72.7	-17.7	-0.7	-5.6	0.42	-38.65	29.43	18	6	4	5	4	6	7	7	7	7	6	5	1	1	2	3	2	5	5	AGGGACCAGCGGAAGACG	536-553	Mul_RS01365
-1.3	-25.5	74	-23.3	-0.7	-5.6	0.4	-38.93	29.68	18	4	5	4	6	7	7	7	7	6	5	1	1	2	3	2	5	5	7	GGGACCAGCGGAAGACGG	537-554	Mul_RS01365
-7.6	-25.1	71.3	-16.6	-0.7	-5.6	0.37	-38.92	29.03	17	5	4	6	7	7	7	7	6	5	1	1	2	3	2	5	5	7	8	GGACCAGCGGAAGACGGC	538-555	Mul_RS01365
-11.6	-25.7	73	-13.2	-0.7	-5.9	0.39	-38.86	29.82	17	4	6	7	7	7	7	6	5	1	1	2	3	2	5	5	7	8	6	GACCAGCGGAAGACGGCG	539-556	Mul_RS01365
-11.6	-25.7	72.6	-13.2	-0.7	-7.4	0.4	-38.88	30.93	17	6	7	7	7	7	6	5	1	1	2	3	2	5	5	7	8	6	2	ACCAGCGGAAGACGGCGU	540-557	Mul_RS01365
-9.2	-25.1	71.8	-15	-0.7	-7.7	0.42	-38.81	31.75	17	7	7	7	7	6	5	1	1	2	3	2	5	5	7	8	6	2	2	CCAGCGGAAGACGGCGUU	541-558	Mul_RS01365
-11.1	-24.3	71.5	-12.3	-0.7	-7.7	0.45	-38.74	32.24	17	7	7	7	6	5	1	1	2	3	2	5	5	7	8	6	2	2	2	CAGCGGAAGACGGCGUUG	542-559	Mul_RS01365
-12.2	-25.3	73.6	-12.2	-0.7	-7.7	0.47	-38.68	32.73	17	7	7	6	5	1	1	2	3	2	5	5	7	8	6	2	2	2	4	AGCGGAAGACGGCGUUGG	543-560	Mul_RS01365
-13.2	-24.7	72.5	-10.6	-0.7	-7.7	0.47	-38.7	33.41	17	7	6	5	1	1	2	3	2	5	5	7	8	6	2	2	2	4	6	GCGGAAGACGGCGUUGGA	544-561	Mul_RS01365
-17.9	-24.6	73.8	-6	-0.4	-7.7	0.45	-38.96	32.54	17	6	5	1	1	2	3	2	5	5	7	8	6	2	2	2	4	6	8	CGGAAGACGGCGUUGGAC	545-562	Mul_RS01365
-18.3	-24.8	73.1	-6	0	-7.7	0.41	-39.24	31.64	17	5	1	1	2	3	2	5	5	7	8	6	2	2	2	4	6	8	9	GGAAGACGGCGUUGGACC	546-563	Mul_RS01365
-17.7	-25.4	74.9	-6	-1.7	-7.7	0.38	-39.52	30.74	17	1	1	2	3	2	5	5	7	8	6	2	2	2	4	6	8	9	6	GAAGACGGCGUUGGACCG	547-564	Mul_RS01365
-17.7	-25.4	74.9	-6	-1.7	-7.7	0.35	-39.68	30.12	17	1	2	3	2	5	5	7	8	6	2	2	2	4	6	8	9	6	3	AAGACGGCGUUGGACCGA	548-565	Mul_RS01365
-19.1	-26.8	78.8	-6	-1.7	-7.7	0.32	-39.84	29.51	17	2	3	2	5	5	7	8	6	2	2	2	4	6	8	9	6	3	6	AGACGGCGUUGGACCGAC	549-566	Mul_RS01365
-20	-28	82.1	-6	-1.9	-11.1	0.29	-40	28.89	17	3	2	5	5	7	8	6	2	2	2	4	6	8	9	6	3	6	5	GACGGCGUUGGACCGACG	550-567	Mul_RS01365
-21.2	-29.2	84.6	-6	-1.9	-11.1	0.31	-40.01	29.13	17	2	5	5	7	8	6	2	2	2	4	6	8	9	6	3	6	5	3	ACGGCGUUGGACCGACGG	551-568	Mul_RS01365
-21.9	-29.7	86.3	-6	-1.6	-11.1	0.33	-40.01	29.36	17	5	5	7	8	6	2	2	2	4	6	8	9	6	3	6	5	3	3	CGGCGUUGGACCGACGGG	552-569	Mul_RS01365
-20.2	-27.9	81.2	-6	-1.5	-11.1	0.33	-39.94	29.22	17	5	7	8	6	2	2	2	4	6	8	9	6	3	6	5	3	3	3	GGCGUUGGACCGACGGGU	553-570	Mul_RS01365
-14.4	-27.6	80.5	-10.6	-2.6	-11.1	0.32	-39.86	29.07	17	7	8	6	2	2	2	4	6	8	9	6	3	6	5	3	3	3	4	GCGUUGGACCGACGGGUC	554-571	Mul_RS01365
-12	-27.2	83.2	-12.2	-3	-10.5	0.32	-39.78	28.93	17	8	6	2	2	2	4	6	8	9	6	3	6	5	3	3	3	4	2	CGUUGGACCGACGGGUCU	555-572	Mul_RS01365
-10.1	-25.4	78	-12.3	-3	-8.7	0.34	-39.68	29.99	18	6	2	2	2	4	6	8	9	6	3	6	5	3	3	3	4	2	4	GUUGGACCGACGGGUCUA	556-573	Mul_RS01365
-8	-26	79.8	-15	-3	-8.7	0.31	-39.88	29.2	17	2	2	2	4	6	8	9	6	3	6	5	3	3	3	4	2	4	6	UUGGACCGACGGGUCUAG	557-574	Mul_RS01365
-10.5	-26.7	78.9	-13.2	-3	-9.8	0.31	-39.88	29.2	17	2	2	4	6	8	9	6	3	6	5	3	3	3	4	2	4	6	5	UGGACCGACGGGUCUAGC	558-575	Mul_RS01365
-9.7	-25.9	77	-13.2	-3	-12.6	0.3	-39.96	29.48	17	2	4	6	8	9	6	3	6	5	3	3	3	4	2	4	6	5	3	GGACCGACGGGUCUAGCU	559-576	Mul_RS01365
-6.1	-25.6	76.3	-16.6	-2.8	-13	0.27	-40.05	29.68	17	4	6	8	9	6	3	6	5	3	3	3	4	2	4	6	5	3	6	GACCGACGGGUCUAGCUC	560-577	Mul_RS01365
-6.6	-27.6	79.7	-19.8	-1.1	-8.3	0.24	-40.14	29.87	17	6	8	9	6	3	6	5	3	3	3	4	2	4	6	5	3	6	6	ACCGACGGGUCUAGCUCC	561-578	Mul_RS01365
-6.9	-27.3	80.6	-19.9	-0.1	-7.7	0.24	-40.14	29.87	17	8	9	6	3	6	5	3	3	3	4	2	4	6	5	3	6	6	4	CCGACGGGUCUAGCUCCU	562-579	Mul_RS01365
-7.7	-25.4	77.1	-17.7	0	-4.9	0.26	-39.9	31.42	17	9	6	3	6	5	3	3	3	4	2	4	6	5	3	6	6	4	2	CGACGGGUCUAGCUCCUU	563-580	Mul_RS01365
-10.4	-24.8	76.1	-14.4	0	-4.7	0.28	-39.69	32.88	17	6	3	6	5	3	3	3	4	2	4	6	5	3	6	6	4	2	3	GACGGGUCUAGCUCCUUG	564-581	Mul_RS01365
-15.7	-26	78.7	-10.3	0	-4.7	0.3	-39.49	34.34	17	3	6	5	3	3	3	4	2	4	6	5	3	6	6	4	2	3	4	ACGGGUCUAGCUCCUUGG	565-582	Mul_RS01365
-13.7	-26.5	80.4	-12.8	0	-4.7	0.32	-39.37	35.59	17	6	5	3	3	3	4	2	4	6	5	3	6	6	4	2	3	4	6	CGGGUCUAGCUCCUUGGG	566-583	Mul_RS01365
-9.8	-25.5	75.2	-15.7	0	-4.7	0.34	-39.25	36.84	17	5	3	3	3	4	2	4	6	5	3	6	6	4	2	3	4	6	5	GGGUCUAGCUCCUUGGGC	567-584	Mul_RS01365
-11.4	-24.5	73.1	-12.4	-0.5	-5.5	0.38	-39.04	37.26	17	3	3	3	4	2	4	6	5	3	6	6	4	2	3	4	6	5	3	GGUCUAGCUCCUUGGGCA	568-585	Mul_RS01365
-10.8	-23.9	71.8	-12.4	-0.5	-5.5	0.34	-39.24	36.42	17	3	3	4	2	4	6	5	3	6	6	4	2	3	4	6	5	3	1	GUCUAGCUCCUUGGGCAG	569-586	Mul_RS01365
-11.8	-25.1	74.7	-12.4	-0.7	-6.3	0.31	-39.33	36.61	17	3	4	2	4	6	5	3	6	6	4	2	3	4	6	5	3	1	3	UCUAGCUCCUUGGGCAGG	570-587	Mul_RS01365
-10.3	-24.2	72.9	-12.4	-1.4	-6.3	0.26	-39.67	35.11	17	4	2	4	6	5	3	6	6	4	2	3	4	6	5	3	1	3	5	CUAGCUCCUUGGGCAGGA	571-588	Mul_RS01365
-5.2	-24.5	72.4	-17.8	-1.4	-6.3	0.22	-39.98	33.56	17	2	4	6	5	3	6	6	4	2	3	4	6	5	3	1	3	5	5	UAGCUCCUUGGGCAGGAC	572-589	Mul_RS01365
-5.5	-26.5	76.1	-19.5	-1.4	-6.4	0.17	-40.3	32.03	17	4	6	5	3	6	6	4	2	3	4	6	5	3	1	3	5	5	6	AGCUCCUUGGGCAGGACC	573-590	Mul_RS01365
-4.8	-27.7	79.3	-21.4	-1.4	-6.5	0.13	-40.61	30.53	17	6	5	3	6	6	4	2	3	4	6	5	3	1	3	5	5	6	4	GCUCCUUGGGCAGGACCG	574-591	Mul_RS01365
-13.9	-28.1	82.6	-12.6	-1.4	-10	0.1	-40.8	30.14	18	5	3	6	6	4	2	3	4	6	5	3	1	3	5	5	6	4	7	CUCCUUGGGCAGGACCGG	575-592	Mul_RS01365
-8.4	-28.5	80.1	-18.5	-1.4	-10.4	0.07	-41.09	28.78	18	3	6	6	4	2	3	4	6	5	3	1	3	5	5	6	4	7	8	UCCUUGGGCAGGACCGGC	576-593	Mul_RS01365
-5.7	-29.6	81.7	-21.9	-1.2	-12.1	0.03	-41.38	27.41	18	6	6	4	2	3	4	6	5	3	1	3	5	5	6	4	7	8	8	CCUUGGGCAGGACCGGCC	577-594	Mul_RS01365
-5.6	-29.4	82.6	-21.2	-1.8	-13.3	-0.01	-41.66	26.05	18	6	4	2	3	4	6	5	3	1	3	5	5	6	4	7	8	8	6	CUUGGGCAGGACCGGCCG	578-595	Mul_RS01365
-8.6	-29	80.6	-17.8	-1.8	-13.3	-0.05	-41.95	24.69	18	4	2	3	4	6	5	3	1	3	5	5	6	4	7	8	8	6	3	UUGGGCAGGACCGGCCGU	579-596	Mul_RS01365
-9.9	-28.9	80.1	-16.4	-1.8	-13.3	-0.09	-42.24	23.33	18	2	3	4	6	5	3	1	3	5	5	6	4	7	8	8	6	3	3	UGGGCAGGACCGGCCGUA	580-597	Mul_RS01365
-5.4	-28.4	77.7	-20.4	-1.8	-13.3	-0.13	-42.53	21.97	18	3	4	6	5	3	1	3	5	5	6	4	7	8	8	6	3	3	5	GGGCAGGACCGGCCGUAC	581-598	Mul_RS01365
-3.7	-27.6	76.8	-21.6	-1.5	-12.7	-0.15	-42.74	20.85	17	4	6	5	3	1	3	5	5	6	4	7	8	8	6	3	3	5	4	GGCAGGACCGGCCGUACU	582-599	Mul_RS01365
-2.3	-26.4	74.2	-22.7	-0.4	-10.8	-0.19	-43.02	19.48	17	6	5	3	1	3	5	5	6	4	7	8	8	6	3	3	5	4	6	GCAGGACCGGCCGUACUA	583-600	Mul_RS01365
-0.4	-26.2	75.8	-24.4	-0.4	-10.8	-0.23	-43.31	18.12	17	5	3	1	3	5	5	6	4	7	8	8	6	3	3	5	4	6	7	CAGGACCGGCCGUACUAG	584-601	Mul_RS01365
-3	-26.8	75	-22.5	-0.3	-10.6	-0.25	-43.55	16.92	16	3	1	3	5	5	6	4	7	8	8	6	3	3	5	4	6	7	6	AGGACCGGCCGUACUAGC	585-602	Mul_RS01365
-3.9	-26.6	75.3	-21.4	0	-10.6	-0.31	-43.94	16.38	16	1	3	5	5	6	4	7	8	8	6	3	3	5	4	6	7	6	3	GGACCGGCCGUACUAGCU	586-603	Mul_RS01365
-3.9	-26.6	76.2	-21.4	0	-10.6	-0.33	-44.11	16.06	16	3	5	5	6	4	7	8	8	6	3	3	5	4	6	7	6	3	7	GACCGGCCGUACUAGCUG	587-604	Mul_RS01365
-4.3	-27.8	78.5	-21.4	-2.1	-10.9	-0.36	-44.38	14.85	15	5	5	6	4	7	8	8	6	3	3	5	4	6	7	6	3	7	7	ACCGGCCGUACUAGCUGG	588-605	Mul_RS01365
-4.9	-27.9	77.1	-21.4	-1.5	-10.6	-0.36	-44.32	14.98	15	5	6	4	7	8	8	6	3	3	5	4	6	7	6	3	7	7	8	CCGGCCGUACUAGCUGGC	589-606	Mul_RS01365
-2.5	-27.9	77.1	-22.5	-2.9	-11.3	-0.35	-44.29	15.18	15	6	4	7	8	8	6	3	3	5	4	6	7	6	3	7	7	8	8	CGGCCGUACUAGCUGGCC	590-607	Mul_RS01365
-3.7	-26.5	74.5	-19.5	-3.3	-12.1	-0.34	-44.27	15.35	15	4	7	8	8	6	3	3	5	4	6	7	6	3	7	7	8	8	4	GGCCGUACUAGCUGGCCU	591-608	Mul_RS01365
-7.7	-25.3	71.9	-16.1	-1.4	-8.3	-0.33	-44.25	15.48	15	7	8	8	6	3	3	5	4	6	7	6	3	7	7	8	8	4	4	GCCGUACUAGCUGGCCUA	592-609	Mul_RS01365
-11.4	-25.1	73.4	-12.1	-1.6	-6.6	-0.31	-44.13	15.89	14	8	8	6	3	3	5	4	6	7	6	3	7	7	8	8	4	4	7	CCGUACUAGCUGGCCUAG	593-610	Mul_RS01365
-7.6	-23.9	69.6	-14.7	-1.6	-9.6	-0.31	-44.13	15.89	14	8	6	3	3	5	4	6	7	6	3	7	7	8	8	4	4	7	9	CGUACUAGCUGGCCUAGC	594-611	Mul_RS01365
-10.8	-24.1	69	-11.7	-1.6	-10.2	-0.31	-44.13	15.89	14	6	3	3	5	4	6	7	6	3	7	7	8	8	4	4	7	9	7	GUACUAGCUGGCCUAGCC	595-612	Mul_RS01365
-9.6	-25.9	73.4	-14.7	-1.6	-10.2	-0.31	-44.13	15.89	14	3	3	5	4	6	7	6	3	7	7	8	8	4	4	7	9	7	7	UACUAGCUGGCCUAGCCG	596-613	Mul_RS01365
-12.8	-27.1	76	-12.1	-2.2	-11.5	-0.29	-44.1	16.19	14	3	5	4	6	7	6	3	7	7	8	8	4	4	7	9	7	7	4	ACUAGCUGGCCUAGCCGG	597-614	Mul_RS01365
-11.4	-27.2	74.8	-12.1	-3.7	-11.7	-0.24	-43.79	17.38	13	5	4	6	7	6	3	7	7	8	8	4	4	7	9	7	7	4	2	CUAGCUGGCCUAGCCGGC	598-615	Mul_RS01365
-12.1	-27	73.7	-10.6	-4.3	-12.9	-0.13	-43.67	18.15	13	4	6	7	6	3	7	7	8	8	4	4	7	9	7	7	4	2	3	UAGCUGGCCUAGCCGGCA	599-616	Mul_RS01365
-7.6	-27.7	74.8	-15.8	-4.3	-12.9	-0.09	-43.44	19.09	13	6	7	6	3	7	7	8	8	4	4	7	9	7	7	4	2	3	3	AGCUGGCCUAGCCGGCAC	600-617	Mul_RS01365
-6.1	-27.5	75.1	-17.2	-4.2	-12.7	-0.02	-43.06	19.34	13	7	6	3	7	7	8	8	4	4	7	9	7	7	4	2	3	3	3	GCUGGCCUAGCCGGCACU	601-618	Mul_RS01365
-6.7	-27.9	78.9	-19	-2.2	-11.2	0.05	-42.67	19.59	13	6	3	7	7	8	8	4	4	7	9	7	7	4	2	3	3	3	4	CUGGCCUAGCCGGCACUG	602-619	Mul_RS01365
-2.7	-28.3	76.8	-23	-2.6	-11.2	0.06	-42.66	19.81	14	3	7	7	8	8	4	4	7	9	7	7	4	2	3	3	3	4	3	UGGCCUAGCCGGCACUGC	603-620	Mul_RS01365
-10.7	-27.5	75.1	-14.1	-2.7	-11.9	0.12	-42.33	20.37	14	7	7	8	8	4	4	7	9	7	7	4	2	3	3	3	4	3	2	GGCCUAGCCGGCACUGCU	604-621	Mul_RS01365
-8.7	-26.4	73	-15.6	-2.1	-11.2	0.22	-42.18	21.45	14	7	8	8	4	4	7	9	7	7	4	2	3	3	3	4	3	2	1	GCCUAGCCGGCACUGCUU	605-622	Mul_RS01365
-5.8	-26.5	75.1	-19.1	-0.3	-11.2	0.29	-41.92	22.47	15	8	8	4	4	7	9	7	7	4	2	3	3	3	4	3	2	1	3	CCUAGCCGGCACUGCUUC	606-623	Mul_RS01365
-3.6	-26.3	75.9	-21.1	-0.3	-11.2	0.39	-41.72	23.85	15	8	4	4	7	9	7	7	4	2	3	3	3	4	3	2	1	3	3	CUAGCCGGCACUGCUUCG	607-624	Mul_RS01365
-3	-26.7	74	-22.1	-0.3	-11.2	0.49	-41.53	25.23	15	4	4	7	9	7	7	4	2	3	3	3	4	3	2	1	3	3	4	UAGCCGGCACUGCUUCGC	608-625	Mul_RS01365
-3.7	-28.5	78.2	-23.2	-0.2	-11.2	0.51	-41.48	25.6	15	4	7	9	7	7	4	2	3	3	3	4	3	2	1	3	3	4	4	AGCCGGCACUGCUUCGCG	609-626	Mul_RS01365
-1.4	-28.7	76.6	-25.8	0	-11	0.59	-41.29	26.49	15	7	9	7	7	4	2	3	3	3	4	3	2	1	3	3	4	4	6	GCCGGCACUGCUUCGCGC	610-627	Mul_RS01365
-4.1	-28.1	77.5	-22.9	-1	-8.4	0.66	-41.2	27.11	16	9	7	7	4	2	3	3	3	4	3	2	1	3	3	4	4	6	3	CCGGCACUGCUUCGCGCA	611-628	Mul_RS01365
2.7	-26.7	75.3	-26.2	-3.2	-10	0.74	-41.02	28	16	7	7	4	2	3	3	3	4	3	2	1	3	3	4	4	6	3	3	CGGCACUGCUUCGCGCAG	612-629	Mul_RS01365
7.4	-24.9	70.9	-28.5	-3.8	-11.3	0.76	-40.97	28.37	16	7	4	2	3	3	3	4	3	2	1	3	3	4	4	6	3	3	2	GGCACUGCUUCGCGCAGU	613-630	Mul_RS01365
7.1	-24.9	71.6	-25.9	-6.1	-15.6	0.78	-40.91	28.75	16	4	2	3	3	3	4	3	2	1	3	3	4	4	6	3	3	2	4	GCACUGCUUCGCGCAGUG	614-631	Mul_RS01365
8.5	-24.9	71.6	-27.9	-5.5	-14.4	0.78	-40.91	28.75	16	2	3	3	3	4	3	2	1	3	3	4	4	6	3	3	2	4	5	CACUGCUUCGCGCAGUGC	615-632	Mul_RS01365
7.6	-25.1	72.7	-28.6	-4.1	-11.6	0.76	-41.28	28.71	17	3	3	3	4	3	2	1	3	3	4	4	6	3	3	2	4	5	5	ACUGCUUCGCGCAGUGCU	616-633	Mul_RS01365
6.9	-25.3	73.5	-29.4	-2.8	-11.4	0.67	-41.36	28.17	16	3	3	4	3	2	1	3	3	4	4	6	3	3	2	4	5	5	8	CUGCUUCGCGCAGUGCUC	617-634	Mul_RS01365
2.5	-25.1	72.5	-26.1	-1.4	-8.4	0.63	-41.62	27.28	16	3	4	3	2	1	3	3	4	4	6	3	3	2	4	5	5	8	6	UGCUUCGCGCAGUGCUCA	618-635	Mul_RS01365
2.5	-23.2	66.9	-25	-0.3	-8.4	0.57	-41.98	27.21	15	4	3	2	1	3	3	4	4	6	3	3	2	4	5	5	8	6	7	GCUUCGCGCAGUGCUCAA	619-636	Mul_RS01365
1.9	-23.1	67.9	-24.3	-0.3	-8.2	0.5	-42.35	27.05	14	3	2	1	3	3	4	4	6	3	3	2	4	5	5	8	6	7	9	CUUCGCGCAGUGCUCAAC	620-637	Mul_RS01365
-0.1	-22.9	66.9	-22.1	-0.3	-8.8	0.52	-42.12	28.03	14	2	1	3	3	4	4	6	3	3	2	4	5	5	8	6	7	9	6	UUCGCGCAGUGCUCAACA	621-638	Mul_RS01365
2	-22.1	64.4	-23.4	-0.3	-8.8	0.5	-42.16	28.83	14	1	3	3	4	4	6	3	3	2	4	5	5	8	6	7	9	6	5	UCGCGCAGUGCUCAACAA	622-639	Mul_RS01365
14.5	-21.8	63.8	-35.6	-0.3	-8.8	0.43	-42.02	29.11	14	3	3	4	4	6	3	3	2	4	5	5	8	6	7	9	6	5	6	CGCGCAGUGCUCAACAAG	623-640	Mul_RS01365
14.2	-20	60	-33.5	-0.2	-8.8	0.39	-42.02	29.3	14	3	4	4	6	3	3	2	4	5	5	8	6	7	9	6	5	6	4	GCGCAGUGCUCAACAAGA	624-641	Mul_RS01365
12.3	-18.5	57.5	-30.8	0	-6.7	0.34	-41.93	29.29	14	4	4	6	3	3	2	4	5	5	8	6	7	9	6	5	6	4	6	CGCAGUGCUCAACAAGAA	625-642	Mul_RS01365
11.8	-16	51.8	-27.8	0	-6.5	0.28	-42.19	29.08	14	4	6	3	3	2	4	5	5	8	6	7	9	6	5	6	4	6	6	GCAGUGCUCAACAAGAAA	626-643	Mul_RS01365
13.1	-15.9	52.1	-29	0	-3.7	0.26	-42.25	28.7	14	6	3	3	2	4	5	5	8	6	7	9	6	5	6	4	6	6	10	CAGUGCUCAACAAGAAAC	627-644	Mul_RS01365
12.6	-17.5	55.6	-30.1	0	-3.4	0.17	-42.43	27.81	14	3	3	2	4	5	5	8	6	7	9	6	5	6	4	6	6	10	9	AGUGCUCAACAAGAAACG	628-645	Mul_RS01365
14	-18.1	56.8	-32.1	0	-3.4	0.09	-42.61	26.93	14	3	2	4	5	5	8	6	7	9	6	5	6	4	6	6	10	9	8	GUGCUCAACAAGAAACGG	629-646	Mul_RS01365
11.1	-18.1	56.8	-29.2	0	-5.8	0.11	-42.68	26.8	14	2	4	5	5	8	6	7	9	6	5	6	4	6	6	10	9	8	4	UGCUCAACAAGAAACGGU	630-647	Mul_RS01365
13.4	-17	54.3	-29.9	0	-7.7	0.09	-42.73	26.42	14	4	5	5	8	6	7	9	6	5	6	4	6	6	10	9	8	4	3	GCUCAACAAGAAACGGUU	631-648	Mul_RS01365
11.4	-16.2	53.4	-27.1	0	-8	0.07	-42.79	26.05	14	5	5	8	6	7	9	6	5	6	4	6	6	10	9	8	4	3	3	CUCAACAAGAAACGGUUA	632-649	Mul_RS01365
12.1	-16.4	53.5	-28	0	-7.6	0.05	-42.82	25.75	14	5	8	6	7	9	6	5	6	4	6	6	10	9	8	4	3	3	4	UCAACAAGAAACGGUUAG	633-650	Mul_RS01365
1.2	-15.5	51.7	-16.2	0	-7.6	0.02	-42.77	24.6	14	8	6	7	9	6	5	6	4	6	6	10	9	8	4	3	3	4	5	CAACAAGAAACGGUUAGA	634-651	Mul_RS01365
2.3	-14.6	49.4	-16.4	0	-7.6	0.04	-42.93	25.08	15	6	7	9	6	5	6	4	6	6	10	9	8	4	3	3	4	5	3	AACAAGAAACGGUUAGAA	635-652	Mul_RS01365
5.2	-16	52.5	-20.7	0	-7.6	0.03	-42.98	24.78	16	7	9	6	5	6	4	6	6	10	9	8	4	3	3	4	5	3	6	ACAAGAAACGGUUAGAAC	636-653	Mul_RS01365
6.3	-15.5	51.7	-21.3	0	-7.6	0.02	-43	24.6	17	9	6	5	6	4	6	6	10	9	8	4	3	3	4	5	3	6	7	CAAGAAACGGUUAGAACA	637-654	Mul_RS01365
16.5	-16	52.5	-32	0	-7.6	0.02	-43	24.58	17	6	5	6	4	6	6	10	9	8	4	3	3	4	5	3	6	7	6	AAGAAACGGUUAGAACAC	638-655	Mul_RS01365
11.7	-18.7	58.3	-29.9	0	-7.6	-0.02	-43.29	23.22	17	5	6	4	6	6	10	9	8	4	3	3	4	5	3	6	7	6	8	AGAAACGGUUAGAACACC	639-656	Mul_RS01365
11.3	-18.5	58.3	-29.3	-0.1	-7.6	-0.06	-43.58	21.86	17	6	4	6	6	10	9	8	4	3	3	4	5	3	6	7	6	8	4	GAAACGGUUAGAACACCU	640-657	Mul_RS01365
9.6	-19.7	61.3	-28.8	-0.1	-7.6	-0.08	-43.82	20.72	16	4	6	6	10	9	8	4	3	3	4	5	3	6	7	6	8	4	4	AAACGGUUAGAACACCUG	641-658	Mul_RS01365
9.9	-21.6	66.2	-31	-0.1	-7.4	-0.12	-44.11	19.36	16	6	6	10	9	8	4	3	3	4	5	3	6	7	6	8	4	4	4	AACGGUUAGAACACCUGG	642-659	Mul_RS01365
4.1	-22.3	68.5	-25.9	-0.1	-7.4	-0.16	-44.4	18	16	6	10	9	8	4	3	3	4	5	3	6	7	6	8	4	4	4	4	ACGGUUAGAACACCUGGU	643-660	Mul_RS01365
2.7	-22.8	70.9	-24.5	-0.6	-9.7	-0.16	-44.45	17.53	16	10	9	8	4	3	3	4	5	3	6	7	6	8	4	4	4	4	2	CGGUUAGAACACCUGGUG	644-661	Mul_RS01365
6	-21	66.4	-26	-0.6	-9.7	-0.16	-44.45	17.53	16	9	8	4	3	3	4	5	3	6	7	6	8	4	4	4	4	2	6	GGUUAGAACACCUGGUGA	645-662	Mul_RS01365
3.1	-20.5	64.8	-22.6	-0.6	-9.7	-0.16	-44.45	17.53	16	8	4	3	3	4	5	3	6	7	6	8	4	4	4	4	2	6	8	GUUAGAACACCUGGUGAC	646-663	Mul_RS01365
-2.7	-22.3	69.7	-18.6	-0.6	-9.7	-0.16	-44.45	17.53	16	4	3	3	4	5	3	6	7	6	8	4	4	4	4	2	6	8	7	UUAGAACACCUGGUGACG	647-664	Mul_RS01365
-4.8	-23.4	72.2	-17.6	-0.6	-9.7	-0.27	-44.56	16.76	16	3	3	4	5	3	6	7	6	8	4	4	4	4	2	6	8	7	5	UAGAACACCUGGUGACGG	648-665	Mul_RS01365
-5.3	-23.4	72.6	-17.1	-0.6	-9.7	-0.26	-44.56	16.8	15	3	4	5	3	6	7	6	8	4	4	4	4	2	6	8	7	5	7	AGAACACCUGGUGACGGA	649-666	Mul_RS01365
-6.7	-23.5	72.3	-15.8	-0.6	-9.7	-0.27	-44.58	16.66	15	4	5	3	6	7	6	8	4	4	4	4	2	6	8	7	5	7	11	GAACACCUGGUGACGGAC	650-667	Mul_RS01365
-13.2	-25.5	76	-11.3	-0.6	-9.7	-0.28	-44.6	16.53	15	5	3	6	7	6	8	4	4	4	4	2	6	8	7	5	7	11	12	AACACCUGGUGACGGACC	651-668	Mul_RS01365
-14.5	-28	83.8	-11.9	-1.4	-10.5	-0.28	-44.63	16.36	15	3	6	7	6	8	4	4	4	4	2	6	8	7	5	7	11	12	10	ACACCUGGUGACGGACCG	652-669	Mul_RS01365
-14.2	-28.5	85.7	-11.9	-2.4	-11.1	-0.33	-44.53	15.46	15	6	7	6	8	4	4	4	4	2	6	8	7	5	7	11	12	10	5	CACCUGGUGACGGACCGG	653-670	Mul_RS01365
-12.4	-28.3	84.7	-13.1	-2.8	-9.8	-0.34	-44.58	15.33	15	7	6	8	4	4	4	4	2	6	8	7	5	7	11	12	10	5	3	ACCUGGUGACGGACCGGU	654-671	Mul_RS01365
-14.9	-28.8	87.8	-11.9	-2	-9.8	-0.31	-44.59	15.84	14	6	8	4	4	4	4	2	6	8	7	5	7	11	12	10	5	3	1	CCUGGUGACGGACCGGUG	655-672	Mul_RS01365
-14.5	-28	86.9	-11.9	-1.6	-9.8	-0.27	-44.57	17.17	15	8	4	4	4	4	2	6	8	7	5	7	11	12	10	5	3	1	1	CUGGUGACGGACCGGUGG	656-673	Mul_RS01365
-13.4	-28.8	87.7	-14.2	-1.1	-9	-0.24	-44.43	17.21	15	4	4	4	4	2	6	8	7	5	7	11	12	10	5	3	1	1	3	UGGUGACGGACCGGUGGG	657-674	Mul_RS01365
-9.1	-28.4	82.7	-18.3	-0.9	-8.7	-0.22	-44.34	17.11	15	4	4	4	2	6	8	7	5	7	11	12	10	5	3	1	1	3	7	GGUGACGGACCGGUGGGC	658-675	Mul_RS01365
-10.3	-29	84.7	-17.9	-0.5	-8.7	-0.21	-44.31	16.79	16	4	4	2	6	8	7	5	7	11	12	10	5	3	1	1	3	7	6	GUGACGGACCGGUGGGCG	659-676	Mul_RS01365
-9.8	-30.2	87.9	-17.9	-2.5	-8.7	-0.19	-44.26	16.59	16	4	2	6	8	7	5	7	11	12	10	5	3	1	1	3	7	6	5	UGACGGACCGGUGGGCGG	660-677	Mul_RS01365
-5.9	-29.8	83.2	-21.4	-2.5	-8.7	-0.17	-44.18	16.5	16	2	6	8	7	5	7	11	12	10	5	3	1	1	3	7	6	5	6	GACGGACCGGUGGGCGGC	661-678	Mul_RS01365
-5.9	-31.6	87.4	-23.2	-2.5	-8.7	-0.19	-43.97	15.7	16	6	8	7	5	7	11	12	10	5	3	1	1	3	7	6	5	6	7	ACGGACCGGUGGGCGGCG	662-679	Mul_RS01365
-2	-31.7	85.6	-27.2	-2.5	-9.1	-0.09	-43.75	17.36	16	8	7	5	7	11	12	10	5	3	1	1	3	7	6	5	6	7	6	CGGACCGGUGGGCGGCGC	663-680	Mul_RS01365
-3	-30.3	83.1	-24.8	-2.5	-9.7	0	-43.53	19.02	16	7	5	7	11	12	10	5	3	1	1	3	7	6	5	6	7	6	4	GGACCGGUGGGCGGCGCU	664-681	Mul_RS01365
-1.2	-30.3	84.1	-26.6	-2.5	-11	0.1	-43.31	20.68	16	5	7	11	12	10	5	3	1	1	3	7	6	5	6	7	6	4	3	GACCGGUGGGCGGCGCUG	665-682	Mul_RS01365
-5	-31.1	83.1	-23.6	-2.5	-12	0.2	-43.09	22.33	16	7	11	12	10	5	3	1	1	3	7	6	5	6	7	6	4	3	4	ACCGGUGGGCGGCGCUGC	666-683	Mul_RS01365
-0.3	-30.8	84	-28.1	-1.9	-12.6	0.25	-43.17	22.7	17	11	12	10	5	3	1	1	3	7	6	5	6	7	6	4	3	4	2	CCGGUGGGCGGCGCUGCU	667-684	Mul_RS01365
-2.8	-29.7	82.5	-24.7	-1	-12.6	0.34	-42.85	24.19	17	12	10	5	3	1	1	3	7	6	5	6	7	6	4	3	4	2	1	CGGUGGGCGGCGCUGCUC	668-685	Mul_RS01365
-4	-28.3	79.8	-21.8	-1.3	-13.2	0.43	-42.69	25.62	17	10	5	3	1	1	3	7	6	5	6	7	6	4	3	4	2	1	1	GGUGGGCGGCGCUGCUCU	669-686	Mul_RS01365
-3.6	-28.3	80.8	-22.2	-1.3	-13.2	0.53	-42.52	27.09	17	5	3	1	1	3	7	6	5	6	7	6	4	3	4	2	1	1	3	GUGGGCGGCGCUGCUCUG	670-687	Mul_RS01365
-8.5	-29.1	80.5	-18.1	-1.3	-13.2	0.63	-42.35	28.58	17	3	1	1	3	7	6	5	6	7	6	4	3	4	2	1	1	3	4	UGGGCGGCGCUGCUCUGC	671-688	Mul_RS01365
-8.5	-28.3	78.8	-17.6	-1	-12.6	0.73	-42.15	30.02	17	1	1	3	7	6	5	6	7	6	4	3	4	2	1	1	3	4	3	GGGCGGCGCUGCUCUGCU	672-689	Mul_RS01365
-11.5	-27.1	76.1	-13.4	-1	-12.6	0.78	-42.1	30.65	18	1	3	7	6	5	6	7	6	4	3	4	2	1	1	3	4	3	6	GGCGGCGCUGCUCUGCUA	673-690	Mul_RS01365
-11.1	-26.5	74.9	-13.4	-0.8	-12.2	0.82	-41.95	30.62	18	3	7	6	5	6	7	6	4	3	4	2	1	1	3	4	3	6	5	GCGGCGCUGCUCUGCUAG	674-691	Mul_RS01365
-10.2	-26.5	74.9	-14.7	-1	-10.8	0.87	-42.07	31.84	18	7	6	5	6	7	6	4	3	4	2	1	1	3	4	3	6	5	6	CGGCGCUGCUCUGCUAGC	675-692	Mul_RS01365
-9.8	-26.5	74.9	-12.6	-4.1	-13	0.93	-42.13	33.2	18	6	5	6	7	6	4	3	4	2	1	1	3	4	3	6	5	6	3	GGCGCUGCUCUGCUAGCG	676-693	Mul_RS01365
-13.3	-26.5	74.9	-9.1	-4.1	-13	1	-42.2	34.49	18	5	6	7	6	4	3	4	2	1	1	3	4	3	6	5	6	3	5	GCGCUGCUCUGCUAGCGG	677-694	Mul_RS01365
-10.1	-26.5	74.9	-12.6	-3.8	-11.3	1.06	-42.24	35.88	18	6	7	6	4	3	4	2	1	1	3	4	3	6	5	6	3	5	7	CGCUGCUCUGCUAGCGGC	678-695	Mul_RS01365
-8.1	-26.5	74.9	-14.7	-3.7	-11.4	1.13	-42.31	37.17	18	7	6	4	3	4	2	1	1	3	4	3	6	5	6	3	5	7	7	GCUGCUCUGCUAGCGGCG	679-696	Mul_RS01365
-11.3	-26.5	74.9	-13.4	-1.7	-10.9	1.2	-42.38	38.46	18	6	4	3	4	2	1	1	3	4	3	6	5	6	3	5	7	7	6	CUGCUCUGCUAGCGGCGC	680-697	Mul_RS01365
-10.7	-26.5	74.9	-13.4	-1.9	-12.8	1.19	-42.59	37.99	18	4	3	4	2	1	1	3	4	3	6	5	6	3	5	7	7	6	3	UGCUCUGCUAGCGGCGCU	681-698	Mul_RS01365
-9.3	-25.3	71.5	-13.4	-1.4	-13.3	1.15	-42.83	37.6	18	3	4	2	1	1	3	4	3	6	5	6	3	5	7	7	6	3	3	GCUCUGCUAGCGGCGCUA	682-699	Mul_RS01365
-6.9	-23.8	69.2	-14.2	-1.5	-13.5	1.12	-43.06	37.2	18	4	2	1	1	3	4	3	6	5	6	3	5	7	7	6	3	3	4	CUCUGCUAGCGGCGCUAA	683-700	Mul_RS01365
-3.2	-24.1	68.8	-18.2	-1.5	-13.5	1.07	-43.24	36.94	18	2	1	1	3	4	3	6	5	6	3	5	7	7	6	3	3	4	11	UCUGCUAGCGGCGCUAAC	684-701	Mul_RS01365
-4.5	-25	71	-17.8	-1.5	-13.5	1.07	-43.12	37.95	18	1	1	3	4	3	6	5	6	3	5	7	7	6	3	3	4	11	9	CUGCUAGCGGCGCUAACG	685-702	Mul_RS01365
-5.3	-25.8	71.9	-17.8	-1.5	-13.5	1.05	-43.48	37.47	18	1	3	4	3	6	5	6	3	5	7	7	6	3	3	4	11	9	9	UGCUAGCGGCGCUAACGG	686-703	Mul_RS01365
-1.4	-25.4	68.9	-21.3	-1.5	-13.5	0.96	-43.97	35.74	18	3	4	3	6	5	6	3	5	7	7	6	3	3	4	11	9	9	11	GCUAGCGGCGCUAACGGC	687-704	Mul_RS01365
4	-26.4	72.8	-27.2	-3.2	-13.5	0.87	-44.46	34.01	18	4	3	6	5	6	3	5	7	7	6	3	3	4	11	9	9	11	6	CUAGCGGCGCUAACGGCG	688-705	Mul_RS01365
4.7	-27.2	73.7	-28.7	-3.2	-13.5	0.78	-44.94	32.27	18	3	6	5	6	3	5	7	7	6	3	3	4	11	9	9	11	6	6	UAGCGGCGCUAACGGCGG	689-706	Mul_RS01365
-2.7	-28.4	76.2	-22.5	-3.2	-11.7	0.69	-45.43	30.54	18	6	5	6	3	5	7	7	6	3	3	4	11	9	9	11	6	6	4	AGCGGCGCUAACGGCGGG	690-707	Mul_RS01365
2.9	-28.6	74.7	-28.3	-3.2	-10.6	0.67	-45.43	30.28	18	5	6	3	5	7	7	6	3	3	4	11	9	9	11	6	6	4	3	GCGGCGCUAACGGCGGGC	691-708	Mul_RS01365
0.9	-29.8	78.2	-27.7	-2.9	-13	0.62	-45.59	30.31	18	6	3	5	7	7	6	3	3	4	11	9	9	11	6	6	4	3	5	CGGCGCUAACGGCGGGCC	692-709	Mul_RS01365
2	-30	77.5	-29.2	-2.8	-12.2	0.6	-45.57	30.45	18	3	5	7	7	6	3	3	4	11	9	9	11	6	6	4	3	5	5	GGCGCUAACGGCGGGCCC	693-710	Mul_RS01365
2.3	-30.6	79.1	-28.7	-2.8	-16.5	0.57	-45.56	30.6	18	5	7	7	6	3	3	4	11	9	9	11	6	6	4	3	5	5	4	GCGCUAACGGCGGGCCCG	694-711	Mul_RS01365
2	-31	81.9	-28.1	-2.5	-18	0.53	-45.53	30.81	18	7	7	6	3	3	4	11	9	9	11	6	6	4	3	5	5	4	8	CGCUAACGGCGGGCCCGG	695-712	Mul_RS01365
1.9	-30	77.5	-28.5	-2.1	-15	0.44	-45.63	29.17	18	7	6	3	3	4	11	9	9	11	6	6	4	3	5	5	4	8	9	GCUAACGGCGGGCCCGGC	696-713	Mul_RS01365
1.3	-31.2	81	-28.5	-2.1	-16.2	0.35	-45.72	27.54	18	6	3	3	4	11	9	9	11	6	6	4	3	5	5	4	8	9	9	CUAACGGCGGGCCCGGCC	697-714	Mul_RS01365
-1.7	-32.6	83.4	-23.8	-4.1	-22.4	0.29	-45.79	27.5	18	3	3	4	11	9	9	11	6	6	4	3	5	5	4	8	9	9	8	UAACGGCGGGCCCGGCCG	698-715	Mul_RS01365
-2.5	-33.4	82.9	-23.8	-4.1	-22.4	0.2	-45.88	25.86	18	3	4	11	9	9	11	6	6	4	3	5	5	4	8	9	9	8	8	AACGGCGGGCCCGGCCGC	699-716	Mul_RS01365
-3.6	-34.5	87	-23.8	-4.1	-22.4	0.14	-45.95	24.16	18	4	11	9	9	11	6	6	4	3	5	5	4	8	9	9	8	8	7	ACGGCGGGCCCGGCCGCU	700-717	Mul_RS01365
4.8	-33.8	86.1	-32.1	-3.7	-21.2	0.09	-46.01	23.52	18	11	9	9	11	6	6	4	3	5	5	4	8	9	9	8	8	7	6	CGGCGGGCCCGGCCGCUA	701-718	Mul_RS01365
1.2	-32.6	83.2	-29.2	-3.7	-17.2	0.08	-46.18	22.81	18	9	9	11	6	6	4	3	5	5	4	8	9	9	8	8	7	6	5	GGCGGGCCCGGCCGCUAG	702-719	Mul_RS01365
-2	-31.4	81.2	-25.7	-3.5	-15	0.04	-46.2	21.14	18	9	11	6	6	4	3	5	5	4	8	9	9	8	8	7	6	5	5	GCGGGCCCGGCCGCUAGA	703-720	Mul_RS01365
-2.5	-31.3	82.7	-25.7	-1.6	-14.4	-0.01	-46.13	20	18	11	6	6	4	3	5	5	4	8	9	9	8	8	7	6	5	5	8	CGGGCCCGGCCGCUAGAC	704-721	Mul_RS01365
-3.4	-31.3	82.7	-26.1	-1.6	-11	0	-45.78	20.17	18	6	6	4	3	5	5	4	8	9	9	8	8	7	6	5	5	8	6	GGGCCCGGCCGCUAGACG	705-722	Mul_RS01365
-5.7	-30.1	80	-22.8	-1.3	-10.4	0.04	-45.51	21.77	18	6	4	3	5	5	4	8	9	9	8	8	7	6	5	5	8	6	3	GGCCCGGCCGCUAGACGU	706-723	Mul_RS01365
-9.3	-29.8	79.4	-19.4	-0.2	-10.2	0.06	-45.15	22.01	18	4	3	5	5	4	8	9	9	8	8	7	6	5	5	8	6	3	6	GCCCGGCCGCUAGACGUC	707-724	Mul_RS01365
-16.1	-31	83.2	-13.7	-0.5	-10.2	0.07	-44.79	22.24	18	3	5	5	4	8	9	9	8	8	7	6	5	5	8	6	3	6	6	CCCGGCCGCUAGACGUCC	708-725	Mul_RS01365
-10.2	-30.8	84.2	-17.7	-2.9	-12.3	0.03	-44.82	21.16	18	5	5	4	8	9	9	8	8	7	6	5	5	8	6	3	6	6	5	CCGGCCGCUAGACGUCCG	709-726	Mul_RS01365
-9	-30	83.4	-17.7	-3.3	-13.1	-0.01	-44.85	19.55	18	5	4	8	9	9	8	8	7	6	5	5	8	6	3	6	6	5	3	CGGCCGCUAGACGUCCGG	710-727	Mul_RS01365
-13.7	-29.4	81.5	-13.7	-1.3	-12	-0.05	-44.87	17.95	18	4	8	9	9	8	8	7	6	5	5	8	6	3	6	6	5	3	3	GGCCGCUAGACGUCCGGG	711-728	Mul_RS01365
-13.7	-29.4	81.5	-13.7	-1.3	-12	-0.07	-44.84	17.03	18	8	9	9	8	8	7	6	5	5	8	6	3	6	6	5	3	3	2	GCCGCUAGACGUCCGGGG	712-729	Mul_RS01365
-14.4	-29.8	84.8	-13.7	-1	-11.4	-0.09	-44.81	16.11	18	9	9	8	8	7	6	5	5	8	6	3	6	6	5	3	3	2	4	CCGCUAGACGUCCGGGGG	713-730	Mul_RS01365
-9.7	-28.6	80.6	-17.5	-0.6	-10.6	-0.01	-44.68	17.69	17	9	8	8	7	6	5	5	8	6	3	6	6	5	3	3	2	4	5	CGCUAGACGUCCGGGGGC	714-731	Mul_RS01365
-7.1	-28.8	79.7	-21	0	-8.7	0.02	-44.55	18.35	17	8	8	7	6	5	5	8	6	3	6	6	5	3	3	2	4	5	5	GCUAGACGUCCGGGGGCC	715-732	Mul_RS01365
-6.5	-28.2	80.8	-20.8	0	-9.8	0.05	-44.19	17.95	16	8	7	6	5	5	8	6	3	6	6	5	3	3	2	4	5	5	5	CUAGACGUCCGGGGGCCA	716-733	Mul_RS01365
-7	-28.5	80	-20.6	0	-9.8	0.11	-44.32	19.46	16	7	6	5	5	8	6	3	6	6	5	3	3	2	4	5	5	5	6	UAGACGUCCGGGGGCCAC	717-734	Mul_RS01365
-8.5	-30.3	84.6	-20.6	-0.9	-9.8	0.19	-43.96	21.4	16	6	5	5	8	6	3	6	6	5	3	3	2	4	5	5	5	6	2	AGACGUCCGGGGGCCACG	718-735	Mul_RS01365
-5.3	-30.9	85.9	-22.9	-1.5	-13.5	0.26	-43.7	22.06	16	5	5	8	6	3	6	6	5	3	3	2	4	5	5	5	6	2	6	GACGUCCGGGGGCCACGG	719-736	Mul_RS01365
-8.3	-31.7	84.8	-20.7	-1.5	-13.5	0.3	-43.29	22.85	16	5	8	6	3	6	6	5	3	3	2	4	5	5	5	6	2	6	7	ACGUCCGGGGGCCACGGC	720-737	Mul_RS01365
-8	-31.4	85.7	-20.7	-1.5	-13.5	0.37	-43.03	24.61	16	8	6	3	6	6	5	3	3	2	4	5	5	5	6	2	6	7	4	CGUCCGGGGGCCACGGCU	721-738	Mul_RS01365
-4.5	-30.8	84.9	-23.6	-1.5	-13.5	0.43	-43.09	25.75	16	6	3	6	6	5	3	3	2	4	5	5	5	6	2	6	7	4	4	GUCCGGGGGCCACGGCUG	722-739	Mul_RS01365
-8.6	-30.8	84.9	-19.5	-1.5	-13.5	0.5	-43	27.45	16	3	6	6	5	3	3	2	4	5	5	5	6	2	6	7	4	4	2	UCCGGGGGCCACGGCUGU	723-740	Mul_RS01365
-8	-29.9	82.9	-19.5	-1.2	-12.9	0.55	-42.91	27.47	16	6	6	5	3	3	2	4	5	5	5	6	2	6	7	4	4	2	4	CCGGGGGCCACGGCUGUA	724-741	Mul_RS01365
-7.4	-28.5	80.7	-20.1	0	-9.9	0.62	-42.91	28.87	16	6	5	3	3	2	4	5	5	5	6	2	6	7	4	4	2	4	7	CGGGGGCCACGGCUGUAG	725-742	Mul_RS01365
-10.4	-27.5	75.9	-17.1	0	-7.2	0.69	-42.74	29.95	16	5	3	3	2	4	5	5	5	6	2	6	7	4	4	2	4	7	8	GGGGGCCACGGCUGUAGC	726-743	Mul_RS01365
-12.2	-26.7	75.1	-13.8	-0.4	-8	0.76	-42.57	31.04	16	3	3	2	4	5	5	5	6	2	6	7	4	4	2	4	7	8	2	GGGGCCACGGCUGUAGCU	727-744	Mul_RS01365
-15.4	-26.7	75.9	-10.6	-0.4	-8.5	0.83	-42.4	32.13	16	3	2	4	5	5	5	6	2	6	7	4	4	2	4	7	8	2	6	GGGCCACGGCUGUAGCUG	728-745	Mul_RS01365
-17.1	-26.3	73.2	-8.3	-0.4	-9.2	0.86	-42.17	32.62	16	2	4	5	5	5	6	2	6	7	4	4	2	4	7	8	2	6	6	GGCCACGGCUGUAGCUGC	729-746	Mul_RS01365
-17.8	-26.9	74.8	-8.3	-0.4	-9	0.88	-42	32.43	16	4	5	5	5	6	2	6	7	4	4	2	4	7	8	2	6	6	7	GCCACGGCUGUAGCUGCG	730-747	Mul_RS01365
-18.3	-27.3	77.7	-8.3	-0.4	-8.5	0.94	-42.06	33.14	16	5	5	5	6	2	6	7	4	4	2	4	7	8	2	6	6	7	4	CCACGGCUGUAGCUGCGG	731-748	Mul_RS01365
-16.3	-25.3	74.3	-8.3	-0.4	-8.5	0.95	-42.1	33.19	17	5	5	6	2	6	7	4	4	2	4	7	8	2	6	6	7	4	3	CACGGCUGUAGCUGCGGA	732-749	Mul_RS01365
-15.8	-24.8	73.1	-8.3	-0.4	-8.5	0.97	-42.11	33.78	16	5	6	2	6	7	4	4	2	4	7	8	2	6	6	7	4	3	0	ACGGCUGUAGCUGCGGAU	733-750	Mul_RS01365
-16.5	-25.3	75.6	-8.3	0	-7.8	0.99	-42.16	34.3	17	6	2	6	7	4	4	2	4	7	8	2	6	6	7	4	3	0	2	CGGCUGUAGCUGCGGAUG	734-751	Mul_RS01365
-15.9	-24.7	73.7	-8.3	0	-7.8	1	-41.7	34.52	17	2	6	7	4	4	2	4	7	8	2	6	6	7	4	3	0	2	4	GGCUGUAGCUGCGGAUGG	735-752	Mul_RS01365
-14.7	-23.5	70.7	-8.3	0	-7.8	1.01	-41.97	34.22	17	6	7	4	4	2	4	7	8	2	6	6	7	4	3	0	2	4	4	GCUGUAGCUGCGGAUGGU	736-753	Mul_RS01365
-14.1	-23.6	72.9	-9.5	0	-7.4	0.94	-42.11	33.04	17	7	4	4	2	4	7	8	2	6	6	7	4	3	0	2	4	4	6	CUGUAGCUGCGGAUGGUC	737-754	Mul_RS01365
-13.6	-25.2	75.1	-10.9	-0.3	-8.8	0.95	-42.37	32.74	17	4	4	2	4	7	8	2	6	6	7	4	3	0	2	4	4	6	4	UGUAGCUGCGGAUGGUCC	738-755	Mul_RS01365
-11.3	-24.4	73.2	-12.2	-0.4	-9.3	0.86	-42.7	31.52	17	4	2	4	7	8	2	6	6	7	4	3	0	2	4	4	6	4	2	GUAGCUGCGGAUGGUCCU	739-756	Mul_RS01365
-9.7	-25.6	77.1	-15.2	-0.4	-8.6	0.78	-42.69	30.92	17	2	4	7	8	2	6	6	7	4	3	0	2	4	4	6	4	2	4	UAGCUGCGGAUGGUCCUG	740-757	Mul_RS01365
-10.7	-25.6	77	-14.1	-0.4	-8.8	0.73	-42.74	29.61	17	4	7	8	2	6	6	7	4	3	0	2	4	4	6	4	2	4	3	AGCUGCGGAUGGUCCUGU	741-758	Mul_RS01365
-10.3	-25.1	75.9	-14.1	-0.4	-5.9	0.64	-42.76	28.78	17	7	8	2	6	6	7	4	3	0	2	4	4	6	4	2	4	3	2	GCUGCGGAUGGUCCUGUU	742-759	Mul_RS01365
-8	-24.4	76.7	-15.7	-0.4	-4.6	0.55	-42.77	27.95	17	8	2	6	6	7	4	3	0	2	4	4	6	4	2	4	3	2	1	CUGCGGAUGGUCCUGUUU	743-760	Mul_RS01365
-7.8	-25.2	78.7	-16.7	-0.4	-4.6	0.46	-42.96	27.42	17	2	6	6	7	4	3	0	2	4	4	6	4	2	4	3	2	1	4	UGCGGAUGGUCCUGUUUG	744-761	Mul_RS01365
-5.6	-24	75	-17.7	-0.4	-4.6	0.38	-43.14	26.9	17	6	6	7	4	3	0	2	4	4	6	4	2	4	3	2	1	4	4	GCGGAUGGUCCUGUUUGA	745-762	Mul_RS01365
-1.2	-23.9	76.6	-21.9	-0.6	-4.8	0.29	-43.33	26.37	17	6	7	4	3	0	2	4	4	6	4	2	4	3	2	1	4	4	6	CGGAUGGUCCUGUUUGAC	746-763	Mul_RS01365
-1.6	-23.9	76.6	-21	-1.2	-5.8	0.24	-43.58	26.44	17	7	4	3	0	2	4	4	6	4	2	4	3	2	1	4	4	6	6	GGAUGGUCCUGUUUGACG	747-764	Mul_RS01365
-5.4	-23.5	73.3	-17.6	-0.2	-5.8	0.22	-43.88	26.78	17	4	3	0	2	4	4	6	4	2	4	3	2	1	4	4	6	6	6	GAUGGUCCUGUUUGACGC	748-765	Mul_RS01365
-10.3	-25.3	77.9	-13.8	-1.1	-7.8	0.14	-43.95	26.22	17	3	0	2	4	4	6	4	2	4	3	2	1	4	4	6	6	6	7	AUGGUCCUGUUUGACGCG	749-766	Mul_RS01365
-7.4	-26.4	78.2	-17.8	-1.1	-8	0.07	-44.02	25.67	17	0	2	4	4	6	4	2	4	3	2	1	4	4	6	6	6	7	7	UGGUCCUGUUUGACGCGC	750-767	Mul_RS01365
-9.5	-25.6	76.3	-14.9	-1.1	-8	0.04	-44.11	25.5	18	2	4	4	6	4	2	4	3	2	1	4	4	6	6	6	7	7	3	GGUCCUGUUUGACGCGCU	751-768	Mul_RS01365
-9.5	-25.6	77.3	-14.9	-1.1	-8	-0.01	-44.32	24.94	18	4	4	6	4	2	4	3	2	1	4	4	6	6	6	7	7	3	4	GUCCUGUUUGACGCGCUG	752-769	Mul_RS01365
-6.4	-26.4	77.1	-18.8	-1.1	-7.8	-0.06	-44.6	24.27	17	4	6	4	2	4	3	2	1	4	4	6	6	6	7	7	3	4	7	UCCUGUUUGACGCGCUGC	753-770	Mul_RS01365
-5.5	-25.7	75.7	-19	-1.1	-8.4	-0.14	-44.67	23.71	17	6	4	2	4	3	2	1	4	4	6	6	6	7	7	3	4	7	6	CCUGUUUGACGCGCUGCA	754-771	Mul_RS01365
2.7	-23	69.3	-24.1	-1.1	-10.8	-0.14	-44.78	24.25	17	4	2	4	3	2	1	4	4	6	6	6	7	7	3	4	7	6	7	CUGUUUGACGCGCUGCAA	755-772	Mul_RS01365
-1.6	-23.3	68.8	-20.1	-1.1	-10.8	-0.21	-44.84	23.7	17	2	4	3	2	1	4	4	6	6	6	7	7	3	4	7	6	7	8	UGUUUGACGCGCUGCAAC	756-773	Mul_RS01365
0.6	-23.9	69.8	-22.9	-1.3	-10.8	-0.19	-44.86	24.06	17	4	3	2	1	4	4	6	6	6	7	7	3	4	7	6	7	8	6	GUUUGACGCGCUGCAACG	757-774	Mul_RS01365
-1.1	-25.1	72.6	-22.4	-1.3	-10.8	-0.19	-44.84	23.81	17	3	2	1	4	4	6	6	6	7	7	3	4	7	6	7	8	6	7	UUUGACGCGCUGCAACGG	758-775	Mul_RS01365
-5.2	-25.8	72.2	-18.7	-1.9	-10.8	-0.21	-44.9	23.7	17	2	1	4	4	6	6	6	7	7	3	4	7	6	7	8	6	7	6	UUGACGCGCUGCAACGGC	759-776	Mul_RS01365
-5.4	-26.1	73.4	-18.7	-1.9	-11.2	-0.21	-44.9	23.37	17	1	4	4	6	6	6	7	7	3	4	7	6	7	8	6	7	6	4	UGACGCGCUGCAACGGCU	760-777	Mul_RS01365
-5.5	-25.8	72	-18.7	-0.7	-11.2	-0.21	-44.9	23.04	17	4	4	6	6	6	7	7	3	4	7	6	7	8	6	7	6	4	5	GACGCGCUGCAACGGCUC	761-778	Mul_RS01365
-4	-27.8	75.2	-22.2	-0.7	-11.2	-0.21	-44.89	22.7	17	4	6	6	6	7	7	3	4	7	6	7	8	6	7	6	4	5	6	ACGCGCUGCAACGGCUCC	762-779	Mul_RS01365
-3.1	-28.9	78.3	-24.1	-1.4	-11.2	-0.19	-44.82	22.86	16	6	6	6	7	7	3	4	7	6	7	8	6	7	6	4	5	6	4	CGCGCUGCAACGGCUCCG	763-780	Mul_RS01365
-3.2	-28.3	76.6	-23.4	-1.4	-11.2	-0.19	-44.82	22.52	16	6	6	7	7	3	4	7	6	7	8	6	7	6	4	5	6	4	5	GCGCUGCAACGGCUCCGG	764-781	Mul_RS01365
-7.4	-28.3	76.6	-19.5	-1.1	-10.1	-0.2	-44.82	22.19	16	6	7	7	3	4	7	6	7	8	6	7	6	4	5	6	4	5	5	CGCUGCAACGGCUCCGGC	765-782	Mul_RS01365
-6	-28.5	75.9	-20.9	-1.6	-10.1	-0.2	-44.56	22.03	16	7	7	3	4	7	6	7	8	6	7	6	4	5	6	4	5	5	5	GCUGCAACGGCUCCGGCC	766-783	Mul_RS01365
-8.9	-28.1	77.8	-17.1	-2.1	-10.1	-0.21	-44.3	21.87	16	7	3	4	7	6	7	8	6	7	6	4	5	6	4	5	5	5	3	CUGCAACGGCUCCGGCCU	767-784	Mul_RS01365
-7.3	-27.8	76.5	-18.4	-2.1	-10.1	-0.22	-44.12	21.39	16	3	4	7	6	7	8	6	7	6	4	5	6	4	5	5	5	3	2	UGCAACGGCUCCGGCCUU	768-785	Mul_RS01365
-7.3	-26.6	73.2	-17.2	-2.1	-9.8	-0.23	-43.94	20.9	16	4	7	6	7	8	6	7	6	4	5	6	4	5	5	5	3	2	2	GCAACGGCUCCGGCCUUA	769-786	Mul_RS01365
-7.1	-26.4	74.6	-17.2	-2.1	-8.9	-0.26	-43.86	20.33	16	7	6	7	8	6	7	6	4	5	6	4	5	5	5	3	2	2	3	CAACGGCUCCGGCCUUAG	770-787	Mul_RS01365
-6.2	-26.2	74.3	-17.9	-2.1	-8.9	-0.27	-43.7	19.87	17	6	7	8	6	7	6	4	5	6	4	5	5	5	3	2	2	3	4	AACGGCUCCGGCCUUAGA	771-788	Mul_RS01365
-7.8	-26.2	74.3	-16.3	-2.1	-8.9	-0.29	-43.52	19.38	17	7	8	6	7	6	4	5	6	4	5	5	5	3	2	2	3	4	4	ACGGCUCCGGCCUUAGAA	772-789	Mul_RS01365
-7.2	-24.8	70.8	-15.5	-2.1	-8.9	-0.3	-43.34	18.89	17	8	6	7	6	4	5	6	4	5	5	5	3	2	2	3	4	4	6	CGGCUCCGGCCUUAGAAA	773-790	Mul_RS01365
-8.8	-23.7	67.8	-12.9	-2	-8.9	-0.31	-43.34	19.31	17	6	7	6	4	5	6	4	5	5	5	3	2	2	3	4	4	6	7	GGCUCCGGCCUUAGAAAC	774-791	Mul_RS01365
-8.8	-24.5	68.9	-15.2	-0.1	-6.4	-0.32	-43.33	19.73	17	7	6	4	5	6	4	5	5	5	3	2	2	3	4	4	6	7	8	GCUCCGGCCUUAGAAACC	775-792	Mul_RS01365
-13.2	-25.5	73	-11.3	-0.9	-6.4	-0.3	-43.36	20.77	17	6	4	5	6	4	5	5	5	3	2	2	3	4	4	6	7	8	7	CUCCGGCCUUAGAAACCG	776-793	Mul_RS01365
-15.8	-25.9	71.4	-9	-1	-6.4	-0.28	-43.21	21.28	17	4	5	6	4	5	5	5	3	2	2	3	4	4	6	7	8	7	5	UCCGGCCUUAGAAACCGC	777-794	Mul_RS01365
-14.4	-26.8	73.6	-11.3	-1	-6.4	-0.27	-43.26	22.3	17	5	6	4	5	5	5	3	2	2	3	4	4	6	7	8	7	5	6	CCGGCCUUAGAAACCGCG	778-795	Mul_RS01365
-9.3	-25.6	70.1	-15.2	-1	-6.6	-0.26	-43.31	23.33	17	6	4	5	5	5	3	2	2	3	4	4	6	7	8	7	5	6	4	CGGCCUUAGAAACCGCGC	779-796	Mul_RS01365
-12.9	-25.8	69.6	-12.9	0	-6.8	-0.25	-43.37	24.36	17	4	5	5	5	3	2	2	3	4	4	6	7	8	7	5	6	4	5	GGCCUUAGAAACCGCGCC	780-797	Mul_RS01365
-12.1	-25	68.7	-12.9	0	-6.8	-0.26	-43.49	24.9	18	5	5	5	3	2	2	3	4	4	6	7	8	7	5	6	4	5	4	GCCUUAGAAACCGCGCCU	781-798	Mul_RS01365
-12.5	-25.4	71.8	-12.9	0	-6.8	-0.23	-43.33	25.38	18	5	5	3	2	2	3	4	4	6	7	8	7	5	6	4	5	4	2	CCUUAGAAACCGCGCCUG	782-799	Mul_RS01365
-8.5	-24.6	70.7	-15.5	-0.3	-6.8	-0.22	-43.38	26.41	18	5	3	2	2	3	4	4	6	7	8	7	5	6	4	5	4	2	4	CUUAGAAACCGCGCCUGG	783-800	Mul_RS01365
-6.9	-24.2	69	-16.3	-0.9	-8	-0.22	-43.63	26.99	18	3	2	2	3	4	4	6	7	8	7	5	6	4	5	4	2	4	2	UUAGAAACCGCGCCUGGU	784-801	Mul_RS01365
-6	-25	70.6	-17.9	-1	-8.2	-0.23	-43.89	27.56	18	2	2	3	4	4	6	7	8	7	5	6	4	5	4	2	4	2	6	UAGAAACCGCGCCUGGUC	785-802	Mul_RS01365
-8.5	-26.8	74.8	-17.2	-1	-8.2	-0.22	-44.07	28.47	18	2	3	4	4	6	7	8	7	5	6	4	5	4	2	4	2	6	6	AGAAACCGCGCCUGGUCG	786-803	Mul_RS01365
-6.7	-26.2	73.8	-18.4	-1	-8.2	-0.21	-44.24	29.38	18	3	4	4	6	7	8	7	5	6	4	5	4	2	4	2	6	6	3	GAAACCGCGCCUGGUCGA	787-804	Mul_RS01365
-8.6	-26.8	74.8	-17.1	-1	-8.2	-0.2	-44.32	29.45	18	4	4	6	7	8	7	5	6	4	5	4	2	4	2	6	6	3	1	AAACCGCGCCUGGUCGAG	788-805	Mul_RS01365
-5.5	-27.5	77.1	-20.9	-1	-8.2	-0.18	-44.38	29.82	17	4	6	7	8	7	5	6	4	5	4	2	4	2	6	6	3	1	0	AACCGCGCCUGGUCGAGU	789-806	Mul_RS01365
-7.8	-28.3	80.1	-19.5	-0.9	-8	-0.16	-44.43	30.19	16	6	7	8	7	5	6	4	5	4	2	4	2	6	6	3	1	0	0	ACCGCGCCUGGUCGAGUU	790-807	Mul_RS01365
-4.6	-28.5	81	-23.4	0	-7.6	-0.15	-44.45	30.53	16	7	8	7	5	6	4	5	4	2	4	2	6	6	3	1	0	0	3	CCGCGCCUGGUCGAGUUC	791-808	Mul_RS01365
-3.7	-28.3	82.1	-24.1	0	-7.6	-0.15	-44.28	29.97	16	8	7	5	6	4	5	4	2	4	2	6	6	3	1	0	0	3	3	CGCGCCUGGUCGAGUUCG	792-809	Mul_RS01365
-4.3	-26.5	77.1	-22.2	0	-6.9	-0.14	-44.12	29.4	16	7	5	6	4	5	4	2	4	2	6	6	3	1	0	0	3	3	3	GCGCCUGGUCGAGUUCGU	793-810	Mul_RS01365
-7.9	-26.6	79.7	-18.7	0	-6.7	-0.14	-43.96	28.84	16	5	6	4	5	4	2	4	2	6	6	3	1	0	0	3	3	3	5	CGCCUGGUCGAGUUCGUC	794-811	Mul_RS01365
-6.8	-26.8	78.7	-18.7	-1.1	-9.5	-0.3	-44.55	29.11	16	6	4	5	4	2	4	2	6	6	3	1	0	0	3	3	3	5	4	GCCUGGUCGAGUUCGUCC	795-812	Mul_RS01365
-2.8	-26.2	79.9	-20.9	-2.4	-12.1	-0.45	-44.93	28.87	16	4	5	4	2	4	2	6	6	3	1	0	0	3	3	3	5	4	4	CCUGGUCGAGUUCGUCCA	796-813	Mul_RS01365
-0.8	-23.5	72.9	-19.9	-2.7	-12.7	-0.6	-45.32	28.62	16	5	4	2	4	2	6	6	3	1	0	0	3	3	3	5	4	4	4	CUGGUCGAGUUCGUCCAA	797-814	Mul_RS01365
-2.3	-23.8	72.3	-18.7	-2.7	-12.7	-0.61	-45.2	28.13	15	4	2	4	2	6	6	3	1	0	0	3	3	3	5	4	4	4	3	UGGUCGAGUUCGUCCAAC	798-815	Mul_RS01365
-0.9	-22.8	69.4	-20.1	-1.7	-10.7	-0.76	-45.6	27.45	15	2	4	2	6	6	3	1	0	0	3	3	3	5	4	4	4	3	3	GGUCGAGUUCGUCCAACA	799-816	Mul_RS01365
0.2	-20.9	64.3	-20.6	-0.2	-6.7	-0.84	-46.05	27.88	14	4	2	6	6	3	1	0	0	3	3	3	5	4	4	4	3	3	4	GUCGAGUUCGUCCAACAA	800-817	Mul_RS01365
0.3	-20.2	62.2	-20	-0.2	-6.7	-1	-46.46	27.21	14	2	6	6	3	1	0	0	3	3	3	5	4	4	4	3	3	4	6	UCGAGUUCGUCCAACAAA	801-818	Mul_RS01365
-0.4	-19.9	61.5	-19	-0.2	-6.3	-1	-46.34	26.51	13	6	6	3	1	0	0	3	3	3	5	4	4	4	3	3	4	6	4	CGAGUUCGUCCAACAAAG	802-819	Mul_RS01365
2.6	-18.9	58	-21	-0.2	-3.7	-1.02	-46.25	25.96	12	6	3	1	0	0	3	3	3	5	4	4	4	3	3	4	6	4	6	GAGUUCGUCCAACAAAGC	803-820	Mul_RS01365
1.5	-20.9	61.5	-21.9	-0.2	-3.7	-1.03	-46.15	25.37	12	3	1	0	0	3	3	3	5	4	4	4	3	3	4	6	4	6	7	AGUUCGUCCAACAAAGCC	804-821	Mul_RS01365
6.3	-22.3	63.8	-28.1	-0.1	-3.6	-1.04	-46.04	24.77	12	1	0	0	3	3	3	5	4	4	4	3	3	4	6	4	6	7	5	GUUCGUCCAACAAAGCCC	805-822	Mul_RS01365
-0.3	-24.1	67.8	-23.8	0	-3	-1.07	-46.05	24.99	12	0	0	3	3	3	5	4	4	4	3	3	4	6	4	6	7	5	6	UUCGUCCAACAAAGCCCG	806-823	Mul_RS01365
-1.4	-25.2	69.9	-23.8	0	-5.6	-1.1	-46.09	24.91	13	0	3	3	3	5	4	4	4	3	3	4	6	4	6	7	5	6	5	UCGUCCAACAAAGCCCGG	807-824	Mul_RS01365
2.1	-25.1	68.2	-27.2	0	-6.2	-1.12	-46.13	24.84	14	3	3	3	5	4	4	4	3	3	4	6	4	6	7	5	6	5	8	CGUCCAACAAAGCCCGGC	808-825	Mul_RS01365
6.1	-25.1	68.2	-31.2	0	-7	-1.14	-46.22	24.8	13	3	3	5	4	4	4	3	3	4	6	4	6	7	5	6	5	8	7	GUCCAACAAAGCCCGGCG	809-826	Mul_RS01365
-6.3	-25.1	68.2	-18.8	0	-7	-1.16	-46.3	24.76	13	3	5	4	4	4	3	3	4	6	4	6	7	5	6	5	8	7	4	UCCAACAAAGCCCGGCGU	810-827	Mul_RS01365
-6.4	-24.2	66.4	-17.8	0	-7	-1.18	-46.39	24.72	13	5	4	4	4	3	3	4	6	4	6	7	5	6	5	8	7	4	5	CCAACAAAGCCCGGCGUA	811-828	Mul_RS01365
-8.2	-22.8	64.2	-14.6	0	-7	-1.21	-46.47	24.68	13	4	4	4	3	3	4	6	4	6	7	5	6	5	8	7	4	5	4	CAACAAAGCCCGGCGUAG	812-829	Mul_RS01365
-8	-22.6	63.6	-14.6	0	-7	-1.07	-46.01	24.27	12	4	4	3	3	4	6	4	6	7	5	6	5	8	7	4	5	4	2	AACAAAGCCCGGCGUAGU	813-830	Mul_RS01365
-9.1	-24.5	68.6	-15.4	0	-7	-0.94	-45.55	23.91	12	4	3	3	4	6	4	6	7	5	6	5	8	7	4	5	4	2	7	ACAAAGCCCGGCGUAGUG	814-831	Mul_RS01365
-8.6	-25	70	-16.4	0	-7	-0.81	-45.1	23.54	12	3	3	4	6	4	6	7	5	6	5	8	7	4	5	4	2	7	6	CAAAGCCCGGCGUAGUGG	815-832	Mul_RS01365
-11.2	-25.6	69.5	-13.5	-0.7	-7.1	-0.83	-45.16	23.37	12	3	4	6	4	6	7	5	6	5	8	7	4	5	4	2	7	6	4	AAAGCCCGGCGUAGUGGC	816-833	Mul_RS01365
-12.8	-26.7	73.2	-12.1	-1.8	-9.3	-0.7	-44.71	23.38	11	4	6	4	6	7	5	6	5	8	7	4	5	4	2	7	6	4	3	AAGCCCGGCGUAGUGGCU	817-834	Mul_RS01365
-14.8	-27.5	75.9	-10.8	-1.9	-9.5	-0.66	-44.44	22.83	11	6	4	6	7	5	6	5	8	7	4	5	4	2	7	6	4	3	2	AGCCCGGCGUAGUGGCUU	818-835	Mul_RS01365
-15.7	-26.9	74.6	-10.2	-0.9	-7.5	-0.53	-43.98	22.87	10	4	6	7	5	6	5	8	7	4	5	4	2	7	6	4	3	2	1	GCCCGGCGUAGUGGCUUA	819-836	Mul_RS01365
-16.6	-26.8	75.9	-10.2	0	-6.8	-0.56	-44.07	22.91	10	6	7	5	6	5	8	7	4	5	4	2	7	6	4	3	2	1	4	CCCGGCGUAGUGGCUUAC	820-837	Mul_RS01365
-9.9	-26.8	75.9	-16.4	0	-8	-0.56	-44.09	22.86	11	7	5	6	5	8	7	4	5	4	2	7	6	4	3	2	1	4	4	CCGGCGUAGUGGCUUACC	821-838	Mul_RS01365
-12.5	-26.8	75.9	-14.3	0	-5.1	-0.57	-44.12	22.84	11	5	6	5	8	7	4	5	4	2	7	6	4	3	2	1	4	4	4	CGGCGUAGUGGCUUACCC	822-839	Mul_RS01365
-11.7	-27	75.1	-14.8	-0.1	-4.8	-0.74	-44.72	22.71	10	6	5	8	7	4	5	4	2	7	6	4	3	2	1	4	4	4	4	GGCGUAGUGGCUUACCCC	823-840	Mul_RS01365
-13.6	-26.2	74.2	-12.6	0	-5.3	-0.88	-45.24	22.66	9	5	8	7	4	5	4	2	7	6	4	3	2	1	4	4	4	4	2	GCGUAGUGGCUUACCCCU	824-841	Mul_RS01365
-11.7	-25.4	74.4	-13.2	-0.1	-4.2	-1.04	-45.8	22.57	8	8	7	4	5	4	2	7	6	4	3	2	1	4	4	4	4	2	2	CGUAGUGGCUUACCCCUA	825-842	Mul_RS01365
-7.7	-22.9	67.5	-14.5	-0.5	-4	-1.18	-46.3	22.5	7	7	4	5	4	2	7	6	4	3	2	1	4	4	4	4	2	2	2	GUAGUGGCUUACCCCUAA	826-843	Mul_RS01365
-8.4	-23.6	68.8	-14.5	-0.4	-3.8	-1.32	-46.76	22.52	8	4	5	4	2	7	6	4	3	2	1	4	4	4	4	2	2	2	4	UAGUGGCUUACCCCUAAC	827-844	Mul_RS01365
-8.5	-25.6	72.5	-17.1	0	-3.1	-1.46	-47.23	22.54	8	5	4	2	7	6	4	3	2	1	4	4	4	4	2	2	2	4	6	AGUGGCUUACCCCUAACC	828-845	Mul_RS01365
-11.2	-26.8	75.5	-15.6	0	-3.7	-1.6	-47.7	22.56	8	4	2	7	6	4	3	2	1	4	4	4	4	2	2	2	4	6	7	GUGGCUUACCCCUAACCG	829-846	Mul_RS01365
-11.2	-26.8	76	-15.6	0	-4.4	-1.74	-48.17	22.58	8	2	7	6	4	3	2	1	4	4	4	4	2	2	2	4	6	7	6	UGGCUUACCCCUAACCGA	830-847	Mul_RS01365
-9.2	-26.3	73.7	-17.1	0	-4.4	-1.83	-48.5	22.58	8	7	6	4	3	2	1	4	4	4	4	2	2	2	4	6	7	6	4	GGCUUACCCCUAACCGAC	831-848	Mul_RS01365
-7.7	-25.5	72.7	-17.8	0	-4.4	-1.91	-48.76	22.72	7	6	4	3	2	1	4	4	4	4	2	2	2	4	6	7	6	4	6	GCUUACCCCUAACCGACU	832-849	Mul_RS01365
-6.7	-25.6	74.9	-18.9	0	-4.4	-2	-49.08	22.83	6	4	3	2	1	4	4	4	4	2	2	2	4	6	7	6	4	6	5	CUUACCCCUAACCGACUC	833-850	Mul_RS01365
-4.8	-27.2	76.8	-22.4	0	-4.4	-2.03	-49.17	22.91	6	3	2	1	4	4	4	4	2	2	2	4	6	7	6	4	6	5	5	UUACCCCUAACCGACUCC	834-851	Mul_RS01365
-4.5	-27.5	78.2	-23	0	-2.8	-2.16	-49.6	23	7	2	1	4	4	4	4	2	2	2	4	6	7	6	4	6	5	5	6	UACCCCUAACCGACUCCU	835-852	Mul_RS01365
-3.7	-28.4	80.2	-24.7	0	-2.8	-2.29	-50.04	23.08	8	1	4	4	4	4	2	2	2	4	6	7	6	4	6	5	5	6	7	ACCCCUAACCGACUCCUC	836-853	Mul_RS01365
-10.6	-29.5	83.8	-18	-0.7	-3.1	-2.42	-50.47	23.12	9	4	4	4	4	2	2	2	4	6	7	6	4	6	5	5	6	7	7	CCCCUAACCGACUCCUCG	837-854	Mul_RS01365
-4	-28.7	82.9	-21.5	-3.2	-8	-2.53	-50.94	23.04	9	4	4	4	2	2	2	4	6	7	6	4	6	5	5	6	7	7	5	CCCUAACCGACUCCUCGG	838-855	Mul_RS01365
-2.6	-26.7	79.5	-20.9	-3.2	-10.3	-2.67	-51.47	22.94	8	4	4	2	2	2	4	6	7	6	4	6	5	5	6	7	7	5	4	CCUAACCGACUCCUCGGA	839-856	Mul_RS01365
11.8	-25.4	76.7	-34	-3.2	-10.3	-2.88	-52.33	22.24	8	4	2	2	2	4	6	7	6	4	6	5	5	6	7	7	5	4	6	CUAACCGACUCCUCGGAC	840-857	Mul_RS01365
3.6	-26.8	79.6	-27.2	-3.2	-10.3	-2.94	-52.61	21.71	9	2	2	2	4	6	7	6	4	6	5	5	6	7	7	5	4	6	6	UAACCGACUCCUCGGACG	841-858	Mul_RS01365
1.1	-27.6	79.2	-25.5	-3.2	-11.4	-3.01	-52.93	21.12	10	2	2	4	6	7	6	4	6	5	5	6	7	7	5	4	6	6	7	AACCGACUCCUCGGACGC	842-859	Mul_RS01365
-2.4	-30.1	86.8	-24.3	-3.2	-14.4	-2.89	-52.54	21.17	10	2	4	6	7	6	4	6	5	5	6	7	7	5	4	6	6	7	8	ACCGACUCCUCGGACGCG	843-860	Mul_RS01365
-2	-29.4	86.2	-23.4	-2.9	-16	-2.96	-52.86	20.79	11	4	6	7	6	4	6	5	5	6	7	7	5	4	6	6	7	8	7	CCGACUCCUCGGACGCGA	844-861	Mul_RS01365
-4.8	-28	83.9	-20.5	-2.7	-9.9	-2.86	-52.53	20.8	10	6	7	6	4	6	5	5	6	7	7	5	4	6	6	7	8	7	6	CGACUCCUCGGACGCGAG	845-862	Mul_RS01365
-6	-26.2	78.7	-17.2	-3	-8.1	-2.76	-52.19	20.83	9	7	6	4	6	5	5	6	7	7	5	4	6	6	7	8	7	6	3	GACUCCUCGGACGCGAGU	846-863	Mul_RS01365
-10.2	-26.3	78.7	-13.1	-3	-7.9	-2.71	-52.09	20.86	8	6	4	6	5	5	6	7	7	5	4	6	6	7	8	7	6	3	4	ACUCCUCGGACGCGAGUU	847-864	Mul_RS01365
-10.4	-26.5	79.7	-13.1	-3	-7.8	-2.77	-52.42	20.38	8	4	6	5	5	6	7	7	5	4	6	6	7	8	7	6	3	4	10	CUCCUCGGACGCGAGUUC	848-865	Mul_RS01365
-8.2	-27.9	82.6	-16.7	-3	-9.6	-2.89	-52.9	19.96	9	6	5	5	6	7	7	5	4	6	6	7	8	7	6	3	4	10	11	UCCUCGGACGCGAGUUCG	849-866	Mul_RS01365
-8.7	-27	80.2	-15.3	-3	-9.8	-3	-53.42	19.5	10	5	5	6	7	7	5	4	6	6	7	8	7	6	3	4	10	11	6	CCUCGGACGCGAGUUCGU	850-867	Mul_RS01365
-8.2	-25.9	78.5	-14.7	-3	-9.8	-3.1	-53.89	19.06	11	5	6	7	7	5	4	6	6	7	8	7	6	3	4	10	11	6	11	CUCGGACGCGAGUUCGUC	851-868	Mul_RS01365
-10.8	-25.7	77.2	-12.5	-2.4	-9.8	-3.26	-54.58	18.71	12	6	7	7	5	4	6	6	7	8	7	6	3	4	10	11	6	11	7	UCGGACGCGAGUUCGUCA	852-869	Mul_RS01365
-9.2	-24.1	72.4	-12.5	-2.4	-9.4	-3.26	-54.66	18.46	11	7	7	5	4	6	6	7	8	7	6	3	4	10	11	6	11	7	8	CGGACGCGAGUUCGUCAA	853-870	Mul_RS01365
-6.2	-22.9	69.2	-14.3	-2.4	-7.8	-3.32	-54.98	18.11	11	7	5	4	6	6	7	8	7	6	3	4	10	11	6	11	7	8	11	GGACGCGAGUUCGUCAAG	854-871	Mul_RS01365
-6.2	-22.5	66.7	-14	-2.3	-7.8	-3.38	-55.31	17.76	11	5	4	6	6	7	8	7	6	3	4	10	11	6	11	7	8	11	14	GACGCGAGUUCGUCAAGC	855-872	Mul_RS01365
-6.7	-22.7	67	-15.4	-0.3	-7.8	-3.41	-55.44	17.61	11	4	6	6	7	8	7	6	3	4	10	11	6	11	7	8	11	14	13	ACGCGAGUUCGUCAAGCA	856-873	Mul_RS01365
-4.1	-22.7	67	-18.6	0	-7.2	-3.36	-55.24	17.61	11	6	6	7	8	7	6	3	4	10	11	6	11	7	8	11	14	13	11	CGCGAGUUCGUCAAGCAC	857-874	Mul_RS01365
-1.1	-21.3	64.3	-20.2	0	-7.1	-3.22	-54.68	18.24	10	6	7	8	7	6	3	4	10	11	6	11	7	8	11	14	13	11	4	GCGAGUUCGUCAAGCACU	858-875	Mul_RS01365
0.9	-21.7	67.4	-22.6	0	-6.3	-3.21	-54.63	18.55	10	7	8	7	6	3	4	10	11	6	11	7	8	11	14	13	11	4	14	CGAGUUCGUCAAGCACUG	859-876	Mul_RS01365
3.2	-20.7	63.3	-23.9	0	-4.9	-3.19	-54.58	18.87	10	8	7	6	3	4	10	11	6	11	7	8	11	14	13	11	4	14	15	GAGUUCGUCAAGCACUGC	860-877	Mul_RS01365
1.2	-22.7	66.8	-23.9	0	-5.5	-3.34	-55.21	18.59	11	7	6	3	4	10	11	6	11	7	8	11	14	13	11	4	14	15	16	AGUUCGUCAAGCACUGCC	861-878	Mul_RS01365
4.3	-24.1	69.2	-28.4	0	-5.5	-3.34	-55.2	18.72	11	6	3	4	10	11	6	11	7	8	11	14	13	11	4	14	15	16	15	GUUCGUCAAGCACUGCCC	862-879	Mul_RS01365
5.4	-25.9	73.6	-31.3	0	-5.5	-3.49	-55.86	18.36	12	3	4	10	11	6	11	7	8	11	14	13	11	4	14	15	16	15	15	UUCGUCAAGCACUGCCCG	863-880	Mul_RS01365
-0.4	-25.8	73.5	-24.9	-0.2	-5.5	-3.65	-56.51	17.98	13	4	10	11	6	11	7	8	11	14	13	11	4	14	15	16	15	15	9	UCGUCAAGCACUGCCCGA	864-881	Mul_RS01365
0.3	-24.6	71	-24.9	0	-5.5	-3.7	-56.76	17.71	13	10	11	6	11	7	8	11	14	13	11	4	14	15	16	15	15	9	5	CGUCAAGCACUGCCCGAU	865-882	Mul_RS01365
2.4	-23.7	68.7	-26.1	0	-5.5	-3.62	-56.4	18.13	12	11	6	11	7	8	11	14	13	11	4	14	15	16	15	15	9	5	9	GUCAAGCACUGCCCGAUC	866-883	Mul_RS01365
-2	-24.1	70.4	-22.1	0	-5.5	-3.54	-56.1	18.44	11	6	11	7	8	11	14	13	11	4	14	15	16	15	15	9	5	9	9	UCAAGCACUGCCCGAUCU	867-884	Mul_RS01365
-3.8	-23.2	68.4	-19.4	0	-5.5	-3.47	-55.86	18.57	10	11	7	8	11	14	13	11	4	14	15	16	15	15	9	5	9	9	7	CAAGCACUGCCCGAUCUA	868-885	Mul_RS01365
-6	-23.6	69.1	-17.6	0	-5.5	-3.47	-55.83	18.58	10	7	8	11	14	13	11	4	14	15	16	15	15	9	5	9	9	7	10	AAGCACUGCCCGAUCUAG	869-886	Mul_RS01365
6.8	-25.1	71.5	-31.9	0	-5.5	-3.47	-55.8	18.59	10	8	11	14	13	11	4	14	15	16	15	15	9	5	9	9	7	10	12	AGCACUGCCCGAUCUAGC	870-887	Mul_RS01365
7.7	-24.9	71.8	-32.6	0	-5.2	-3.52	-56.01	18.51	11	11	14	13	11	4	14	15	16	15	15	9	5	9	9	7	10	12	6	GCACUGCCCGAUCUAGCU	871-888	Mul_RS01365
-2.9	-25.3	75.5	-22.4	0	-5.2	-3.52	-55.98	18.53	11	14	13	11	4	14	15	16	15	15	9	5	9	9	7	10	12	6	8	CACUGCCCGAUCUAGCUG	872-889	Mul_RS01365
-4.6	-25.1	75.2	-20.5	0	-5.2	-3.47	-55.8	18.58	10	13	11	4	14	15	16	15	15	9	5	9	9	7	10	12	6	8	5	ACUGCCCGAUCUAGCUGA	873-890	Mul_RS01365
-4.6	-23.7	71.4	-19.1	0	-5.2	-3.47	-55.82	18.63	10	11	4	14	15	16	15	15	9	5	9	9	7	10	12	6	8	5	7	CUGCCCGAUCUAGCUGAA	874-891	Mul_RS01365
-8.2	-23.9	71	-15.7	0	-5.2	-3.56	-56.22	18.49	10	4	14	15	16	15	15	9	5	9	9	7	10	12	6	8	5	7	8	UGCCCGAUCUAGCUGAAG	875-892	Mul_RS01365
-4.2	-23.5	67.8	-19.3	0	-4.9	-3.68	-56.8	18.14	11	14	15	16	15	15	9	5	9	9	7	10	12	6	8	5	7	8	7	GCCCGAUCUAGCUGAAGC	876-893	Mul_RS01365
-5.7	-23.1	69.2	-16.8	-0.3	-7.1	-3.68	-56.9	18.05	11	15	16	15	15	9	5	9	9	7	10	12	6	8	5	7	8	7	3	CCCGAUCUAGCUGAAGCU	877-894	Mul_RS01365
-7.4	-22.3	68.8	-14.1	-0.6	-8.4	-3.69	-56.99	17.96	11	16	15	15	9	5	9	9	7	10	12	6	8	5	7	8	7	3	3	CCGAUCUAGCUGAAGCUG	878-895	Mul_RS01365
-4.6	-20.3	64.6	-14.9	-0.6	-8.4	-3.69	-57.07	17.9	11	15	15	9	5	9	9	7	10	12	6	8	5	7	8	7	3	3	1	CGAUCUAGCUGAAGCUGU	879-896	Mul_RS01365
-3.9	-18.6	60.3	-13.9	-0.6	-8.4	-3.69	-57.16	17.85	11	15	9	5	9	9	7	10	12	6	8	5	7	8	7	3	3	1	1	GAUCUAGCUGAAGCUGUU	880-897	Mul_RS01365
-8.1	-18.7	60.5	-9.8	-0.6	-7.7	-3.69	-57.24	17.79	11	9	5	9	9	7	10	12	6	8	5	7	8	7	3	3	1	1	1	AUCUAGCUGAAGCUGUUU	881-898	Mul_RS01365
-6.2	-19.1	61.5	-12.1	-0.6	-7.7	-3.68	-57.32	17.74	11	5	9	9	7	10	12	6	8	5	7	8	7	3	3	1	1	1	2	UCUAGCUGAAGCUGUUUU	882-899	Mul_RS01365
-4.7	-19.4	62.8	-13.9	-0.6	-7.7	-3.73	-57.58	17.57	12	9	9	7	10	12	6	8	5	7	8	7	3	3	1	1	1	2	4	CUAGCUGAAGCUGUUUUG	883-900	Mul_RS01365
-1.1	-19.8	61.7	-17.9	-0.6	-7.7	-3.81	-58	17.23	13	9	7	10	12	6	8	5	7	8	7	3	3	1	1	1	2	4	5	UAGCUGAAGCUGUUUUGC	884-901	Mul_RS01365
-0.3	-20.2	63.2	-19.1	-0.6	-7.7	-3.87	-58.37	17	14	7	10	12	6	8	5	7	8	7	3	3	1	1	1	2	4	5	5	AGCUGAAGCUGUUUUGCU	885-902	Mul_RS01365
1.1	-19.6	61.8	-19.7	-0.9	-5.3	-3.93	-58.67	16.82	15	10	12	6	8	5	7	8	7	3	3	1	1	1	2	4	5	5	4	GCUGAAGCUGUUUUGCUA	886-903	Mul_RS01365
11.3	-19.5	62.7	-29.8	-0.9	-4.8	-3.92	-58.75	16.76	15	12	6	8	5	7	8	7	3	3	1	1	1	2	4	5	5	4	5	CUGAAGCUGUUUUGCUAC	887-904	Mul_RS01365
10.6	-20.9	65.7	-30.5	-0.9	-5.7	-3.91	-58.82	16.71	15	6	8	5	7	8	7	3	3	1	1	1	2	4	5	5	4	5	5	UGAAGCUGUUUUGCUACG	888-905	Mul_RS01365
12.2	-19.7	62.1	-30.9	-0.9	-6.9	-3.9	-58.88	16.67	15	8	5	7	8	7	3	3	1	1	1	2	4	5	5	4	5	5	1	GAAGCUGUUUUGCUACGU	889-906	Mul_RS01365
10.2	-20.9	65.3	-30.1	-0.9	-8	-3.88	-58.94	16.63	15	5	7	8	7	3	3	1	1	1	2	4	5	5	4	5	5	1	3	AAGCUGUUUUGCUACGUG	890-907	Mul_RS01365
10.3	-21.6	68	-31	-0.7	-8	-3.91	-59.15	16.55	16	7	8	7	3	3	1	1	1	2	4	5	5	4	5	5	1	3	3	AGCUGUUUUGCUACGUGA	891-908	Mul_RS01365
13.9	-21.7	67.9	-35.1	0	-8	-3.93	-59.29	16.43	17	8	7	3	3	1	1	1	2	4	5	5	4	5	5	1	3	3	4	GCUGUUUUGCUACGUGAC	892-909	Mul_RS01365
14.9	-22.7	72.8	-36.9	0	-8.9	-3.94	-59.39	16.32	18	7	3	3	1	1	1	2	4	5	5	4	5	5	1	3	3	4	2	CUGUUUUGCUACGUGACG	893-910	Mul_RS01365
19	-23.1	70.8	-41.4	0	-8.9	-3.92	-59.32	16.38	18	3	3	1	1	1	2	4	5	5	4	5	5	1	3	3	4	2	3	UGUUUUGCUACGUGACGC	894-911	Mul_RS01365
14.5	-23.7	71.9	-37	-1.1	-8.9	-3.89	-59.25	16.45	18	3	1	1	1	2	4	5	5	4	5	5	1	3	3	4	2	3	3	GUUUUGCUACGUGACGCG	895-912	Mul_RS01365
9.8	-24.9	74.9	-33.3	-1.3	-8.9	-3.87	-59.18	16.54	17	1	1	1	2	4	5	5	4	5	5	1	3	3	4	2	3	3	3	UUUUGCUACGUGACGCGG	896-913	Mul_RS01365
12.5	-24.8	74.8	-35.9	-1.3	-8.9	-3.84	-59.11	16.61	16	1	1	2	4	5	5	4	5	5	1	3	3	4	2	3	3	3	2	UUUGCUACGUGACGCGGA	897-914	Mul_RS01365
11	-25.4	75.6	-35	-1.3	-8.9	-3.81	-59.04	16.66	15	1	2	4	5	5	4	5	5	1	3	3	4	2	3	3	3	2	2	UUGCUACGUGACGCGGAC	898-915	Mul_RS01365
8.1	-27.3	79	-34	-1.3	-8.9	-3.8	-58.98	16.69	15	2	4	5	5	4	5	5	1	3	3	4	2	3	3	3	2	2	5	UGCUACGUGACGCGGACC	899-916	Mul_RS01365
7.1	-27.9	79.9	-33.4	-1.6	-8.9	-3.78	-58.93	16.71	15	4	5	5	4	5	5	1	3	3	4	2	3	3	3	2	2	5	6	GCUACGUGACGCGGACCG	900-917	Mul_RS01365
3.5	-27.9	79.9	-29.7	-1.6	-10.9	-3.76	-58.88	16.74	15	5	5	4	5	5	1	3	3	4	2	3	3	3	2	2	5	6	7	CUACGUGACGCGGACCGC	901-918	Mul_RS01365
2.7	-29.3	82.6	-27.3	-4.3	-17.1	-3.75	-58.83	16.77	15	5	4	5	5	1	3	3	4	2	3	3	3	2	2	5	6	7	5	UACGUGACGCGGACCGCG	902-919	Mul_RS01365
2.2	-29.3	82.4	-26.2	-4.9	-18.3	-3.74	-58.78	16.8	15	4	5	5	1	3	3	4	2	3	3	3	2	2	5	6	7	5	5	ACGUGACGCGGACCGCGU	903-920	Mul_RS01365
2	-29.5	83.4	-24.8	-6.3	-21.1	-3.73	-58.75	16.82	15	5	5	1	3	3	4	2	3	3	3	2	2	5	6	7	5	5	5	CGUGACGCGGACCGCGUC	904-921	Mul_RS01365
1.9	-27.9	79.4	-21.8	-7.6	-23.7	-3.72	-58.72	16.84	15	5	1	3	3	4	2	3	3	3	2	2	5	6	7	5	5	5	2	GUGACGCGGACCGCGUCA	905-922	Mul_RS01365
1.2	-28.6	80.7	-21.8	-7.6	-23.7	-3.72	-58.72	16.84	15	1	3	3	4	2	3	3	3	2	2	5	6	7	5	5	5	2	5	UGACGCGGACCGCGUCAC	906-923	Mul_RS01365
2.9	-29.2	81.6	-24.8	-6.9	-22.3	-3.73	-58.75	16.82	15	3	3	4	2	3	3	3	2	2	5	6	7	5	5	5	2	5	5	GACGCGGACCGCGUCACG	907-924	Mul_RS01365
2.3	-29.2	81	-26.2	-4.9	-18.3	-3.74	-58.78	16.8	15	3	4	2	3	3	3	2	2	5	6	7	5	5	5	2	5	5	4	ACGCGGACCGCGUCACGU	908-925	Mul_RS01365
3.1	-28.5	79.9	-27.3	-3.9	-16.3	-3.75	-58.83	16.77	15	4	2	3	3	3	2	2	5	6	7	5	5	5	2	5	5	4	3	CGCGGACCGCGUCACGUA	909-926	Mul_RS01365
4.5	-27.3	76.8	-29.7	-1.7	-11.9	-3.76	-58.88	16.74	15	2	3	3	3	2	2	5	6	7	5	5	5	2	5	5	4	3	3	GCGGACCGCGUCACGUAG	910-927	Mul_RS01365
7.5	-27.3	76.8	-33.4	-1.2	-9.8	-3.78	-58.93	16.71	15	3	3	3	2	2	5	6	7	5	5	5	2	5	5	4	3	3	3	CGGACCGCGUCACGUAGC	911-928	Mul_RS01365
9	-25.7	73.1	-34	-0.4	-8.2	-3.8	-58.98	16.69	15	3	3	2	2	5	6	7	5	5	5	2	5	5	4	3	3	3	2	GGACCGCGUCACGUAGCA	912-929	Mul_RS01365
11.9	-23.8	68.2	-35	-0.3	-8	-3.81	-59.04	16.66	15	3	2	2	5	6	7	5	5	5	2	5	5	4	3	3	3	2	1	GACCGCGUCACGUAGCAA	913-930	Mul_RS01365
13.3	-23.1	65.9	-35.9	-0.2	-7	-3.83	-59.1	16.61	16	2	2	5	6	7	5	5	5	2	5	5	4	3	3	3	2	1	1	ACCGCGUCACGUAGCAAA	914-931	Mul_RS01365
12.1	-21.7	62.7	-33.3	-0.2	-7	-3.86	-59.17	16.53	17	2	5	6	7	5	5	5	2	5	5	4	3	3	3	2	1	1	1	CCGCGUCACGUAGCAAAA	915-932	Mul_RS01365
13.5	-20.3	60.4	-33.3	-0.2	-7	-3.85	-59.2	16.58	17	5	6	7	5	5	5	2	5	5	4	3	3	3	2	1	1	1	1	CGCGUCACGUAGCAAAAG	916-933	Mul_RS01365
20.8	-19.3	57.2	-39.6	-0.2	-7.3	-3.88	-59.26	16.52	17	6	7	5	5	5	2	5	5	4	3	3	3	2	1	1	1	1	2	GCGUCACGUAGCAAAAGC	917-934	Mul_RS01365
20.4	-18.7	57	-37.9	-0.8	-10	-3.9	-59.33	16.45	17	7	5	5	5	2	5	5	4	3	3	3	2	1	1	1	1	2	2	CGUCACGUAGCAAAAGCA	918-935	Mul_RS01365
18.8	-17.5	54.4	-35.1	-0.8	-10	-3.92	-59.39	16.39	17	5	5	5	2	5	5	4	3	3	3	2	1	1	1	1	2	2	2	GUCACGUAGCAAAAGCAG	919-936	Mul_RS01365
14.7	-17.5	54.6	-31	-0.8	-10	-3.88	-59.37	16.48	16	5	5	2	5	5	4	3	3	3	2	1	1	1	1	2	2	2	1	UCACGUAGCAAAAGCAGA	920-937	Mul_RS01365
17.6	-17.3	54	-33.7	-0.8	-10	-3.82	-59.38	16.6	16	5	2	5	5	4	3	3	3	2	1	1	1	1	2	2	2	1	3	CACGUAGCAAAAGCAGAC	921-938	Mul_RS01365
15.2	-17.3	54	-31.2	-0.9	-10	-3.75	-59.39	16.72	16	2	5	5	4	3	3	3	2	1	1	1	1	2	2	2	1	3	3	ACGUAGCAAAAGCAGACA	922-939	Mul_RS01365
15.8	-15.9	51.1	-30.7	-0.9	-5.2	-3.67	-59.39	16.86	16	5	5	4	3	3	3	2	1	1	1	1	2	2	2	1	3	3	4	CGUAGCAAAAGCAGACAA	923-940	Mul_RS01365
16.9	-14.8	48.7	-30.8	-0.8	-5.1	-3.6	-59.38	17	16	5	4	3	3	3	2	1	1	1	1	2	2	2	1	3	3	4	5	GUAGCAAAAGCAGACAAC	924-941	Mul_RS01365
12	-16.8	52.3	-27.9	-0.8	-3.2	-3.52	-59.36	17.16	16	4	3	3	3	2	1	1	1	1	2	2	2	1	3	3	4	5	7	UAGCAAAAGCAGACAACC	925-942	Mul_RS01365
13	-18.8	55.8	-30.9	-0.8	-3.2	-3.44	-59.33	17.32	16	3	3	3	2	1	1	1	1	2	2	2	1	3	3	4	5	7	8	AGCAAAAGCAGACAACCC	926-943	Mul_RS01365
8.5	-20	58.2	-27.6	-0.7	-3.4	-3.36	-59.29	17.49	16	3	3	2	1	1	1	1	2	2	2	1	3	3	4	5	7	8	9	GCAAAAGCAGACAACCCG	927-944	Mul_RS01365
4.4	-19.2	57.8	-23.6	0	-3.2	-3.26	-59.21	17.74	15	3	2	1	1	1	1	2	2	2	1	3	3	4	5	7	8	9	4	CAAAAGCAGACAACCCGA	928-945	Mul_RS01365
3.5	-18.3	55.5	-21.8	0	-3.2	-3.17	-59.14	17.98	14	2	1	1	1	1	2	2	2	1	3	3	4	5	7	8	9	4	3	AAAAGCAGACAACCCGAA	929-946	Mul_RS01365
0.7	-19.7	58.5	-20.4	0	-3.2	-3.09	-59.07	18.18	13	1	1	1	1	2	2	2	1	3	3	4	5	7	8	9	4	3	5	AAAGCAGACAACCCGAAC	930-947	Mul_RS01365
-1.3	-20.8	61.7	-19.5	0	-3.2	-3	-59	18.38	12	1	1	1	2	2	2	1	3	3	4	5	7	8	9	4	3	5	4	AAGCAGACAACCCGAACU	931-948	Mul_RS01365
-3.5	-22.7	67	-18.5	-0.4	-3.9	-2.93	-58.94	18.5	11	1	1	2	2	2	1	3	3	4	5	7	8	9	4	3	5	4	6	AGCAGACAACCCGAACUG	932-949	Mul_RS01365
-4.9	-23.3	68.2	-17.7	-0.4	-3.9	-2.84	-58.88	18.7	10	1	2	2	2	1	3	3	4	5	7	8	9	4	3	5	4	6	8	GCAGACAACCCGAACUGG	933-950	Mul_RS01365
-5.1	-23.3	68.2	-17.7	-0.1	-3.8	-2.78	-58.87	18.77	11	2	2	2	1	3	3	4	5	7	8	9	4	3	5	4	6	8	9	CAGACAACCCGAACUGGC	934-951	Mul_RS01365
-6.6	-24.9	71.9	-18.3	0	-3.7	-2.69	-58.81	18.97	11	2	2	1	3	3	4	5	7	8	9	4	3	5	4	6	8	9	7	AGACAACCCGAACUGGCG	935-952	Mul_RS01365
-7.4	-24.3	70.9	-16.9	0	-3.7	-2.59	-58.75	19.17	11	2	1	3	3	4	5	7	8	9	4	3	5	4	6	8	9	7	6	GACAACCCGAACUGGCGA	936-953	Mul_RS01365
-11.1	-24.9	71.9	-13.2	0	-8.4	-2.5	-58.68	19.37	11	1	3	3	4	5	7	8	9	4	3	5	4	6	8	9	7	6	9	ACAACCCGAACUGGCGAG	937-954	Mul_RS01365
-10.1	-24.2	70.6	-13.2	0	-9.6	-2.47	-58.71	19.41	12	3	3	4	5	7	8	9	4	3	5	4	6	8	9	7	6	9	8	CAACCCGAACUGGCGAGU	938-955	Mul_RS01365
-9.8	-24.9	72	-14.2	-0.1	-9.8	-2.47	-58.71	19.42	12	3	4	5	7	8	9	4	3	5	4	6	8	9	7	6	9	8	8	AACCCGAACUGGCGAGUC	939-956	Mul_RS01365
-12.2	-27.4	79.1	-13.2	-1.2	-12	-2.47	-58.71	19.41	12	4	5	7	8	9	4	3	5	4	6	8	9	7	6	9	8	8	7	ACCCGAACUGGCGAGUCG	940-957	Mul_RS01365
-11.1	-26.7	78.3	-13.2	-1.6	-12.8	-2.45	-58.66	19.59	11	5	7	8	9	4	3	5	4	6	8	9	7	6	9	8	8	7	5	CCCGAACUGGCGAGUCGA	941-958	Mul_RS01365
-9.7	-25.3	75.9	-13.2	-1.6	-12.8	-2.44	-58.62	19.76	10	7	8	9	4	3	5	4	6	8	9	7	6	9	8	8	7	5	4	CCGAACUGGCGAGUCGAG	942-959	Mul_RS01365
-6.2	-24.5	74.8	-15.9	-1.6	-12.8	-2.41	-58.52	19.9	9	8	9	4	3	5	4	6	8	9	7	6	9	8	8	7	5	4	6	CGAACUGGCGAGUCGAGG	943-960	Mul_RS01365
-5.6	-22.7	70.3	-16.2	-0.1	-9.8	-2.37	-58.41	20.06	8	9	4	3	5	4	6	8	9	7	6	9	8	8	7	5	4	6	6	GAACUGGCGAGUCGAGGA	944-961	Mul_RS01365
-2.3	-23.4	71.3	-20.2	-0.1	-9.8	-2.41	-58.53	20.19	8	4	3	5	4	6	8	9	7	6	9	8	8	7	5	4	6	6	10	AACUGGCGAGUCGAGGAC	945-962	Mul_RS01365
-2.1	-25.9	78.9	-22.1	-0.9	-11.5	-2.46	-58.68	20.23	9	3	5	4	6	8	9	7	6	9	8	8	7	5	4	6	6	10	9	ACUGGCGAGUCGAGGACG	946-963	Mul_RS01365
1.9	-26	77.3	-26.1	-1.5	-11.2	-2.49	-58.8	20.33	10	5	4	6	8	9	7	6	9	8	8	7	5	4	6	6	10	9	7	CUGGCGAGUCGAGGACGC	947-964	Mul_RS01365
3.4	-27.4	80.1	-28	-2.8	-9.6	-2.52	-58.92	20.47	11	4	6	8	9	7	6	9	8	8	7	5	4	6	6	10	9	7	7	UGGCGAGUCGAGGACGCG	948-965	Mul_RS01365
9.3	-27	76.1	-32	-4.3	-12.5	-2.55	-59.05	20.61	12	6	8	9	7	6	9	8	8	7	5	4	6	6	10	9	7	7	9	GGCGAGUCGAGGACGCGC	949-966	Mul_RS01365
3.9	-27.8	77.1	-27.3	-4.4	-12.7	-2.57	-59.16	20.83	13	8	9	7	6	9	8	8	7	5	4	6	6	10	9	7	7	9	8	GCGAGUCGAGGACGCGCC	950-967	Mul_RS01365
0.7	-28.8	82	-27.3	-2.2	-11.2	-2.6	-59.27	20.96	13	9	7	6	9	8	8	7	5	4	6	6	10	9	7	7	9	8	9	CGAGUCGAGGACGCGCCG	951-968	Mul_RS01365
4.4	-27.8	77.1	-31.3	-0.6	-9.4	-2.63	-59.37	21.14	12	7	6	9	8	8	7	5	4	6	6	10	9	7	7	9	8	9	9	GAGUCGAGGACGCGCCGC	952-969	Mul_RS01365
1.2	-29.6	81.1	-27.8	-2.4	-14	-2.6	-59.29	21.39	11	6	9	8	8	7	5	4	6	6	10	9	7	7	9	8	9	9	8	AGUCGAGGACGCGCCGCG	953-970	Mul_RS01365
-0.1	-29.8	79.3	-26.6	-2.6	-14	-2.61	-59.35	21.64	10	9	8	8	7	5	4	6	6	10	9	7	7	9	8	9	9	8	6	GUCGAGGACGCGCCGCGC	954-971	Mul_RS01365
-3.6	-30.2	81.3	-23.6	-2.4	-14	-2.63	-59.39	21.89	9	8	8	7	5	4	6	6	10	9	7	7	9	8	9	9	8	6	4	UCGAGGACGCGCCGCGCU	955-972	Mul_RS01365
-5.2	-30.5	82.9	-22.6	-2.1	-13.4	-2.66	-59.5	22.06	9	8	7	5	4	6	6	10	9	7	7	9	8	9	9	8	6	4	7	CGAGGACGCGCCGCGCUG	956-973	Mul_RS01365
-5	-29.9	81.1	-22.3	-2.1	-13	-2.69	-59.6	22.25	9	7	5	4	6	6	10	9	7	7	9	8	9	9	8	6	4	7	4	GAGGACGCGCCGCGCUGG	957-974	Mul_RS01365
-10.4	-30.7	80.3	-17.7	-2.1	-13	-2.72	-59.7	22.45	9	5	4	6	6	10	9	7	7	9	8	9	9	8	6	4	7	4	7	AGGACGCGCCGCGCUGGC	958-975	Mul_RS01365
-8.8	-31.9	83.2	-17.7	-4.7	-18.8	-2.77	-59.86	22.44	10	4	6	6	10	9	7	7	9	8	9	9	8	6	4	7	4	7	8	GGACGCGCCGCGCUGGCG	959-976	Mul_RS01365
-7.1	-31.5	80.3	-17.7	-6	-21.4	-2.82	-60.01	22.4	11	6	6	10	9	7	7	9	8	9	9	8	6	4	7	4	7	8	8	GACGCGCCGCGCUGGCGC	960-977	Mul_RS01365
-3.5	-33.3	83.9	-20	-9.1	-27.6	-2.89	-60.23	22.4	12	6	10	9	7	7	9	8	9	9	8	6	4	7	4	7	8	8	7	ACGCGCCGCGCUGGCGCG	961-978	Mul_RS01365
-4.2	-33.4	82.5	-20	-8.5	-26.4	-2.93	-60.39	22.59	13	10	9	7	7	9	8	9	9	8	6	4	7	4	7	8	8	7	9	CGCGCCGCGCUGGCGCGC	962-979	Mul_RS01365
-8.7	-33.6	81.7	-17.7	-6.6	-22.4	-2.91	-60.32	22.8	13	9	7	7	9	8	9	9	8	6	4	7	4	7	8	8	7	9	8	GCGCCGCGCUGGCGCGCC	963-980	Mul_RS01365
-10.4	-33	82.7	-17.7	-4.5	-17.6	-2.84	-60.14	23.18	12	7	7	9	8	9	9	8	6	4	7	4	7	8	8	7	9	8	6	CGCCGCGCUGGCGCGCCA	964-981	Mul_RS01365
-7.6	-31.8	80	-17.7	-4.5	-21.2	-2.77	-59.94	23.57	11	7	9	8	9	9	8	6	4	7	4	7	8	8	7	9	8	6	5	GCCGCGCUGGCGCGCCAG	965-982	Mul_RS01365
-8	-32.2	82.8	-17.7	-4.5	-21.2	-2.71	-59.78	23.94	10	9	8	9	9	8	6	4	7	4	7	8	8	7	9	8	6	5	7	CCGCGCUGGCGCGCCAGG	966-983	Mul_RS01365
-3.1	-31	79.2	-21.2	-4.5	-21.6	-2.82	-60.08	23	10	8	9	9	8	6	4	7	4	7	8	8	7	9	8	6	5	7	11	CGCGCUGGCGCGCCAGGC	967-984	Mul_RS01365
0.3	-29.4	75.8	-22.3	-4.4	-23	-2.93	-60.41	21.98	10	9	9	8	6	4	7	4	7	8	8	7	9	8	6	5	7	11	10	GCGCUGGCGCGCCAGGCA	968-985	Mul_RS01365
1.9	-29.2	77.3	-24.6	-2.2	-21.2	-2.8	-60.1	22.12	11	9	8	6	4	7	4	7	8	8	7	9	8	6	5	7	11	10	9	CGCUGGCGCGCCAGGCAG	969-986	Mul_RS01365
-3.2	-28.2	73.2	-18.5	-2.2	-21.2	-2.68	-59.79	22.22	12	8	6	4	7	4	7	8	8	7	9	8	6	5	7	11	10	9	10	GCUGGCGCGCCAGGCAGC	970-987	Mul_RS01365
-4	-27.6	73.9	-17.4	-2.2	-20.6	-2.65	-59.67	22.37	12	6	4	7	4	7	8	8	7	9	8	6	5	7	11	10	9	10	6	CUGGCGCGCCAGGCAGCA	971-988	Mul_RS01365
-2	-27.8	73.6	-21.1	-2.2	-17.6	-2.57	-59.52	22.57	12	4	7	4	7	8	8	7	9	8	6	5	7	11	10	9	10	6	8	UGGCGCGCCAGGCAGCAG	972-989	Mul_RS01365
1.4	-27.4	70.6	-25	-2.2	-15.8	-2.47	-59.24	22.58	13	7	4	7	8	8	7	9	8	6	5	7	11	10	9	10	6	8	11	GGCGCGCCAGGCAGCAGC	973-990	Mul_RS01365
5.7	-26.4	68.9	-28.8	-2.7	-14.5	-2.37	-59.01	22.9	12	4	7	8	8	7	9	8	6	5	7	11	10	9	10	6	8	11	8	GCGCGCCAGGCAGCAGCA	974-991	Mul_RS01365
3.8	-26.2	70	-28.1	-1.3	-11.7	-2.25	-58.68	23.03	11	7	8	8	7	9	8	6	5	7	11	10	9	10	6	8	11	8	7	CGCGCCAGGCAGCAGCAG	975-992	Mul_RS01365
-6.1	-24.4	66.1	-16.5	-1.2	-11.5	-2.14	-58.37	23.2	10	8	8	7	9	8	6	5	7	11	10	9	10	6	8	11	8	7	3	GCGCCAGGCAGCAGCAGU	976-993	Mul_RS01365
-8.7	-23.7	66.2	-14	-0.8	-9.1	-2.15	-58.35	22.9	9	8	7	9	8	6	5	7	11	10	9	10	6	8	11	8	7	3	5	CGCCAGGCAGCAGCAGUU	977-994	Mul_RS01365
-6.1	-22.8	64.2	-15.7	-0.8	-9.1	-2.21	-58.44	22.57	8	7	9	8	6	5	7	11	10	9	10	6	8	11	8	7	3	5	6	GCCAGGCAGCAGCAGUUC	978-995	Mul_RS01365
-8	-24	67.4	-15.1	-0.8	-7	-2.18	-58.31	22.85	7	9	8	6	5	7	11	10	9	10	6	8	11	8	7	3	5	6	4	CCAGGCAGCAGCAGUUCC	979-996	Mul_RS01365
-6.6	-22.2	64.4	-14.7	-0.8	-7	-2.16	-58.22	23	6	8	6	5	7	11	10	9	10	6	8	11	8	7	3	5	6	4	4	CAGGCAGCAGCAGUUCCA	980-997	Mul_RS01365
-5.4	-22.7	65	-16.2	-1	-7.2	-2.14	-58.13	23.14	5	6	5	7	11	10	9	10	6	8	11	8	7	3	5	6	4	4	4	AGGCAGCAGCAGUUCCAC	981-998	Mul_RS01365
-5.1	-22.3	64.3	-16.1	-1	-7.4	-2.12	-58.01	23.18	5	5	7	11	10	9	10	6	8	11	8	7	3	5	6	4	4	4	4	GGCAGCAGCAGUUCCACA	982-999	Mul_RS01365
-0.6	-21.8	63	-20.1	-1	-7.4	-2.1	-57.91	23.2	5	7	11	10	9	10	6	8	11	8	7	3	5	6	4	4	4	4	4	GCAGCAGCAGUUCCACAC	983-1000	Mul_RS01365
0.1	-22.8	66.7	-22.9	0	-5.7	-2.08	-57.84	23.38	6	11	10	9	10	6	8	11	8	7	3	5	6	4	4	4	4	4	5	CAGCAGCAGUUCCACACG	984-1001	Mul_RS01365
2.6	-22.6	66.4	-25.2	0	-5.7	-1.9	-57.31	24.86	6	10	9	10	6	8	11	8	7	3	5	6	4	4	4	4	4	5	5	AGCAGCAGUUCCACACGA	985-1002	Mul_RS01365
2.6	-21.3	62.9	-23.9	0	-5.5	-1.71	-56.75	26.43	6	9	10	6	8	11	8	7	3	5	6	4	4	4	4	4	5	5	6	GCAGCAGUUCCACACGAA	986-1003	Mul_RS01365
0.1	-21.2	63.8	-19.9	-1.3	-6.9	-1.76	-56.84	26.87	6	10	6	8	11	8	7	3	5	6	4	4	4	4	4	5	5	6	7	CAGCAGUUCCACACGAAC	987-1004	Mul_RS01365
-2.6	-22.8	67.4	-18.5	-1.7	-9	-1.74	-56.78	27.22	5	6	8	11	8	7	3	5	6	4	4	4	4	4	5	5	6	7	7	AGCAGUUCCACACGAACG	988-1005	Mul_RS01365
5.6	-23.4	68.7	-27.3	-1.7	-8.8	-1.69	-56.68	27.51	5	8	11	8	7	3	5	6	4	4	4	4	4	5	5	6	7	7	4	GCAGUUCCACACGAACGG	989-1006	Mul_RS01365
2.5	-22.6	68.9	-23.4	-1.7	-5.4	-1.64	-56.5	27.74	5	11	8	7	3	5	6	4	4	4	4	4	5	5	6	7	7	4	2	CAGUUCCACACGAACGGA	990-1007	Mul_RS01365
0.2	-23	69.7	-21.5	-1.7	-5.8	-1.59	-56.4	28.16	4	8	7	3	5	6	4	4	4	4	4	5	5	6	7	7	4	2	1	AGUUCCACACGAACGGAG	991-1008	Mul_RS01365
-1.4	-23.2	68.4	-20.2	-1.6	-5.9	-1.55	-56.24	28.31	5	7	3	5	6	4	4	4	4	4	5	5	6	7	7	4	2	1	5	GUUCCACACGAACGGAGC	992-1009	Mul_RS01365
-8.3	-25.2	72.2	-16.2	-0.5	-5.2	-1.52	-56.18	28.64	6	3	5	6	4	4	4	4	4	5	5	6	7	7	4	2	1	5	6	UUCCACACGAACGGAGCC	993-1010	Mul_RS01365
-10.8	-26.9	76.2	-15.4	-0.5	-7.9	-1.48	-56.1	28.94	7	5	6	4	4	4	4	4	5	5	6	7	7	4	2	1	5	6	6	UCCACACGAACGGAGCCG	994-1011	Mul_RS01365
-6.1	-26.8	74.1	-20.2	0	-7.9	-1.31	-55.73	29.7	8	6	4	4	4	4	4	5	5	6	7	7	4	2	1	5	6	6	5	CCACACGAACGGAGCCGC	995-1012	Mul_RS01365
-9.1	-26.6	74.8	-17	0	-7.9	-1.09	-55.24	30.55	9	4	4	4	4	4	5	5	6	7	7	4	2	1	5	6	6	5	3	CACACGAACGGAGCCGCG	996-1013	Mul_RS01365
-12.7	-27.2	74.1	-14	0	-7.9	-0.97	-54.98	30.74	10	4	4	4	4	5	5	6	7	7	4	2	1	5	6	6	5	3	4	ACACGAACGGAGCCGCGC	997-1014	Mul_RS01365
-9.8	-28.3	77.2	-17	-0.6	-10.8	-0.86	-54.76	30.87	11	4	4	4	5	5	6	7	7	4	2	1	5	6	6	5	3	4	4	CACGAACGGAGCCGCGCG	998-1015	Mul_RS01365
-5.3	-29.3	79.1	-20.2	-0.6	-15.8	-0.74	-54.52	30.99	12	4	4	5	5	6	7	7	4	2	1	5	6	6	5	3	4	4	5	ACGAACGGAGCCGCGCGG	999-1016	Mul_RS01365
-9.4	-28.6	78.4	-15.4	-0.3	-15.8	-0.67	-54.43	31.06	13	4	5	5	6	7	7	4	2	1	5	6	6	5	3	4	4	5	4	CGAACGGAGCCGCGCGGA	1000-1017	Mul_RS01365
-8.3	-27.5	75.2	-15.4	0	-15.8	-0.62	-54.37	31.36	13	5	5	6	7	7	4	2	1	5	6	6	5	3	4	4	5	4	9	GAACGGAGCCGCGCGGAC	1001-1018	Mul_RS01365
-10.1	-29.3	79.1	-15.4	-0.7	-15.8	-0.55	-54.21	31.54	12	5	6	7	7	4	2	1	5	6	6	5	3	4	4	5	4	9	9	AACGGAGCCGCGCGGACG	1002-1019	Mul_RS01365
-10.4	-31.2	84.2	-17	-1.7	-15.8	-0.47	-54.06	31.29	11	6	7	7	4	2	1	5	6	6	5	3	4	4	5	4	9	9	5	ACGGAGCCGCGCGGACGG	1003-1020	Mul_RS01365
-6	-31.7	85.8	-21.9	-1.7	-15.8	-0.42	-53.88	31.07	10	7	7	4	2	1	5	6	6	5	3	4	4	5	4	9	9	5	7	CGGAGCCGCGCGGACGGG	1004-1021	Mul_RS01365
-6.4	-29.9	81.7	-19.7	-1.7	-15.8	-0.35	-53.61	31.04	9	7	4	2	1	5	6	6	5	3	4	4	5	4	9	9	5	7	7	GGAGCCGCGCGGACGGGA	1005-1022	Mul_RS01365
-5.9	-29.4	80.2	-19.7	-1.7	-15.8	-0.35	-53.52	30.86	10	4	2	1	5	6	6	5	3	4	4	5	4	9	9	5	7	7	7	GAGCCGCGCGGACGGGAC	1006-1023	Mul_RS01365
-5.2	-31.2	84.2	-21.8	-1.7	-16.6	-0.33	-53.39	30.87	10	2	1	5	6	6	5	3	4	4	5	4	9	9	5	7	7	7	5	AGCCGCGCGGACGGGACG	1007-1024	Mul_RS01365
-1	-31.4	82.3	-25.9	-1.7	-17.2	-0.33	-53.31	30.64	11	1	5	6	6	5	3	4	4	5	4	9	9	5	7	7	7	5	7	GCCGCGCGGACGGGACGC	1008-1025	Mul_RS01365
-0.6	-30.8	83.5	-25.8	-2.1	-17	-0.34	-53.27	30.41	12	5	6	6	5	3	4	4	5	4	9	9	5	7	7	7	5	7	7	CCGCGCGGACGGGACGCA	1009-1026	Mul_RS01365
5.5	-29.5	81.1	-32.8	-2.1	-11.6	-0.32	-53.18	30.43	11	6	6	5	3	4	4	5	4	9	9	5	7	7	7	5	7	7	6	CGCGCGGACGGGACGCAC	1010-1027	Mul_RS01365
3.6	-29.7	80.1	-31.2	-2.1	-8	-0.34	-53.21	29.41	11	6	5	3	4	4	5	4	9	9	5	7	7	7	5	7	7	6	7	GCGCGGACGGGACGCACC	1011-1028	Mul_RS01365
1.7	-30.9	84.1	-30.5	-2.1	-9.8	-0.36	-53.26	28.34	11	5	3	4	4	5	4	9	9	5	7	7	7	5	7	7	6	7	7	CGCGGACGGGACGCACCC	1012-1029	Mul_RS01365
0.8	-29.3	80.3	-28	-2.1	-7.8	-0.36	-53.16	28.42	11	3	4	4	5	4	9	9	5	7	7	7	5	7	7	6	7	7	6	GCGGACGGGACGCACCCA	1013-1030	Mul_RS01365
-3.2	-29.2	81.9	-23.9	-2.1	-7.8	-0.35	-53.07	28.49	11	4	4	5	4	9	9	5	7	7	7	5	7	7	6	7	7	6	6	CGGACGGGACGCACCCAC	1014-1031	Mul_RS01365
-1.5	-27.6	78	-24	-2.1	-7.8	-0.35	-52.96	28.6	11	4	5	4	9	9	5	7	7	7	5	7	7	6	7	7	6	6	5	GGACGGGACGCACCCACA	1015-1032	Mul_RS01365
-2.7	-27.1	76.4	-22.3	-2.1	-7.8	-0.34	-52.86	28.7	11	5	4	9	9	5	7	7	7	5	7	7	6	7	7	6	6	5	7	GACGGGACGCACCCACAC	1016-1033	Mul_RS01365
-10.4	-28.9	80.5	-16.4	-2.1	-7.8	-0.34	-52.75	28.82	11	4	9	9	5	7	7	7	5	7	7	6	7	7	6	6	5	7	7	ACGGGACGCACCCACACG	1017-1034	Mul_RS01365
-8.7	-28.2	79.8	-17.4	-2.1	-7.8	-0.33	-52.63	28.89	11	9	9	5	7	7	7	5	7	7	6	7	7	6	6	5	7	7	6	CGGGACGCACCCACACGA	1018-1035	Mul_RS01365
-4.3	-27	76.7	-20.7	-2	-7.6	-0.32	-52.37	28.69	12	9	5	7	7	7	5	7	7	6	7	7	6	6	5	7	7	6	4	GGGACGCACCCACACGAG	1019-1036	Mul_RS01365
-3.6	-25.8	73.9	-22.2	0	-3.6	-0.31	-52.32	28.43	13	5	7	7	7	5	7	7	6	7	7	6	6	5	7	7	6	4	3	GGACGCACCCACACGAGU	1020-1037	Mul_RS01365
3.9	-25.8	74.7	-28.7	-0.9	-6.6	-0.3	-52.25	28.72	14	7	7	7	5	7	7	6	7	7	6	6	5	7	7	6	4	3	4	GACGCACCCACACGAGUG	1021-1038	Mul_RS01365
3.2	-27	77.1	-27.5	-2.7	-10.2	-0.28	-52.21	28.98	15	7	7	5	7	7	6	7	7	6	6	5	7	7	6	4	3	4	5	ACGCACCCACACGAGUGG	1022-1039	Mul_RS01365
2.2	-27.1	75.7	-26.5	-2.8	-10.4	-0.27	-52.25	29.05	16	7	5	7	7	6	7	7	6	6	5	7	7	6	4	3	4	5	3	CGCACCCACACGAGUGGC	1023-1040	Mul_RS01365
2.1	-27.3	75	-26.6	-2.8	-10.4	-0.27	-52.26	28.95	16	5	7	7	6	7	7	6	6	5	7	7	6	4	3	4	5	3	7	GCACCCACACGAGUGGCC	1024-1041	Mul_RS01365
3.6	-26.9	76.9	-27.7	-2.8	-10.4	-0.28	-52.32	28.61	17	7	7	6	7	7	6	6	5	7	7	6	4	3	4	5	3	7	4	CACCCACACGAGUGGCCU	1025-1042	Mul_RS01365
3.4	-27.6	78.3	-28.2	-2.8	-10.4	-0.27	-52.33	28.51	17	7	6	7	7	6	6	5	7	7	6	4	3	4	5	3	7	4	7	ACCCACACGAGUGGCCUC	1026-1043	Mul_RS01365
3.4	-27.1	77.9	-27.7	-2.8	-10.4	-0.27	-52.34	28.41	17	6	7	7	6	6	5	7	7	6	4	3	4	5	3	7	4	7	7	CCCACACGAGUGGCCUCA	1027-1044	Mul_RS01365
-0.4	-24.8	73.5	-21.6	-2.8	-10.4	-0.29	-52.35	28.1	18	7	7	6	6	5	7	7	6	4	3	4	5	3	7	4	7	7	5	CCACACGAGUGGCCUCAU	1028-1045	Mul_RS01365
-1.5	-23.7	71.7	-20.8	-1.3	-7.4	-0.29	-52.32	28.39	17	7	6	6	5	7	7	6	4	3	4	5	3	7	4	7	7	5	6	CACACGAGUGGCCUCAUC	1029-1046	Mul_RS01365
-2.8	-25.3	75.7	-21.2	-1.2	-9	-0.3	-52.43	28.65	17	6	6	5	7	7	6	4	3	4	5	3	7	4	7	7	5	6	5	ACACGAGUGGCCUCAUCG	1030-1047	Mul_RS01365
-5.2	-25.4	74.4	-18.9	-1.2	-9	-0.3	-52.51	28.72	16	6	5	7	7	6	4	3	4	5	3	7	4	7	7	5	6	5	5	CACGAGUGGCCUCAUCGC	1031-1048	Mul_RS01365
-5.2	-25.4	74.4	-18.9	-1.2	-9	-0.34	-52.76	27.83	16	5	7	7	6	4	3	4	5	3	7	4	7	7	5	6	5	5	5	ACGAGUGGCCUCAUCGCA	1032-1049	Mul_RS01365
-2.9	-25.3	74.6	-21.4	-0.9	-7.8	-0.33	-52.8	27.8	15	7	7	6	4	3	4	5	3	7	4	7	7	5	6	5	5	5	4	CGAGUGGCCUCAUCGCAG	1033-1050	Mul_RS01365
4.3	-24.3	70.1	-27.7	-0.8	-6.6	-0.36	-53.02	27.2	15	7	6	4	3	4	5	3	7	4	7	7	5	6	5	5	5	4	8	GAGUGGCCUCAUCGCAGC	1034-1051	Mul_RS01365
2.3	-26.1	74.1	-27.3	-0.5	-10	-0.4	-53.24	26.6	15	6	4	3	4	5	3	7	4	7	7	5	6	5	5	5	4	8	8	AGUGGCCUCAUCGCAGCG	1035-1052	Mul_RS01365
4.8	-25.5	72.6	-28.7	-0.7	-11.3	-0.41	-53.33	26.05	14	4	3	4	5	3	7	4	7	7	5	6	5	5	5	4	8	8	5	GUGGCCUCAUCGCAGCGU	1036-1053	Mul_RS01365
2.7	-26.4	74.7	-27.5	-0.7	-11.3	-0.45	-53.68	25.5	14	3	4	5	3	7	4	7	7	5	6	5	5	5	4	8	8	5	8	UGGCCUCAUCGCAGCGUC	1037-1054	Mul_RS01365
2.9	-27.2	74.9	-29.3	0	-9.3	-0.48	-53.85	24.97	13	4	5	3	7	4	7	7	5	6	5	5	5	4	8	8	5	8	8	GGCCUCAUCGCAGCGUCC	1038-1055	Mul_RS01365
1.7	-26.2	73	-27.1	0	-9.3	-0.51	-54.04	24.33	13	5	3	7	4	7	7	5	6	5	5	5	4	8	8	5	8	8	8	GCCUCAUCGCAGCGUCCA	1039-1056	Mul_RS01365
1.6	-26.1	74.2	-26.9	0	-9.3	-0.52	-54.06	23.85	12	3	7	4	7	7	5	6	5	5	5	4	8	8	5	8	8	8	6	CCUCAUCGCAGCGUCCAC	1040-1057	Mul_RS01365
3.6	-24.5	72.2	-27.3	0	-9.3	-0.52	-54.04	23.64	11	7	4	7	7	5	6	5	5	5	4	8	8	5	8	8	8	6	3	CUCAUCGCAGCGUCCACU	1041-1058	Mul_RS01365
2.6	-24.1	70.5	-25.9	0	-9.3	-0.52	-54.09	23.74	10	4	7	7	5	6	5	5	5	4	8	8	5	8	8	8	6	3	4	UCAUCGCAGCGUCCACUA	1042-1059	Mul_RS01365
6.2	-23.9	69.7	-29.3	0	-9.3	-0.52	-54.09	23.92	10	7	7	5	6	5	5	5	4	8	8	5	8	8	8	6	3	4	6	CAUCGCAGCGUCCACUAC	1043-1060	Mul_RS01365
8.7	-25.7	72.7	-33.6	0	-9.3	-0.51	-54.09	24.09	10	7	5	6	5	5	5	4	8	8	5	8	8	8	6	3	4	6	4	AUCGCAGCGUCCACUACC	1044-1061	Mul_RS01365
4.1	-26.2	73.9	-29.5	0	-9.3	-0.51	-54.11	24.37	9	5	6	5	5	5	4	8	8	5	8	8	8	6	3	4	6	4	4	UCGCAGCGUCCACUACCA	1045-1062	Mul_RS01365
1.9	-25.9	73.3	-27.1	0	-8.9	-0.5	-54.11	24.54	9	6	5	5	5	4	8	8	5	8	8	8	6	3	4	6	4	4	4	CGCAGCGUCCACUACCAG	1046-1063	Mul_RS01365
3	-24.1	68.9	-27.1	0	-4.5	-0.49	-54.04	25.16	10	5	5	5	4	8	8	5	8	8	8	6	3	4	6	4	4	4	4	GCAGCGUCCACUACCAGU	1047-1064	Mul_RS01365
7.8	-24.2	70.8	-32	0	-3.4	-0.44	-53.81	25.85	10	5	5	4	8	8	5	8	8	8	6	3	4	6	4	4	4	4	5	CAGCGUCCACUACCAGUC	1048-1065	Mul_RS01365
6.4	-25.8	74.6	-31.7	-0.2	-3.6	-0.45	-53.75	25.59	11	5	4	8	8	5	8	8	8	6	3	4	6	4	4	4	4	5	5	AGCGUCCACUACCAGUCG	1049-1066	Mul_RS01365
3.9	-26	73.1	-28.5	-1.3	-5.7	-0.41	-53.53	26.27	10	4	8	8	5	8	8	8	6	3	4	6	4	4	4	4	5	5	4	GCGUCCACUACCAGUCGC	1050-1067	Mul_RS01365
2.7	-25.6	75	-28.3	0	-5.6	-0.43	-53.55	26.05	10	8	8	5	8	8	8	6	3	4	6	4	4	4	4	5	5	4	4	CGUCCACUACCAGUCGCU	1051-1068	Mul_RS01365
0.8	-25	74	-25.8	0	-6.1	-0.4	-53.37	26.4	9	8	5	8	8	8	6	3	4	6	4	4	4	4	5	5	4	4	4	GUCCACUACCAGUCGCUG	1052-1069	Mul_RS01365
-2.2	-25	74.5	-22.3	-0.1	-6.8	-0.37	-53.19	26.9	8	5	8	8	8	6	3	4	6	4	4	4	4	5	5	4	4	4	3	UCCACUACCAGUCGCUGA	1053-1070	Mul_RS01365
-0.6	-23.4	69.9	-22.3	-0.1	-6.8	-0.36	-53.2	27.27	8	8	8	8	6	3	4	6	4	4	4	4	5	5	4	4	4	3	2	CCACUACCAGUCGCUGAA	1054-1071	Mul_RS01365
1.3	-22.1	67.2	-22.9	-0.1	-6.8	-0.33	-53.04	27.7	7	8	8	6	3	4	6	4	4	4	4	5	5	4	4	4	3	2	4	CACUACCAGUCGCUGAAC	1055-1072	Mul_RS01365
3.7	-23.7	71.1	-26.8	-0.3	-6.8	-0.3	-52.88	28.11	7	8	6	3	4	6	4	4	4	4	5	5	4	4	4	3	2	4	4	ACUACCAGUCGCUGAACG	1056-1073	Mul_RS01365
4.8	-23	70.2	-26.7	-1	-6.8	-0.27	-52.68	28.63	6	6	3	4	6	4	4	4	4	5	5	4	4	4	3	2	4	4	4	CUACCAGUCGCUGAACGA	1057-1074	Mul_RS01365
-1.2	-23.2	69.9	-20.5	-1.4	-6.8	-0.26	-52.67	28.93	6	3	4	6	4	4	4	4	5	5	4	4	4	3	2	4	4	4	2	UACCAGUCGCUGAACGAG	1058-1075	Mul_RS01365
-2.2	-23.2	69.8	-19.5	-1.4	-6.8	-0.27	-52.69	28.9	6	4	6	4	4	4	4	5	5	4	4	4	3	2	4	4	4	2	1	ACCAGUCGCUGAACGAGU	1059-1076	Mul_RS01365
0.3	-23.4	70.7	-22.2	-1.4	-6.8	-0.26	-52.64	28.97	7	6	4	4	4	4	5	5	4	4	4	3	2	4	4	4	2	1	6	CCAGUCGCUGAACGAGUC	1060-1077	Mul_RS01365
-0.1	-23.2	71.3	-21.6	-1.4	-7.5	-0.26	-52.64	28.97	7	4	4	4	4	5	5	4	4	4	3	2	4	4	4	2	1	6	7	CAGUCGCUGAACGAGUCG	1061-1078	Mul_RS01365
-2.6	-23	71	-18.9	-1.4	-8.3	-0.26	-52.64	28.97	7	4	4	4	5	5	4	4	4	3	2	4	4	4	2	1	6	7	6	AGUCGCUGAACGAGUCGA	1062-1079	Mul_RS01365
0.8	-23.1	70.8	-21.4	-2.5	-11.2	-0.27	-52.62	28.87	8	4	4	5	5	4	4	4	3	2	4	4	4	2	1	6	7	6	8	GUCGCUGAACGAGUCGAC	1063-1080	Mul_RS01365
-2.4	-24.9	75.8	-20.6	-1.4	-11.6	-0.27	-52.62	28.87	8	4	5	5	4	4	4	3	2	4	4	4	2	1	6	7	6	8	8	UCGCUGAACGAGUCGACG	1064-1081	Mul_RS01365
-2.9	-25.2	76.5	-20.6	-0.5	-11.6	-0.3	-52.82	28.48	7	5	5	4	4	4	3	2	4	4	4	2	1	6	7	6	8	8	5	CGCUGAACGAGUCGACGG	1065-1082	Mul_RS01365
-1.2	-23.4	71.5	-21.6	-0.1	-8.4	-0.32	-52.91	28.28	6	5	4	4	4	3	2	4	4	4	2	1	6	7	6	8	8	5	4	GCUGAACGAGUCGACGGU	1066-1083	Mul_RS01365
-1.3	-23.5	73.8	-21.6	-0.1	-8.4	-0.34	-52.98	28.01	5	4	4	4	3	2	4	4	4	2	1	6	7	6	8	8	5	4	10	CUGAACGAGUCGACGGUC	1067-1084	Mul_RS01365
0.2	-25.1	76	-24.7	-0.1	-8.4	-0.36	-53.11	27.54	6	4	4	3	2	4	4	4	2	1	6	7	6	8	8	5	4	10	11	UGAACGAGUCGACGGUCC	1068-1085	Mul_RS01365
2.7	-25.9	76.1	-28	-0.1	-8.4	-0.38	-53.25	26.96	7	4	3	2	4	4	4	2	1	6	7	6	8	8	5	4	10	11	12	GAACGAGUCGACGGUCCC	1069-1086	Mul_RS01365
-4.2	-27.7	80.4	-22.6	-0.7	-8.4	-0.41	-53.39	26.37	8	3	2	4	4	4	2	1	6	7	6	8	8	5	4	10	11	12	13	AACGAGUCGACGGUCCCG	1070-1087	Mul_RS01365
-1.7	-29.2	82.7	-26.6	-0.7	-8.9	-0.45	-53.56	25.59	9	2	4	4	4	2	1	6	7	6	8	8	5	4	10	11	12	13	10	ACGAGUCGACGGUCCCGC	1071-1088	Mul_RS01365
4.5	-30.5	85.2	-34.1	-0.5	-9.4	-0.49	-53.71	24.9	10	4	4	4	2	1	6	7	6	8	8	5	4	10	11	12	13	10	13	CGAGUCGACGGUCCCGCC	1072-1089	Mul_RS01365
6.2	-30.5	85.2	-34.1	-2.6	-9.6	-0.52	-53.86	24.19	11	4	4	2	1	6	7	6	8	8	5	4	10	11	12	13	10	13	7	GAGUCGACGGUCCCGCCG	1073-1090	Mul_RS01365
4.7	-30.5	84.6	-32	-3.2	-10	-0.56	-54.01	23.49	12	4	2	1	6	7	6	8	8	5	4	10	11	12	13	10	13	7	5	AGUCGACGGUCCCGCCGU	1074-1091	Mul_RS01365
4.4	-31.1	87	-32	-3.5	-10	-0.61	-54.21	22.69	13	2	1	6	7	6	8	8	5	4	10	11	12	13	10	13	7	5	5	GUCGACGGUCCCGCCGUG	1075-1092	Mul_RS01365
-5.6	-32.3	90	-23.2	-3.5	-10	-0.65	-54.39	21.94	14	1	6	7	6	8	8	5	4	10	11	12	13	10	13	7	5	5	4	UCGACGGUCCCGCCGUGG	1076-1093	Mul_RS01365
-4.7	-31.4	88.3	-23.2	-3.5	-10	-0.67	-54.47	21.6	14	6	7	6	8	8	5	4	10	11	12	13	10	13	7	5	5	4	2	CGACGGUCCCGCCGUGGA	1077-1094	Mul_RS01365
5.4	-28.9	80.9	-30.8	-3.5	-9.2	-0.69	-54.53	21.41	13	7	6	8	8	5	4	10	11	12	13	10	13	7	5	5	4	2	1	GACGGUCCCGCCGUGGAA	1078-1095	Mul_RS01365
5.6	-29.5	81.9	-31.6	-3.5	-8.5	-0.71	-54.64	21.04	13	6	8	8	5	4	10	11	12	13	10	13	7	5	5	4	2	1	2	ACGGUCCCGCCGUGGAAG	1079-1096	Mul_RS01365
4.8	-30	83.5	-32.6	-2.2	-7.2	-0.74	-54.74	20.67	13	8	8	5	4	10	11	12	13	10	13	7	5	5	4	2	1	2	3	CGGUCCCGCCGUGGAAGG	1080-1097	Mul_RS01365
6.1	-29	78.6	-34.2	-0.8	-7.2	-0.76	-54.85	20.3	13	8	5	4	10	11	12	13	10	13	7	5	5	4	2	1	2	3	3	GGUCCCGCCGUGGAAGGC	1081-1098	Mul_RS01365
-0.4	-28	76.7	-26	-1.6	-7.2	-0.79	-54.96	19.93	13	5	4	10	11	12	13	10	13	7	5	5	4	2	1	2	3	3	2	GUCCCGCCGUGGAAGGCA	1082-1099	Mul_RS01365
-1	-28.6	78.2	-26	-1.6	-7	-0.77	-54.87	19.95	13	4	10	11	12	13	10	13	7	5	5	4	2	1	2	3	3	2	2	UCCCGCCGUGGAAGGCAG	1083-1100	Mul_RS01365
-0.1	-27.7	76.1	-26	-1.6	-6	-0.78	-54.84	19.97	13	10	11	12	13	10	13	7	5	5	4	2	1	2	3	3	2	2	0	CCCGCCGUGGAAGGCAGU	1084-1101	Mul_RS01365
0.2	-26.9	76	-25.5	-1.6	-6	-0.78	-54.83	20.01	13	11	12	13	10	13	7	5	5	4	2	1	2	3	3	2	2	0	2	CCGCCGUGGAAGGCAGUG	1085-1102	Mul_RS01365
-1.1	-24.9	72.6	-22.2	-1.6	-6	-0.78	-54.75	20.27	12	12	13	10	13	7	5	5	4	2	1	2	3	3	2	2	0	2	2	CGCCGUGGAAGGCAGUGA	1086-1103	Mul_RS01365
-2	-22.8	67.6	-19.2	-1.5	-5.8	-0.77	-54.65	20.68	11	13	10	13	7	5	5	4	2	1	2	3	3	2	2	0	2	2	1	GCCGUGGAAGGCAGUGAU	1087-1104	Mul_RS01365
-9.2	-23.2	71	-14	0	-4.9	-0.75	-54.55	21.07	10	10	13	7	5	5	4	2	1	2	3	3	2	2	0	2	2	1	1	CCGUGGAAGGCAGUGAUG	1088-1105	Mul_RS01365
-2.8	-21.2	66.8	-18.4	0	-3.2	-0.74	-54.43	21.51	9	13	7	5	5	4	2	1	2	3	3	2	2	0	2	2	1	1	0	CGUGGAAGGCAGUGAUGU	1089-1106	Mul_RS01365
-4.5	-19.5	62.5	-15	0	-3.2	-0.72	-54.34	21.83	9	7	5	5	4	2	1	2	3	3	2	2	0	2	2	1	1	0	1	GUGGAAGGCAGUGAUGUU	1090-1107	Mul_RS01365
-9.1	-20.7	66.2	-11.6	0	-3.3	-0.71	-54.25	22.15	9	5	5	4	2	1	2	3	3	2	2	0	2	2	1	1	0	1	3	UGGAAGGCAGUGAUGUUG	1091-1108	Mul_RS01365
-9.3	-20.3	63.1	-10.1	-0.7	-4.8	-0.69	-54.16	22.47	9	5	4	2	1	2	3	3	2	2	0	2	2	1	1	0	1	3	4	GGAAGGCAGUGAUGUUGC	1092-1109	Mul_RS01365
-11.5	-21.1	64.3	-7.1	-2.5	-7	-0.68	-54.08	22.79	9	4	2	1	2	3	3	2	2	0	2	2	1	1	0	1	3	4	3	GAAGGCAGUGAUGUUGCC	1093-1110	Mul_RS01365
-17.2	-22.9	68.4	-2.8	-2.9	-7.8	-0.66	-53.99	23.1	8	2	1	2	3	3	2	2	0	2	2	1	1	0	1	3	4	3	2	AAGGCAGUGAUGUUGCCG	1094-1111	Mul_RS01365
-15.5	-23.6	70.7	-5.2	-2.9	-7.8	-0.67	-54.07	22.83	9	1	2	3	3	2	2	0	2	2	1	1	0	1	3	4	3	2	2	AGGCAGUGAUGUUGCCGU	1095-1112	Mul_RS01365
-13.1	-23.9	71.4	-8	-2.8	-7.6	-0.7	-54.19	22.41	10	2	3	3	2	2	0	2	2	1	1	0	1	3	4	3	2	2	2	GGCAGUGAUGUUGCCGUC	1096-1113	Mul_RS01365
-12.6	-24.7	72.5	-11.2	-0.8	-5.8	-0.71	-54.26	22.16	10	3	3	2	2	0	2	2	1	1	0	1	3	4	3	2	2	2	2	GCAGUGAUGUUGCCGUCC	1097-1114	Mul_RS01365
-11.6	-24.3	74.4	-12.7	0	-3	-0.72	-54.33	21.92	10	3	2	2	0	2	2	1	1	0	1	3	4	3	2	2	2	2	1	CAGUGAUGUUGCCGUCCU	1098-1115	Mul_RS01365
-9.2	-25.3	77.7	-16.1	0	-2.6	-0.74	-54.4	21.68	10	2	2	0	2	2	1	1	0	1	3	4	3	2	2	2	2	1	2	AGUGAUGUUGCCGUCCUG	1099-1116	Mul_RS01365
-6.7	-25.9	79.1	-18.6	-0.3	-4	-0.75	-54.47	21.44	10	2	0	2	2	1	1	0	1	3	4	3	2	2	2	2	1	2	3	GUGAUGUUGCCGUCCUGG	1100-1117	Mul_RS01365
-10.9	-26.7	78.9	-14.1	-1.7	-5.4	-0.76	-54.54	21.2	11	0	2	2	1	1	0	1	3	4	3	2	2	2	2	1	2	3	3	UGAUGUUGCCGUCCUGGC	1101-1118	Mul_RS01365
-11.4	-27.5	78.9	-14.1	-2	-6.7	-0.78	-54.64	20.86	11	2	2	1	1	0	1	3	4	3	2	2	2	2	1	2	3	3	2	GAUGUUGCCGUCCUGGCC	1102-1119	Mul_RS01365
-13.2	-29.3	83.1	-14.1	-2	-8	-0.8	-54.75	20.47	11	2	1	1	0	1	3	4	3	2	2	2	2	1	2	3	3	2	3	AUGUUGCCGUCCUGGCCG	1103-1120	Mul_RS01365
-14.7	-30.8	86.5	-14.1	-2	-9.9	-0.82	-54.86	20.09	11	1	1	0	1	3	4	3	2	2	2	2	1	2	3	3	2	3	2	UGUUGCCGUCCUGGCCGG	1104-1121	Mul_RS01365
-14.7	-30.8	85.3	-14.1	-2	-11	-0.83	-54.97	19.71	11	1	0	1	3	4	3	2	2	2	2	1	2	3	3	2	3	2	2	GUUGCCGUCCUGGCCGGG	1105-1122	Mul_RS01365
-15.8	-32	88.3	-14.1	-2	-11.2	-0.85	-55.08	19.35	12	0	1	3	4	3	2	2	2	2	1	2	3	3	2	3	2	2	2	UUGCCGUCCUGGCCGGGG	1106-1123	Mul_RS01365
-16.4	-32.7	87	-14.1	-2	-12	-0.87	-55.18	18.99	13	1	3	4	3	2	2	2	2	1	2	3	3	2	3	2	2	2	2	UGCCGUCCUGGCCGGGGC	1107-1124	Mul_RS01365
-10.4	-33.5	86.7	-20.9	-1.9	-12.2	-0.88	-55.25	18.74	13	3	4	3	2	2	2	2	1	2	3	3	2	3	2	2	2	2	2	GCCGUCCUGGCCGGGGCC	1108-1125	Mul_RS01365
-12.5	-32.9	88.1	-17.9	-2.2	-12.7	-0.89	-55.32	18.5	13	4	3	2	2	2	2	1	2	3	3	2	3	2	2	2	2	2	2	CCGUCCUGGCCGGGGCCA	1109-1126	Mul_RS01365
-12.1	-31.5	86.1	-15.4	-3.7	-15.7	-0.91	-55.39	18.26	13	3	2	2	2	2	1	2	3	3	2	3	2	2	2	2	2	2	1	CGUCCUGGCCGGGGCCAG	1110-1127	Mul_RS01365
-12.7	-30.9	84.2	-12	-5.9	-20.1	-0.92	-55.46	18.02	13	2	2	2	2	1	2	3	3	2	3	2	2	2	2	2	2	1	1	GUCCUGGCCGGGGCCAGG	1111-1128	Mul_RS01365
-12.2	-30.9	84.8	-12	-6.4	-21.1	-0.93	-55.53	17.78	14	2	2	2	1	2	3	3	2	3	2	2	2	2	2	2	1	1	1	UCCUGGCCGGGGCCAGGA	1112-1129	Mul_RS01365
-8.5	-30.7	83.9	-16	-5.9	-20.1	-0.94	-55.54	17.7	14	2	2	1	2	3	3	2	3	2	2	2	2	2	2	1	1	1	2	CCUGGCCGGGGCCAGGAC	1113-1130	Mul_RS01365
-7.3	-30.7	83.9	-19	-4.1	-16.5	-0.94	-55.56	17.63	14	2	1	2	3	3	2	3	2	2	2	2	2	2	1	1	1	2	1	CUGGCCGGGGCCAGGACC	1114-1131	Mul_RS01365
-7.1	-30.5	82.6	-20.5	-2.6	-13.5	-0.94	-55.58	17.55	14	1	2	3	3	2	3	2	2	2	2	2	2	1	1	1	2	1	2	UGGCCGGGGCCAGGACCA	1115-1132	Mul_RS01365
-3.9	-30	80.2	-24	-1.5	-12.1	-0.94	-55.6	17.47	14	2	3	3	2	3	2	2	2	2	2	2	1	1	1	2	1	2	2	GGCCGGGGCCAGGACCAC	1116-1133	Mul_RS01365
-1.7	-30.6	81.9	-27.3	-1.5	-10.7	-0.94	-55.62	17.39	14	3	3	2	3	2	2	2	2	2	2	1	1	1	2	1	2	2	1	GCCGGGGCCAGGACCACG	1117-1134	Mul_RS01365
-4.5	-31	85.1	-23.4	-2.9	-13.5	-0.94	-55.64	17.32	14	3	2	3	2	2	2	2	2	2	1	1	1	2	1	2	2	1	1	CCGGGGCCAGGACCACGG	1118-1135	Mul_RS01365
-4.4	-29.8	81	-23.4	-1.9	-11.5	-0.94	-55.63	17.29	14	2	3	2	2	2	2	2	2	1	1	1	2	1	2	2	1	1	2	CGGGGCCAGGACCACGGC	1119-1136	Mul_RS01365
-4.6	-29.8	81	-23.4	-1.8	-9.3	-0.94	-55.64	17.16	15	3	2	2	2	2	2	2	1	1	1	2	1	2	2	1	1	2	2	GGGGCCAGGACCACGGCG	1120-1137	Mul_RS01365
-0.6	-29.4	78.1	-27	-1.8	-9.3	-0.98	-55.88	16.74	16	2	2	2	2	2	2	1	1	1	2	1	2	2	1	1	2	2	4	GGGCCAGGACCACGGCGC	1121-1138	Mul_RS01365
0.3	-30.2	79	-28.7	-1.8	-9.6	-1.02	-56.11	16.3	17	2	2	2	2	2	1	1	1	2	1	2	2	1	1	2	2	4	6	GGCCAGGACCACGGCGCC	1122-1139	Mul_RS01365
4.6	-30.8	80.7	-31.6	-1.5	-15.8	-1.06	-56.32	15.88	18	2	2	2	2	1	1	1	2	1	2	2	1	1	2	2	4	6	5	GCCAGGACCACGGCGCCG	1123-1140	Mul_RS01365
9.2	-31.2	83.7	-36.6	0	-15.8	-1.09	-56.51	15.49	18	2	2	2	1	1	1	2	1	2	2	1	1	2	2	4	6	5	3	CCAGGACCACGGCGCCGG	1124-1141	Mul_RS01365
10.7	-30.4	82.9	-36.6	-0.6	-17.2	-1.12	-56.71	15.1	18	2	2	1	1	1	2	1	2	2	1	1	2	2	4	6	5	3	3	CAGGACCACGGCGCCGGG	1125-1142	Mul_RS01365
11.2	-31	81.7	-37.7	-0.6	-17.2	-1.16	-56.91	14.71	18	2	1	1	1	2	1	2	2	1	1	2	2	4	6	5	3	3	6	AGGACCACGGCGCCGGGC	1126-1143	Mul_RS01365
10.9	-32.2	84.6	-38.6	-2.1	-17.2	-1.19	-57.11	14.32	18	1	1	1	2	1	2	2	1	1	2	2	4	6	5	3	3	6	6	GGACCACGGCGCCGGGCG	1127-1144	Mul_RS01365
7.2	-31.8	81.7	-33.7	-3.6	-18.8	-1.22	-57.3	13.93	18	1	1	2	1	2	2	1	1	2	2	4	6	5	3	3	6	6	3	GACCACGGCGCCGGGCGC	1128-1145	Mul_RS01365
4.1	-32	81.9	-30.2	-4.2	-20	-1.23	-57.37	13.69	17	1	2	1	2	2	1	1	2	2	4	6	5	3	3	6	6	3	1	ACCACGGCGCCGGGCGCA	1129-1146	Mul_RS01365
2.4	-31.9	82.2	-28.4	-4.2	-20	-1.26	-57.56	13.3	17	2	1	2	2	1	1	2	2	4	6	5	3	3	6	6	3	1	2	CCACGGCGCCGGGCGCAG	1130-1147	Mul_RS01365
14.6	-30.7	78.6	-39.4	-4.2	-20	-1.29	-57.74	12.99	17	1	2	2	1	1	2	2	4	6	5	3	3	6	6	3	1	2	2	CACGGCGCCGGGCGCAGC	1131-1148	Mul_RS01365
5	-30.9	79.7	-30	-4.2	-20	-1.33	-57.92	12.68	17	2	2	1	1	2	2	4	6	5	3	3	6	6	3	1	2	2	1	ACGGCGCCGGGCGCAGCU	1132-1149	Mul_RS01365
3	-31.4	82	-28.5	-4.2	-20	-1.34	-57.96	12.57	16	2	1	1	2	2	4	6	5	3	3	6	6	3	1	2	2	1	0	CGGCGCCGGGCGCAGCUG	1133-1150	Mul_RS01365
1.9	-29.6	77.7	-25.6	-4.2	-20	-1.35	-58.06	12.35	15	1	1	2	2	4	6	5	3	3	6	6	3	1	2	2	1	0	2	GGCGCCGGGCGCAGCUGU	1134-1151	Mul_RS01365
-1.6	-29.6	78.6	-22.2	-4.1	-19.8	-1.37	-58.17	12.15	14	1	2	2	4	6	5	3	3	6	6	3	1	2	2	1	0	2	2	GCGCCGGGCGCAGCUGUG	1135-1152	Mul_RS01365
-8.1	-29.6	78.6	-18.2	-1.6	-14.7	-1.4	-58.33	11.87	13	2	2	4	6	5	3	3	6	6	3	1	2	2	1	0	2	2	3	CGCCGGGCGCAGCUGUGC	1136-1153	Mul_RS01365
-7.3	-29.6	78.6	-18.2	-3.9	-15.6	-1.44	-58.54	11.51	12	2	4	6	5	3	3	6	6	3	1	2	2	1	0	2	2	3	3	GCCGGGCGCAGCUGUGCG	1137-1154	Mul_RS01365
-6.2	-28.8	79.3	-18.2	-3.9	-16.6	-1.48	-58.74	11.15	12	4	6	5	3	3	6	6	3	1	2	2	1	0	2	2	3	3	2	CCGGGCGCAGCUGUGCGA	1138-1155	Mul_RS01365
-1.6	-27.4	77.1	-21.8	-3.9	-15.2	-1.47	-58.71	11.18	12	6	5	3	3	6	6	3	1	2	2	1	0	2	2	3	3	2	2	CGGGCGCAGCUGUGCGAG	1139-1156	Mul_RS01365
-0.8	-26.4	72.7	-21.6	-3.9	-15.2	-1.46	-58.67	11.23	12	5	3	3	6	6	3	1	2	2	1	0	2	2	3	3	2	2	1	GGGCGCAGCUGUGCGAGC	1140-1157	Mul_RS01365
[truncated: 25 more rows]

## Sheet: Target 3
Overall (kcal/mol)	Duplex (kcal/mol)	Tm-Dup (degC)	Break-Target (kcal/mol)	Intra-oligo (kcal/mol)	Inter-oligo (kcal/mol)	zavg	avgMFE	avgED	#ofBPs	pos1BP/nt	pos2BP/nt	pos3BP/nt	pos4BP/nt	pos5BP/nt	pos6BP/nt	pos7BP/nt	pos8BP/nt	pos9BP/nt	pos10BP/nt	pos11BP/nt	pos12BP/nt	pos13BP/nt	pos14BP/nt	pos15BP/nt	pos16BP/nt	pos17BP/nt	pos18BP/nt	Reverse Complement	ntRange	Sequence ID
[truncated: 1,162 more rows]

[truncated: 3 more sheets: Target 4, Target 5, Target 6]
